# Supplementary material for: Can Social Norms Promote Recycled Water Use on Campus? The Evidence From Event-Related Potentials
Source: Front Psychol. 2022 Feb 4;13:818292. doi: 10.3389/fpsyg.2022.818292 (PMC8856723; doi:10.3389/fpsyg.2022.818292)
Supplement: Supplementary file 1 [file Data_Sheet_1.ZIP]

Archive with 78 entries (76 files):
- Stimulus/
- Stimulus/1.jpg
- Stimulus/2.jpg
- Stimulus/3.jpg
- Stimulus/4.jpg
- Stimulus/5.jpg
- Stimulus/6.jpg
- Stimulus/break.jpg
- Stimulus/brushing.jpg
- Stimulus/dormitory1.jpg
- Stimulus/dormitory2.jpg
- Stimulus/dormitory3.jpg
- Stimulus/dormitory4.jpg
- Stimulus/dormitory5.jpg
- Stimulus/dormitory6.jpg
- Stimulus/drinking.jpg
- Stimulus/Empty.jpg
- Stimulus/focus.jpg
- Stimulus/IrrigationOfVegetables.jpg
- Stimulus/jieshuyu.jpg
- Stimulus/major1.jpg
- Stimulus/major2.jpg
- Stimulus/major3.jpg
- Stimulus/major4.jpg
- Stimulus/major5.jpg
- Stimulus/major6.jpg
- Stimulus/school1.jpg
- Stimulus/school2.jpg
- Stimulus/school3.jpg
- Stimulus/school4.jpg
- Stimulus/school5.jpg
- Stimulus/school6.jpg
- Stimulus/shower.jpg
- Stimulus/TASK2.jpg
- Stimulus/WashClothes.jpg
- Stimulus/WashHands.jpg
- Stimulus/zhidaoyu.jpg
- Experimental Procedure/
- Experimental Procedure/1.jpg
- Experimental Procedure/2.jpg
- Experimental Procedure/3.jpg
- Experimental Procedure/4.jpg
- Experimental Procedure/5.jpg
- Experimental Procedure/6.jpg
- Experimental Procedure/advisor.xsl
- Experimental Procedure/break.jpg
- Experimental Procedure/brushing.jpg
- Experimental Procedure/dormitory1.jpg
- Experimental Procedure/dormitory2.jpg
- Experimental Procedure/dormitory3.jpg
- Experimental Procedure/dormitory4.jpg
- Experimental Procedure/dormitory5.jpg
- Experimental Procedure/dormitory6.jpg
- Experimental Procedure/drinking.jpg
- Experimental Procedure/Empty.jpg
- Experimental Procedure/experimental procedure.ebs3
- Experimental Procedure/experimental procedure.es3
- Experimental Procedure/experimental procedure.wndpos
- Experimental Procedure/focus.jpg
- Experimental Procedure/IrrigationOfVegetables.jpg
- Experimental Procedure/jieshuyu.jpg
- Experimental Procedure/major1.jpg
- Experimental Procedure/major2.jpg
- Experimental Procedure/major3.jpg
- Experimental Procedure/major4.jpg
- Experimental Procedure/major5.jpg
- Experimental Procedure/major6.jpg
- Experimental Procedure/school1.jpg
- Experimental Procedure/school2.jpg
- Experimental Procedure/school3.jpg
- Experimental Procedure/school4.jpg
- Experimental Procedure/school5.jpg
- Experimental Procedure/school6.jpg
- Experimental Procedure/shower.jpg
- Experimental Procedure/TASK2.jpg
- Experimental Procedure/WashClothes.jpg
- Experimental Procedure/WashHands.jpg
- Experimental Procedure/zhidaoyu.jpg
