# Supplementary material for: Can Social Norms Promote Recycled Water Use on Campus? The Evidence From Event-Related Potentials
Source: Front Psychol. 2022 Feb 4;13:818292. doi: 10.3389/fpsyg.2022.818292 (PMC8856723; doi:10.3389/fpsyg.2022.818292)
Supplement: Supplementary file 1 [file Data_Sheet_1.ZIP › Experimental Procedure/experimental procedure.es3]

<?xml version="1.0"?>
<Experiment xmlns:dt="urn:schemas-microsoft-com:datatypes"><General><Version><Major dt:dt="ui4">3</Major><Minor dt:dt="ui4">0</Minor><Internal dt:dt="ui4">3</Internal><Build dt:dt="ui4">82</Build><_VersionPersist dt:dt="int">300</_VersionPersist></Version></General><ExperimentObject><Guid dt:dt="string"/><Root dt:dt="string"/><Name dt:dt="string"/><Author dt:dt="string">  (PST)</Author><Abstract dt:dt="string"></Abstract><Notes dt:dt="string"></Notes><ClockGuid dt:dt="string"/><ClockIndex dt:dt="int"/><ClockScale dt:dt="r8"/><Windowed dt:dt="boolean"/><VersionMajor dt:dt="int">1</VersionMajor><VersionMinor dt:dt="int">0</VersionMinor><VersionInternal dt:dt="int">0</VersionInternal><VersionBuild dt:dt="int">221</VersionBuild><VersionAutoIncrement dt:dt="boolean">1</VersionAutoIncrement><CreationDateUtc dt:dt="dateTime">2021-04-29T02:47:35.000</CreationDateUtc><Features dt:dt="int">1073741824</Features><Devices/><Packages/><DataFile/><StartupInfo/><AdvisorModuleInstanceManager/><SlideButtonThemeManager/></ExperimentObject><StudioItems/><UserScript dt:dt="string"/><TestMode/><Doc dt:dt="string">IVeW5hMqBXkgjLNNVMAgfCsMWgClINHQLLQ/DVsFk0UsV+NYPmqvZ78XFKOTkVWUL/Il38w4IUFvO58+
IcdS3H+G9DMSZFRzsQJmhwqSDF/JYQOKG+S5jSNMCx0tCEMOhoYwiD1J8hNp8a9h7rMEKTYGdZxbQNan
Lk0mUkXK9wFDvGzchl4d758pl/P6yaXT0A3kvS1I6D5RhExdYRClO9DB7L+P0+a07P/aiUo+royEVnlm
7YWyuyF8c7PcpSQDjGktm5xs9tcSfO0nDdnutsFfHYhTpqSH8xx3R3VKSZTZuElVFo0sUuAYnaBaR2ur
X67c8ICFsWaDcYcHSB+4HFFaKoi3+dzT9tmqHtSAUYX7rmLfnuynSNAQYbciCZoZSFASC1/f+Gq3clSJ
zDRV4ZSsP59yIqA5/st+vkYd9xkboaoQobvLvAHKNqNN4abEARqRnJLJeTRZIV5iYoQWqJvkCd7X4UmQ
sqioQoQFo972pXIAGsI8lXPedtftFua0ay5n2bXzD9JldtOl2+HUDMIunB4NPt9jzwJbweKJxsb7sC5N
m5i4Xt9GZ9gh/iLTQnLeFNg5YLjmujb0hvo+zrDbUIAbTo369ZaSMnOXt5b30RwpRWnJaRp/croY4CeF
vxUiopk41HrKWQvgmoNaVWLw2xITBB1NzDIbtiNCWV8U1BGjGmUsfFkr7ggROYL/ALcKHOztU6962Puq
MNpBdIEGFFMwUhsuRwrkVdu4Z4yTNMxML/cVA/iPRuLZBAlB8RPQfWa8L6Lh9eoWdDkIwFYMN5Ad6Xuh
+4RvMRG72P0FY4uONXffTXK1IAHJjLn6W1N4/7iqVc2UU6BuJpKIxk/LMdSvuSuM+6s0siQV8EVlfnMN
6LtdvxjtjWSPpCD3fdViRogAjYVzLjZB9ZJ7AdlNx6wbjBrXEYIrZuqG0Ol/quQTUD56Cor5ZMFP2LDK
T0NrG5EzZ7VT9B6Al4AumvWhd9Ls4jBpPovL1pnxc2LZMp5GBSnif6Gm6AGv1J/mLYGdfFElOcz9TTTj
LNLdWGwi89vhOSKFJv/lV/R1h1A/hTQtgm6vAKdExV+fBAkTyng/vUc0/BsmDgSqlFewc5KqM21Zjge3
teblgUze9NC4YWU9X/xfl2DijqYKfEmZauaAsVqt+pxkH0R0kdTwZCWUJ6G/nYwth27bHacYXPl+FELF
/0kGC5tDrvM6EBBExkdcUfufwk/OnTJjiEj3x1VrenFoYvu7ir/eU/nKkWfCQ2BaNRM2tkZMZrMl6nME
Ytmm4k1qIdEKC10yoBTmqA5EtZMn5KiC/sFXJpvbH4xAOzdOLBQjjP3Y4BMjH/vU1dCZjz1e/hyM1qHn
BlAUPGrON2Mt0bAiHvmpZT2tFfCB1in2mUp9WvIjzai6MHrz2Hg6MSVRzd7utpBNFV8x4w1XZoo+JCRT
9Yp+R3uodcfFughtdZJNxh3kgmTbtJdTfDuDri/hDGwzFPOC5HYFzF9sJ/pKLbvx92wDInHzy0+kFTxR
XcTOBpEOYQ52DVo4xjM6Z4WaO6ZLpEP+osfgEOTGaGwv2/LlJElcrkJ27WNtSNJUcGcv81WAfZ7NxLBu
guexEgDN3jnlDjxhNXpcU7Y/TDMTu1UOyAHfKast6e25MRFFZqaesEFBZfsQvy5WNttSMKvVTTfhZkHv
F1kA/Ix389x9mXtTdD3I4/2rJ4jl1i1+1OA4K+LdhvOKKbsJvjTcD02z1l1yw8ORpOLoR+iJ5lmSSS+S
1SY0orftaIMER8pC98Mr5pNjbliWmTnCcxxnJlTp1H6JwzK38QDEwh2Lkot2GQRGVHLH3GoRzZd5d681
ZhcDyihe5LUnDNjT9H6zP/gG4V4BHrGjdIVsL+MGk2ZlZgG5fB1HPBN2Hvw91qD/30QckKDJwpVkGAMI
vTIL5i5nXNZsGMezM+YIr0aYbVLf8IyprdVEEQWV8TFWRN81ZV21x+daFAxdDetguNvboI5Rcd0g7n94
oL5iz+2V/zFAwTIg+ta61m6p1HgfacLYftrcvYx1ggsjGvohYN6WN+13vw0bfmKekZBICXABgr5fcqXD
kdZ0ijUcwD69BjQy4zLakqMpxNimBfu/8zDzGeuzMFv1H8/avAbN1LlZ+Px5yQ+1jG1u3mBkdLspQObg
mBNxufI51GBbKhY48ZOGwUpnJQyEJg36aon+xXAT4wvgJwY/9A92Dpb2O/JquDTTpchs0xuA/uzDfLEZ
Op1M2q7oLJ2Pd9mlT9hs77nCjf5WUCs3ALmnyJoG7mPMiL85PvJTceRKzQdnIh1GrUeCpBJa9zSrp/LO
tpL3N952d1hDXSueNSsndCgPEmC/TgNcpFxNexPHI8TT13zJBs6VOGffBwLw/f9gfmOvbmJkMy/xjnQD
6DbUnOP3/52BcTUS3K32vVRJoynmLxb1r3+HHsjfqkdtoAMFSR/QR93PCKAJhrI1ZoFFRBWhxo7srqnH
pf5EVaLkhUT2wVLduxUeza5GictB62ICWCfY0Nn4jcBoUHAkLxINy68xHLIBDLQyopyUFvnvxfmk85M6
1kZb3AhopCY2oXdZvl34yeP/Z82AsV635tea5JrHpUctUD9gKdk/hlYT11C57ByTLUN/5g55BACkpuSX
tlM40NIEHZKgYE/ZsmPDyh4wzfu6zLveFVGXUmCoxl0tiBEJsFmwhAQ2WuN2Hx8y45TTIY+9fY56Gt9a
u4fjO6OO99rlPYh8hlwMnRvYl5Lhn7fvS1vpKgst8kirb3W0pmcykH9+m610nei+f/gInLgT3HDXvSXz
pi4Mo2sGIaMS641e8Cq9TgECvcBxRgFM13pEznJDTjuh6DV9iNlNRBUWfW7ciRzJSZFWSkFPoomQupZR
F6CtMcI5Lc1m2r7F7MlPioYH5eCksTadnsvWihC7GeU//SVkN5TJP9P0qwyj+oEI3qbOwXv3RusmpOTa
Gx/rsWiSp85YzsH5QLekVhfXnQ8ZlhWKL5G5Hbtho3JstOvSefaajIsqPOXeB2McC4ctdh+ezpR2y4ox
LtwyRjGH8CyeMhQOy+70fQAqy/4fZt6ENvpjdF1eYh2mUwoJMvQCuLbUNheWxDXPCEXLSU3TgUNKlxG4
kAx9jiAmOrEHX6nkeVLUvFZmuGnEPOsDMU1+p1ukGpWyPx+OU7G2C5ajoNJ47ORZNubuMSgKiWb6qjj2
EL/HMi9liZ7OhRcfe2VH8ZAAzGQATeVjO8GoMQpyu3WsivIHCuWZtm8cf3ABLLuqbqHwa8IXUO8hKdC5
vBQzMW4nmsuJB2bs68r+7Pet0p9ZiQic5hubHQKyo4qLiMQzBNlIME0MfV6qfBvS75KOD5UeV9aXJYFJ
3MWfwRwopkvyDNroAAisFEM/uGJ2yCkcfqBjGqY9osMLXKsN2fMHG2oUz2x+YxicOIcRpN1iXm25UXRs
4UNLd4dBuh0YgpHMWDRXhDum1ZFNFahfFf8MYYg4txh4mJfKIprww3D66uqBRb6ezt3Hg291r7FrJA5s
envJr2KpQGMdsji1mF7TOG5ehoRiFQbwc0yj2XCNMED579ymduVHYYXgCi0euyNMgy0GifJ/cYS8V0De
+7qlMYrtMicxqSMI5nGBCAJHVQcGIhHRDu/0UWYv9C5Y0uotdGl8Jhp/6zkjcfv9sPE/2gt0lYs/ygF6
AhJWsyjbg+v+PIJ8Oaj7Y7HM6aZDVS2anaTjpUxd3QwNrAAI/KOXucVQEEvOxzJUjPweS30DOZNarpCv
susQe3nySRDxePYso3RCvVZq9lvv/kDFIXNpFS8tD1YDLIQNuW7B574iGckoBCYl63n6rpTfZu/C9r1x
10byecBmntkQsymnmZgQPPLNpDcFXf/DTK6B3WODIQ8USFmzCQCj88bmM+lpAr6l+4lWA2On/9wH3rFs
1XsTzYfvVBmAmfhpnzS8cDM/02bZi0NpYZjRnARwo/B5Lg+Lt+onrNt7jDFYLm1v+Qb0EkFUAsVEvM7H
FuIbTpR37jcR5W7ZNt6L3Qu/O1aUCWePH/xhSC7lBuAObq5mh0vq74crvm7DY1JSg5LRjz3g3tO/ODgG
NlEDtDnMbF9xYT5dqD54imqRPnMrST4CElDjYPpqz9OquTspe4/316TIOssHQvv3Qjc50Rxmr5iMtMUB
Nu5GxX9KBtAkhgOIQNsKNizOFUcTUIrJuRRua4SWSb63y8dv0D9wXMnlujwFroWeBIBvTFzj/jGBKrH5
YKYlLDodLAWU/gOuWYNKzq3yxzAVbokitGZLNPTcRokHz5miDczFjEArdMW4L4Jils3wi9/k8jdG03po
yxsO2Dc/qxXk59xI8ml32Cq7AcLMHSj+3iz+9sq+WUfdOl+kuSR74MBjM948IvCv5P7VYUQPnHmjc6pW
yRVhaiAHaseg0C/HmorXmZ8roZ/HDV1pp5mC34b6QeWG+sb9iXolm7+WAY7BMdcWP7y+cHG4atXpyVA9
UiKvywhyhzytKelz2DAsbYTfrvaGQOsHmQJ7coJmzX8UubAubn+PXIpC2ErdziWUfZfkFObKt+TDWyv5
5JN2kqqG0kqppVoyJZsYRLXzEUuG5TOY0KY8lNWLhR2EYoEpd/wiAz7dmD6XgDLoCPyNleIwclDvCrTm
lEg+JisP2J56MxBr/0xRv9b4//QsvYCZ4M8JcIYWco0hqB/Xjycvc12Bncjq0ZSYbPmOGHLJEIKWY9aJ
hdNh0mCv7jHaw47fY+DkRTI9SmYSe3ZozsYnRZD5DgRfcgrnHO8ziDbkaieNevOmkThkvAYHqnd0hGQw
PqO0cPI5Gn8p4c6Z8PBdJ4GinPFhnia7P5YOmE+7ylZVKGR/DhwYmQJfCvsG/pvTEV2VUOQtaI9GCD5K
EV2qsKFccWF82ujN8VMdaEJUdQ8Otv4Yex8BCF6KehfPbQa1DV39qVcFgdXWxuvxROIUrRXGTt2xHYi1
IpSroa5nQndeP+zILbGQ0Lsi+HnUzblxLBttJJv6glNGQURxRvgY0g761Jz4AXfbkx1o7+T0MpJmiwiW
KeiKvm+pbI0OqHpxy6t6kROd+2cXSdJFILa8jEDFT2UGO5QEqrcEKlKcaEt1sR2jnTg+CXbnNnLtFfIM
aPa2bz/fq5YyfnmBQFWFNHGtlCONxjD538wd4XSBpfM1++qhenRK+JKeSu2wRpxUpjedJJr6dB15LhnJ
NzeE9bSfX7m2chq1UpkHOvbX3JSm1Dc3tXuJMyvO6khmz6P8VQ8NFW/84UI7LyeHm5pDMQYtbMQK1Jol
BBblbbskVWka+3LueKa4MG+ZAqtkaFV7CclZcQP+MRUJVFwClRPlDke/N5y6jZ3eRadOVv1slSX/oGmf
oUiahRXJcONMrO0qakVQYuhNip4oXOmIG2RfTa8CLzGIW7qmpqsqmEw8oTTKyg3Ul5Qi2FN8E4Qv738G
npJ80/Fy61FMk6z0pp5m95tCaEIHIy68Vkb0YcFuc19eZxzRbCBZGhu6eCgiAytpRXAmZwMupH8pG0hr
L8vjM1LM7aRB1wIFPi3aG5khbU/gggI8P5v8ViqHjLphrH7w1v/kuw5JmpAUx+uPK0lHt73yzz78VEf7
odHN1bpRmsU9dRonBppDHSa5v5cyqPAw5992lVwEnpfX0GWwa4Fs9ZXhOGi4trbbHHPaafpUoLca602n
J9s/6UfvV1cdHfVO7KtFT402wHo4JnNtf+u8O762kv5LEcj9R9gy5UcG5VRct4D0NCfXrqaj43E1bXRh
m70OkDqpcPd6aeCWi4+Wd/1Jc88nQlTR2kLOMe2DXKPwlpga4gszwAiYX3JfX3WmYNvewMV9CL4Y8Opm
fln9YaKCm7AuypIE+rqSDgrI7DraiLIeSKpqcijGlqf7C3GdP/Infr6/blxhfiHki2cU7N3nrVBUzBRd
mpEYapctQESn2rIOu+zHquX2qUpt0zmsGGMuFGJoT/SN9idkbhnZiyVi2ZN0GWcgJFl+XWs5/3pZA9Cl
hZuwkg1X45ykO3WiYkcidtNYqLEsVB3eoh3F5WJ2ZeXCG5IPG5Z2sL191yAX5zICs5GsDKfUVarecWKQ
Tk1tYNZ3swRqMDgMTJCBKIRIHq7zTMFa25ph/9EFoCbEtXAtm4WpNbXd+XVgyAXy9MJjGitSigqNSaAG
eaeXbZDylcpmD3CMQqyJb0nsao5AfqpIiI0UZmH7mghXyGqU2hd6wy8JaRaEWbuz4OfyAGUgL12PnK76
3Cgv0+c9f1HykrpXRcKac+qodu9fZByGYlH12FgrLNBDNcbDvoThWEIvNkYQM4D+Br+Wu8U0FKW5mdF5
r0wUvepzHhfqeBmPXgNZAH6iow//blbYvv5YivobSBgG0AlNWYjdM/N0u1at9FCsvX5EwVyC8+Y2ndef
fsGVO4iuRkYb4cThquKLtnrFXnb+fiylQUD91UWfsV3NN3RbHctluOGAjYE/TeotnckOFzgCbiVbwIjA
A9HZsd0rdGxtfoy3imCQyoG51ggMjGjtvYFpOVSQVO7oBCf1Pk9J9U+xPk6Jx1jy/ZELOKhsFXxmP9xC
cSv9mDrsMNqPcfDKW66WyJZaSJYTTzpE9m7ZwtUYYTD43a8xrbXxozm5EzKS7F9rJZwYPcDsy3HyWICN
+557gBIsOejsw/eu9SE7I9AEQ/3KcBJ5ocFPz5OW2oM69JYocvcb+GT0I5iAs8wE0wRX3HcamSPKmZGE
FNj+F3hI9+EppfLuc6l/zuNjJDH5/mEZYI+AZKE46H5ToGQq9KLeN1DmMgufdbv0RCYJwj6PxoGRJ3OC
+4VB9M0cNTsJVctxnuXYVHkKx3pNqVW8WDZbRqp1KhDFq+z2sR7VUdB4RbISfhxuadkX136m+p3G93S/
gjDyI0vR4dlam8uwYpj608MCZhwRZxXJkmubZPcqZuiaqk01tSJB7oAAsIiqPcVEaXD5/7e2ePGbA5yX
ndzIrA2mPJqtyq0NDyww+17AkTd3YTFyRtLmtApAlmFBi5RKQSSvCXP0AF0I56XFlHx6QMU/k/e7gh1b
c1WGzhHYLtOZ1HDQyTT+paCbax9SmM2Pqf6K9Yqa1Pt8R+nVOQ/8TlJXYeWGPOf8EDzge56ruJJPxbgq
VmPomcoe82mcHDGkkzu8fPDv5sHpIdRHtbHflwZEj0hJ5O8u6Nd2qHNx9zWlYJQWHTQb6iBYyo4DSSEl
rBwR9iScq+P9qfX11i8k/tnCQEeo97EqkGLCfqfJqrgValWC2v3mLfkHMVZC9kdnF7dtaMCV1pSkuqql
us2cLvmlfGgZ2b1aK67SB6N1EUXDlz6UUhxsjWMYsWRJU6yuEixihEkhX1nGMoMRZ6/S/zo7OLgu6/d6
IjVCmiD1la5hpzK8NMfwzHZkVcFQLXOTp7CKXf3tUsA97w5Jg01xWp5esTkDpq8Bu/sXogXCnFTC01IL
zqU2v9qXpTI18o9UOBCt8fAjIgKD5ugq2cxNFFhSPQXSanuiD6DMzl+nSz6FZbzJKnHX91Gvr/PDRRYz
Yjo++AOKW5h53HipaJuk1qoYci/jcxuGUQrZlAwhEwSnmkGDmKvRIoY3/iftCxVYbHgXHO/RqmN+t6Lf
ra8DtMMFJDPolgwTlw5KVppDN14YZvgVa/2XlJQGBb2SYcbX5Qk0YpbPdMqRl1u/n9XeDpAeY0VKulj2
/BHqkZ9hLuxF/0wbgKIt8DBZ+q8sr4P+mgj2tGK9zQfVRGc76Gi1VHvxoW6jjVv+b52vMl7n3AHaFHm1
A73ioEVbcODwkHQiyTTdnWnUNc0Pn8dBQeQPGLE0qO7/kERyAzbw03TFG86k3SBhYnxbccBG1wTJTfRy
U7GN6ghI2B5yHCub+W5JEmKM8KQGtquEFvj53OoRcCzNmc37Z+VUXna5beEz0/RGN/XZqXRSCUE+hyoL
aH4DROrIvme97S5hY67dj3zpWLAmqv8OHdMp4Qgqje91bqOyFycDG4MRrCoXjdjKL/5afT8xTHWo3ZM9
39ZDusCYT8UoHCoLxr4ZNbPBQNjosNcFrJz2SPW0Uks/tEUpVoKZr06YNJ3e9o/goLCVYFx7JHzfGaJa
FNts1lwtSKU8ZJ3Izlh5syueZ9k903hDtZpQ09ornTxd+KtuDJFqgNxo3tW3Ep1dK2TFc4LvoajQKT91
Jad0oEWVvfEh7+pB4JZZPo4OVfd9SRm94hTmG8aXxu+REbF27w/SfD+kPqlAqgf+B+l7ChBsc/DvvbK2
q1aNCCVvr2TgGEvemTB0WQWVxUlrhilHUpPSq9oV4necma8uwctas0P3Zs7O/NQortdB9feWgQRYwEHZ
dd86HVJZiGvMoT5RZZpN2QdA0bEHp4CKKqPUzj13zJj6ai3npqOLNC6S2F+OWmc59fPbd7hHbuP1RVpv
zbvk2xxa4CTXud6iDNOHUzKp98B00Y6KVKlxvnnCBTjFxQgOlJdJ0BykHZg6CvUB+sZHQMy7VQraGYQa
2tUNtFOWAEG8Po5n78cZgW3iUqq/tPQ3N9Bmik98hB/z/dbomDOhmgBl95Ct9sKUJokccxFKurDtmfZt
NvHR6gt4on6dyO5TWKBdwqVM61dOXl5bL2m7ZkyC0eeXboia79Ig27ASOH5Fu0O7Z19lwRFd2L28RYyY
trgNXUz3quJGi0iZ47weixZnwE77LP/PbHtNkDfsrbS2ZyYzW77p1UM3LQ7Jw6c/FgZicv35ErZqtNrg
TBCjNz+kG2ExyTLLUDlaZti6Js0cAhZJr20uuwBYJisGk9SLEhnJWffL+oaTojupDsRnHK0wsBD+geZA
mnaBYNLmqBx25MC1mvTnEZLViqFp/0/5eotp8TaLNA9ObqAzPEnikYIoKe1gpXl0V3TllAUukK+C6PMt
oomATuzk8WklDbhL07u9ghBoDa0lJDBp9fSj/s5pavsQOFolV9qFyXZc5pYd6+WbkSIq459kAdarvZaZ
7UYikMRU3CKwrbuE5fYNyR+CTP4Qw4eZ6zXKke2YH6so70pozMdzKlWXQr2sY1YC5y8ENFk98XoH7B7M
LTzI/GSof1nBhwm9b8KuxCrZE1T41DzI0Wyo6RMZftvnaii80hqi1I+0zqEIxkGzGtz/0FcdqhpG3c3V
btCEbsiFwbUbUBruqgwu3vcQuh9ubd7tOSrZ2iHXtxsoy8gQHNeQzvoHweUPYP66H/O74TQmbNYLTPMB
Pt9nut46OlwnlnOnO/MsOYPk9ok3TG86FW0136/MspgX4e9ENqt8VSHbjfPIcDRerR6v3sN3saGMN7FK
FuqBh5h1r7aCF+FNkLDfi7MwImUxffMJp3yCdXoPIUgnvFFUwVcy9hlR4EOJqm4uQOJB31XuvDM5y1CJ
x51jdkRJ7P8A36njkxE23X5flPyBrSpIv8R7eGAKSspE+6Mr19Kzy2y8s4dy7mxw0Q7X/mvVPh5EYfLJ
CxUrVVx/LtrJB1uNrDbz2/ZH5LEtFUzaQ6xFrVMPZVQCTyA9GdlwbdqXf2AbGXtl1yqCvjcrlHy4F8Kx
YUs9bxLebLA8yLZX+fZk9zgGKuAUY96z9k5wEXmY6xGorU+1a5RdrveMQLIffHYehbUFSeVsoNtFJVWO
4d0tl0fnTwnCHVbB9DJgDzcWKArN5EoTe3q8vX1VtfRNxVsGXVgLoX7lmICBaJbIhMxNPK2BJBDtSDY8
scimijH1KTK88ATKNkz9AlEafSltre9w5daDA1bDzA6g/g2ux7heoy5ZZE8H6xcuHi+6DGkmRxpfGzGa
TScpcwkSD20O4G/vdCkJOJah2aqi86zxMk6c2XfEnTEe7uXTAe1QnD08YNI8FJJXCoJUH7QOb6r32+UQ
RSCQ46cTg7vDaW8+595Bx8OZCRYxzlYozkF83UFePsHXepU1ONw6iSHh78MiUY0YBUR+G3biv12fvXj+
oZwSkFDEbj3hO7iJPAlGSWJSR+da/O+McrFUWzgwiqXHfLgQuWGOaokglVSh/j7V0b+25WSE6zKUvAzp
81DkNI9q+pmATzfW/B98HvW2xee3TFewKCA9Zv/Qop5w+0RIb/4GU5jrQk/+QMLFnuTcB3J8Aq0Ga1KM
8fSdcDGcWST79yoSaj1LU37KhU0UHT2l7BKKhbuWnCkQtXI8i7v64QHlKqzZ8rdUp3x5POR+vosGCZHj
FUcqy3Rkh1O+dbj6LVuOw6EfgJDrLnWefdw0LaTRmUCqi1o5geLRsWnnFN45sRhLYHk7b+iAjRyssIZC
pxn64Mkodx64sPKtT4/fcED8XPhnW53s1uEqQF0hJ4BHh7hJo8RjixTbifsP74GITRoTp+8QobNSQHsl
8wHIObOUuLdG53cCS+YJdUN9bW58K/kGMBqeSBafDVUPKh1N6QPo4TCFeLFALeyNdP1xSlVW0XtH0Lp3
o+KETRy0SwfbZQnW2VMKWyb4Mp5KxDe47PgLpW7tVXtEsafijhxHPX40ofQGqsBeMk1bx5foSO86BoS9
ZO91FuaWA5cJ56e8HxLDRtymt7x46UOD15CdtHZl0p7J2Of5HJhXla6R8dQDtrGmYLwSD3XWJFC/AvFb
NyWT4c7ds7MV3nLzatrt69RkDm29BW0erhxKcuyrwzpt3jfFWIe+RTvFQ69FsHOmPPy/XHaAXYEJafFv
E8f74eVuHrjSVcq/YBT+AZ/CzcAIjchLwnt4JjClXBPa3ZbCw5h5wH4UXoT6kNkg08Q66fSKF69bG1Vx
YpeyjRH6ayr4Cvi6TU9120m9Z+QH0TMTxBX5zsmEKK+WyEBZ0uLRngSDJHPaeR1Vgjpt2irA/doEgpkS
OfZwW83tnGufLeeWVbR8X7SQZ0w69n7PFIEVJdZWfZvczw3gkAU9e6uwW2d2MxW9lGmZEk44Az8zp0K/
hfQ5i9ijAl81UV+3NYSP6NWzf+cPgXb0IffKk5V2jlDnSvK26NFgf7p8Rayh2nSU/6CIgWQ18uKi6PI3
Rdkvgp/RBg6w/nvDF68LhoQ+LsV2W3cRZf7rLUJfONWWBfpbZLYKuFaFYnN1i0bdbNlBbOmkvtrxaKu4
jh4BvyZxcEuDl/7CmkOa0H/R2Yo/6e93kN+SHFyeBftYSzrwn5c0veXbuLrRRUGCzDUP+TIjVTyTd5HO
zlO44WY67WssB9HEthEsBqqmawYq5tzw9iVtjDyP2YNDZ7u/2gNUvk+18lTIpm2GBwDiFw5cC+JJ9KjE
DGvEeBEWpTQh/UWNUVbVhFC/xYn7R5f1sZYDjbVfnF6Haljp2G50SUhr6ATa0V0BwI9P6yEHyD6UAyVz
avPPsBiMW1doq6XbXWRb/SkcrxNvGhteIkTVzoSxGKA3AhTzFP9Cb2dkk1HeRXnoLWNH9MVsZmLxxY4R
bqUwfCv3V9UJcGgSLyzyxBPTmz/sNiUQF44Fz1rHsS9BeyMs2UpgvGdM9sm5S3ZO1bCjLLL1u92H4krK
HpjDADyogZK7fuCuCLdOB96Jp7wdEVDu/cDaJdCq4pIG6Ja86mNj/nPS+g9hCZ1YlgpXyBoXzQqcn89e
tBAmA8yBCz4lEvAVJ0uUcfpbIBwSB2fyz4uQ+kVIbFVaOo1WFgZ2eGi9air+Wgc/OKxlVkxM4tuGptbp
eSaEQoNzmxP5yW+aDm5UgLBKVllHEHJbQXr8GzfF8BtO/zNBppphR07Pv0TNXHeCudcQ26I/vttMFH5w
9kSc7SRHZ9Hr4qVIjx0s9m7jrGBxXkm/rDPMVql1/7wIdM06uQUUvk4fV7hk/9quHyGr9SqAMJES5YmX
oCNFnniwoNBCQaCGpkbA3nRWAA+OFQXxAYTjrG0wGIarF5XagFGumlKxdQIVF/B7bD2OLJhrT+lLEH0O
83vPAyuAFTPs8ljHJ3G3woYy2a4G2RCFEgtZiBaa2rbjB3viNNMqyDp4dLN9b4Jq3RAoKA+Xtkn8FRJZ
ss4bpeCtEZ0KlL2j7nfHkO1qOa5mCqEXpBKu1lerRsUcO0qV6MdwnXDIXxL3mWvJBFxGzRlDgv8q9xta
CMcvgcXX7TBzxu4EBNKvklndE/+O0jYmNrROL6lpKrvuXsYonZq+cx+y6UhwHL66U7fDKtxDIoG7ToEP
NDvt7ObGC3F04Vi26ank0epEA0NHuz4E6IhqZfMzidokrLRxxehnEeDOCUYNzVAqUyahqK0gb+a54W4I
DcMaUbGWdTwHYpf+JafNDkYc6WAK/IhfYAm6ViXdy70qaVd4ZjzIV7FYtldqlrPjXEnLTJa5EBr/yH4j
KV5pLzT3akvln/1QRAtsJIs9LxYIDrxrWLrkJ+/DlZMS5KxBqU9X7j6ERw4QNwzJY+T1LWsFMXHm1rEX
0YcLpkGEYoQJ3wSkVxIMFEPh93d9pfhWWCPlI71ixDmgjqD2QmI3XJqkuuueGiydjVQptY9CYxHyrGTo
0Si6OFNHKWYLxa3zfI91DTUwEtfHX7LEh8JloUh8Oprzz9VlTtrCG93J0J3kXKGxlQL/kBpRavtYVaWc
Hmcs9Rzw5p0cG/x8erPTeSMWEkHk2uK9FTBzL8qbWUrD1VcnH+L3hEzpWRdbCf9xtw6FGC6GlINR3RPx
pDvcXYnbKcQDDzKMho24k4zxzLrLK19VttFy3oUUOKgUtdTPMqtmViwLmw2QusAtRmpBLqfj2XGswakM
qWGtI6PCmTEmTnVNM65wj92kBSuK3bu8OMhsynjOKRx0w7XO/wOMhCl77QcagXPwElSdcoSHsCtCRXCi
0RTbAiHacc6hECpJY2YuWw7s/IMTD4a2/uAELVnHLlD3LGfVY18Gnij/OvD4PTtxwfYoZY+wNLUU77Wk
nd+elGZeanws5InzPrptd9yGUsWDFsSm56Ip6WMGvJocXYqG5f1orPi3+Nc0v5gwfR9PTl5K/6YmRPGp
sZw8lUEZyMCR6RUA1GYYbJZ44bM4fgGMT0QEMMIrxzk9WZotKxTQyF+6BFYfnhvEinlOFIaldm+3yNK2
2OsaQbX9ViGTJeu3wmQa/zDTaQhjO6L1x8aKAvxer9VxiN5qpagcTPiGSLkJlwygQpqO4DlUevgKq/g+
DACtFpM2JfZqRAHUgmUTTqw0FX7N6Q//bLtxIzzZVkNm2FWKRr72RYIrudGPNTXXqfDKWm8l4cLaGDIb
H+49FmhEy6BOIP8giVKxswRCRDeqa5DM5QdbD1D3k8TmuvsZDV9wCeUthASC4BS1kd04s1dxm1RY7Dtx
W9AoO8IYb7lLpHP7c/GjUQ9wYBdjQ1Q6SnGUtJoPjTNJAMikcanwc9msSw/hzInQtbXR3k3UD4AR8zTZ
zeOnMgkTS0ewAsJx1T7wjBboTfmMfq/MJv397cfkSyX4+lGtJm6pKW8xOW6S0LVGpNWCBp6LOtmI/r7n
LkCNzXza6eITSdpeUBAp9S1tHPLCqX397KX+yzA/NEjzpk71qO5cEgR1ugCLKB+8LuWi2EDDLGhPber1
OKw59eDPIG9ctGkUylwMVP77TyjiwsEtxmZJkS+JJt5CSqNZ9awMS2E0vR64hkwmzUMmJK8Ibgi0c56z
B31r49DgESxoaLxbfZUP5IaClGlaqYtIOnOK+R1EpCfFS6oHTcyrvR1GxcO67w+qpUpy1zvXYIfwU254
HhCF3ouKlvJTdOFiftNO5wfdmhDRq7hyghJntHmvFTp+Y5N/UCGewqyHRQuIgqFneJHIObpyKxF4qQr3
Wv0GhQhOvEpp/8Ru0tN2mvBGdijSJuffYGxJ7nOQ2YDWHZALCiHo4P8mUmCbX4KXgf7t5L0JOEoIdORp
HXRfwNWshZRUME6XdcxhAU86zlsMW0+bQO2z3oLJvs7Ea3UwFxU0wGIcmsudu+b4eS8IOwcZoqMegWCn
nGKaYz3mhL0Tl9V9oTx7cQJEg8/zBgzA+CSarDsdIpe+TDzafXHF8LWCvCX63cy4aRcoqx6gKH7wCAMl
WRw/xHQOZYBrs3dkBpECfvtDtBJsSNhjDRcv9+cO7SBLrONkv7QR9FMyMqE2HgiYUiwvs6j48CHygNHV
isXBJsXTmGGzavhBDaR74wGURMDtwgSxp5hS+zrYpO9Fc1E5lv8AARRPTn4Hc4daGglo+rE+p0TB2oRc
oENZq9xLQuJhFO8geTfSNtbzbDLxN++P4qR9MCuPKZu3xei2Ph6ICsBnbvkDUAT4nxAGqlkc9WaFlEEf
BjIesUQ3mN8YvdP/km2ojiRSpQIGQIlNIzL0Q8uFj++RZngZ+DFW74LcTY37O79TwMsgL1/hBm6vOo/O
+mEgf3DSn+pAOF4wpCBlbbNbs/DmfywsE9FpHzA5hYM59GkdCKE3vyKIyu7OF6r53f87vjqiEifQ/KYH
LFCIZUz9F2DYlol/U2kv5kmLO0JNwb3XXnx/NUdVudds3inpRGUpfLiPtPOJ2d/RNiMFDhwd783Xn0QM
C7mo14374IClFBLVf3qsXw7E5ZPBP6KZNbrsKA7jQX19iaNvPGZZEpqbItdxvYJWwqBgAngppMIkfl4y
+zaZ4yJQJ7Yhbx2ZKaKfjR2e6AoCQVZVyDImOP4XR7vg3rR8sBDIlblpBl8kYsOUxjCP0l06jHY2Ra+Q
o6HkNTRCMvg0N8D+pNx0ZD0qy7xAWd5tjQE/wqImvI7HB/giTrjZHhOtnnfPEPBuHQTxNGHDvPVDv2jR
3o5MvZ305v0fiQweDh4FnmMPfFPBdlDVwi7hFqOQ5hS8Cc6NZJSYocM4jCEUJnarg4nsVtLnZRZ6Sc0P
KiRgpbDYNU9uxL9MS6xayrduja6xULO8OEpsGSurNq+B7G1s0qHgYrigBUnMEU+w2YV2MGzSkBTYA30i
MZhequr+5ipTt8RgNsCOWbcf95jB+PMGk6SiPzKKl9DR1Ub0qEuXLedZFWv5ev6wTR5ZihX+mySjTjx4
nVPuSAW5TIcQOt6+agzdfheeVbzwVv61eBkRV7sP9DQm1dPvb9jnLGKWoQb9rRl3Yog8biZ4rOGLfAz2
mq3UvMdVp8pPPDdMUZa58Y2aghNqUWwPdkqBfIhT+K1e5ilMHUnYYniDm7S7MtWZApPpyozA0u7OPdxI
zmHbrH9ElXs+H4/PPKl8keHKbAvLFUY4iGabW9msdaNvRhNxHit3swUTnPPnPdJpz6iJLHNHx4Q9apP5
JbVA9m3kue1CaNo2dki2aTwyk3iawlXX+vpE+v5u/8H0BAjBYpLAMYDkhL/Om5Y9SEer4hdHuMmvD985
FxPRJIjwSwZmBF1i+0WQb8ymPvXQwESNTadBUMezbwRiClXgBIPkT+HyYtkUjdmKDfIoRIiV3IuT/Utr
9dTlhv12tHZo5o1j/B+mBFs/WPhwHAmATyMIwJ2xr/4tMSIoMLVHfbI4MgyW9molTkUYedMxj7SmfM+N
hy8bCT1moX8yjdeqnI4Bj+xa9b4YG6V3Ec0c12npQhXpOjZxIrVxAey7y+OjGrAgVerlFfEEx7yH1jB4
dUOY71NzBrLjBGQjrbYlQWARI/oFFpKcWiUrn9BFwTokcZmgCaRQzGDsRVT6db62h6sbbpO2icw7tgWz
pBD1QsfEB9NvyYDxdc4Aj+2N0NQSCEvKya/JavpXUeJMsYARc7XJSif2LjrUK3lE4cpLMYbi3ohN0p3T
DPfhNFHOPIIwR6PeZLPKMDCicGalq4goOGfCrssJaFFbE2pUba7q1TeunhDiO2eubXHcwFBdGTZiuvE4
hRnBLEniJsWoOOv3FcpY8V3NsVo2EeC+sgXkYofKfPgnDcGApFmHGcY19jrj4nb7xcMBbbwXHAU1l9ap
E7FMcCYl6o+LQd8B6QouUjC/x8ef91mNg0fXaOlvvnqyhc0FGNhCMpsy3YmW/TqgQ3pvxGmtUtRD8Hjp
koZVm5dsB42eSEHUMmv0Vk6eMzDcB5BYW9cADpSci+F78Qj+pgv+HQWOudT1z0c+9SXAIzL6eIksbbUT
HWTb9dh+cUGaRvCMEH5IerPrrNx5++WX85aVjgoRRFKzrGD6sI0o2vKf3s2+Hj325XunoMWW8e1rQJxa
BZA6L1YvPMl7hRw846mlJEDtOZ477si/ZEkTnAlXz4wzIP5VTA43+pn+syeRhuBr/ix3OP2+hsJ+VUBZ
vRpe5nGi+FrCrffeU4JOYFoxUulbFErXAiIhfSIkh/dKHJuedNiV9UySvRtd99td1S3S8O2JiDzhT3k8
swhTgA8FvIaLHXaC4orwZq2UI3pBysXU5Sk3TS/Dp7C81YRG/mdxMxVWyCGPEU/6t0QtBxZWe3zbLVo7
x0nZIUHjVdDo4ESsD/QG/xd/GX/ZyvfZm2ZgS6FlcjDKF1ArexA9Q1ct4emoUQmaAFN03pTpO5que+NX
j1UsWRzXLAfg7kdnni7khpTkdSTXtki90WZOWfHba323pEYBIwkJuOC/5CSve7B5eQLbf2vcK8z+eL25
cFT6IKIQtWMUDQP2j9+v6k4lgfHapAb6VmhC/1wRxnkfPtaNxu0+hScQTyfoBBHqHzAuLBktMtJB8KhK
FFf+3tKNwkUwS4NelyphjlGwUfSH7sSB0mWnrQdmAx31SXOBCOZ2zMu+fGWXkqOzztFbRHfJOjlB8XfB
s9lSLMWjpxV0vk3ytahM0lVP10qyZBDcRrNKjIg+jRaJdlUS0DSGTybfkKKxuezs2mwyhpSIq/xKK1pn
hBlrF4CNH31nEXm/jqgfKzvWAiz1KdZBl8a2ZQkQE6kJXR/YV0sfQoh+QfZ3FIBTqyhE64SdLg9OhXzI
Z8ocPu1xnAN0YK18NyusHSGAm+6vY5tuLChIKm48PoToF+uMfJU4CIoolhwHfnXgbMJvX1P4uJXmrhvT
6lm5gs3lFuOhLO9O6BxH+j8Wu/6owA3+YzfQpjIPxIL6UFJnctwz/D1q2nBnX2WZYHoHp0ZvkZEwGTlK
aJi9v5m3bHXQDggEAU824QXDMmF85i55UhB1oVjjA8VWdD25wAnG+XzmSpzmpRRRs3IFScwb3IHaZ3V2
trhbDH89M5HnE2Izsheamz9/I6DQSfJUnci23ExZUqJgiQdqV/LySvSwmpNSol2HoX8CWkNhKr35gpms
VK9cnsKwo5q23tc29CTGAc1WPkSOQPs4ASY5lvkBiViPFSa+oxKzi/w/iRGDodHc46+ssIeWM1PUp4M3
1IvmGUNCDS42a1BhJ99BWdU2nZAKyCbRZB1O6b/oPlOeLdV2g1sVYD8YKjJGurpxAXCVBLGZGLsDsHB7
KMbZK1x2b8XIblLveiLE2VItyPyJ2vbBlBzpvfZCVeZFJU9YhDjtmuBS6X0b+pUrKN4Rv8deARL0eCJr
uP0aLeMXwvcK74jvfvoGiykfI2b4u3LJsPqyma3nC8TE01pJi4iwR1GzdzF1ajStiGnwlTPklykLSnWx
7O+DMqPo2/EgWlInPg6o9HX6cqelGIwB2Oj+zP7JR1iFWjlg7WoBRFzbw/WpZdSYkgk8UW9UBa/G64P9
E06pjn0DBhvKzVxwj2B2ELfM8NjQvN9MbHEXZmLETtDB4gpZeKarepBRphN8T/8RyzhEEtCO+SeHZl2v
NJ0AsPcpQhL7MZVG4SPQxeUOqIwGUpqFpMGqyKVUEHGwpzo205akNMSnotGqEN3muL5D41Dtg/KGcRvM
wLiSCbGMf9Z8L0zi4A4XfSNixZrxNJmccQCpDz80dfx7v3Z1IsM1T9hR0GORpfxyDWbs+FniSp5yLhdG
x0zdtI+2AnU85TzPvnlX2b9P/fpTdcq0txiDUzmR0+lcmep4eM/q7/AHmK8geAkgTPJ9M6fhfArtITEv
BfuDH0qxGCuq0ju1FMpgKY3Z/MOOLzAIjlN4+r4jpBuUlzw5Np3G3pJyS3xJq5tuoYbraC7HJfs5DfLu
/yiKM9WU9vmyhRQJfzzX/pDqZWHOufpmrXfslJe9twbkq37NrzZ4SaQ8Vj2eN64RTPjFeL9c23OF10Ui
GWOE9F/Bd1UtsG1e72v8N1QbHCoLhgeAw6eD6GYwpBpai99oMjy+awpgZtasfDYlUFUtvhJF3OvC4FQQ
HLceSICSD752KgaiqP1dV6TCKB81iVpWZ0KsA+J77YssjT3lMYLAyAQZISRJsc+szKBAwPueqGNoS9Nx
5n3alCPRkHR35XAwqleV1MGqZZTjI1/wZzSBQV1iaK/YAofIQxajWZ8rQRvKIylUptkQ+DLa3oP/KocA
/5N6IQ5feiI0yffSS0taGpAJDiSz8loq8X9PX8yhG3dcKGRS9VY7qDT7j26SnyC+KAay5jqeuId7FPFW
qJfpghIOoTyJ9dO5f+ENuemUPzShntvkKJthyZzm3CJzESkCioo+jIxbKE9s1OGZOTa5UIr3zS5KM0vf
xBAr3jUqtQKp+D4N94ZR+5w9tB6ZEguCPGCGgwdLnIB+g4M92MTs/+Uv7zEwZadBHiwq5jPL4ydOVZWk
xMFofrjvHLNRz3TVSHwTT+nPat+aeMNPiQo/GMgokgrs7EF4T6KkwMmF0Hx8aYa0E/B8KyCDPpLGHOmZ
/dgmV9uNgfBQ2Uauf0gMSgaF8IKwomQxPDH8+8vhasbv/Cx1gCIzpsua3WYCSo8xPtDo7wVwL70YwwHR
8L1eVuVbiUf9tPrkv0aYrr4hI6IS88xhku/d42ICQOV8YLR3oGjrVelHQWFkLJE1BRjSlSWM3fEUJ1dK
kOYIW39sIDVuyIOenkW7JVFvH2KooBevQELu6epwI056HXhhGS3pDcOS8IS0X8rK0BjGmJ4QDa5ZT8+x
4nyBxuDVNIxv600YDpPRJX9rSknzaS0noRgaA99Nr6kPZ4S2/mLCKn8ZFFEKzKl0vzI6m7V+o7bU5YIi
5UHwh7TRkInAmYf+I+srJpwde+L8xA67qygzvwy0klvE03K6YrPnEXMjdaZpbWYoK6RnLYSilbD8tIQF
yzMgfwstwumY8DLrODvEvMyzRfrIIXTFKR3nuupaFGihCp0gYw/BslgIqDRwDT6ciWYigd3+wZMJvYng
cQtJsYYNrfcFuZhn0cG8ztBjtqVhCB7kCUD1HoavfoyiOOIBK8F3q0bMgq6fT41zxSjh9MWNNyT8x/MQ
sG+xfeYBp5C+5ngMAiEWBkinI6QHQQcU94xT3zDs7+G3zdUXea2JTZPw5lPixUCZrBKhb37cGDWS/gwz
6Pyzb7Ou2khP3fL2V4mzW6rQYqSANdoujPtWXqYwHWZnjE1JWP3EN1ytgYhGCJSW9fBzjY78kZcdNv6/
wEnGUMxVaGttjtj87ffdLe7ggxQD7mqIW+UML+PkuRahSGZm2g266tahVHcbL3/IkSACrRemucXp1Yjj
3NNDekX4777/XtWl/w2Wrhjxls5xFbbwPwIIxrNIlZNpdjKGyPVpiLJKW2Fz5PXt9nwV+piAGrHLkAcL
GZpnQiQyjout+d+XGGrmFx72jMo80dRYAIL1MNG/D3c7WUf1JKbz+ty7g/l41CLYniKVRMhJknGxTFIv
IZn5MXy4e9pv0xU+lYJy7v6Lpp0hYYVfqjQZ0kb1noMMfmndZiem2eCT8uqgTG/TuXXLD2sbZpQVJrYe
TvR7QyJCrAhhCzwQkGXV+qbVpx9J8RnRES9m2R5SRiDQ1hoQ2FMMZdBbPgGjpCbH5vG99JVK81NivMSl
6UzTk9NLdUKzTAhr7M1C1W5UReMbAFrDEO+JOHgrKv7eJ0f62ZCrzZbp+W3X4C2OVB6sCk5PWJOdd/cl
xUbBppGRBDtjak0Qxd3Lb3b6xPn8tNZrUsj1zD+iHSPfDEnruIyUVyqQ3gKACR6f5l1y2UNxw/ILPULa
PuJnVKRvrFno9Wbtu5c1c6uMcaXO4rmsjqUMYZ1x+RxS6pupnYjkFIHwRYVblFwCVuHV3y3aS3i6jlK2
xfImzlOYVizwCnFOZUY3qsm0xmeTYaq4j+FLs02iK+Vz6BCdfB42lF7FcMyzfhrdqBw8MYlQ7URH0P69
Fy69w5sFWHUjUhbQ2XvN+itmfRySTA1+zhO6R8IH1C5I0S9oQ5SCgCfdAaTG06SDmKed851T/7JsKfjk
PMTWzezI/zHjRLCc+2QvvGy10/VQC7otkhFxuY5DqeKukzyiu8aaEsvYV1FjDUkw1OgxNHpq4FVKxr7g
0ohC8uYqxhpuy3HIrk2hn/krkj92tnNwYet214h5cqmwYUaMEUJIstGotMpeZZeEl+6BIgsUzA7DeCNR
BFyQULknvYcwo3NTEt40R/MIaEqwEN8doiXBjZsXkrpx9SP3WwzKOIwb2Ial4bS/4FhAU5K6orwc2nue
1iWg7048x4FahsciN83bNZqnCPYGWHjSIHCcJq1OFbG8/2apZg2ST6HS3pfKDZLDp6ZoL2xfawLjos/v
QduadDQyAy/M3P64xlUaN3nJ0fhzMGXAzbpuYX8LX/jTCpvOnzrJdPYkIjNQG9zG/k6nQlZDriBiB07T
JBgmfZl3TDgCy2D67vVjq7h2Di8EnNShRUtpxW1sm+/YwHOM/8aj3XMI7F7B/VjGJHFl/oMS84cyvBfy
SO6j4C04Y/5LS9IPxdUhtWpxvvAcyuP+rG6fMfWzffjLASZGnyQom8DD8PFYS5vvQqYyXsPbS9ehIhCC
ezuSob6x4iB73giIzbdHVXjTpMyMX61QFd3Ka2plh3ZqgUOrtJXIVujZBh9+CRbper7HjcdcJcuKzulX
isoxG0SS3KbYD1p30Em4927l4VhlFcM9gxzAz/ObIGyasSEH9ySBGeY0jJ23QyCITuqXPRSnOekNlMhN
jQJLZkoUcWhsG0yYoqNEOHpS/pK8iVyu3my518Yxhj/H77zZsEz2UxFnDrDdFGpBm4M67XECJGw08UKc
g0diHRR9aNT99J/UkHYUjGME7mDw8VypXeSXUYrk3NIUBemmp7iST0WNFjJckWsqotf7qOqR1ESrgJhM
Ya6KwTRya3QY2/8J7Fvxf/byq9anXfgl7J+Fq1Oj+9YjuEK3Bgv2SDIFtPkTnvXdqDaTuKsjFpp5MmRx
AseuM1gX26DqN6UbZtXXLAMKI7O0I6wGIETlEiVM2rWjIZFmnZkhWo2iAOtKany9YCE/WRBqOWE9BCuA
obYj0pRl5vByLw6vVg5iAbCRbdVQnLUL4oUpDdia+hn3qcaMuuxsL630US6LPQnfhVicew6FC4hS9gi6
7+pDJTMZ2w7jF+dFCQMFkKeghonKS/Nr+WHVFxhi/eegWKEjC9EqwpUYWoEzwC3UBDR2HytyOdfdQGSX
HSilqox27ZW7D2fPZwdHLQFhvQ2p3ZdwyqPhreku/lY0gsTgBHl2fSyQ3hVbgByX7KB+S05l48pE1XhV
S7izVL4PkYURXTJhFycVLlmvcGZxn4HkfZQaie03a4AxibW8FcIujy8LlJ/gCXlILieJS1R5pEt6a7rh
Vqy4vmm+oHnXvFVXf04eLzJ/CZp/58LGszEWI8VqvQamsq608xg3wPGD5+wyBUCxh4pKmGPhjcTvb7E8
3Gcft4oY6Y5KYU5aSvc8HcHxMmqW0NBJlCNSGaH09h0CHjn8bTeI68oq4Gd11uw4VUrvM/YI5PhciaaZ
rspnbLn94/HEgcigFNUSk9KEqLTMliBl9i4bBpJ10juFoT1SmhpmQDW9iKkQeIxrD1mEjE4lb4Jl6IH4
njpOMe4BgEV9IzzY7V8i63NP4RyPJXeIYqpKM2keoMMfRAfn7WMR6OgefuCXy+qnMQEFhwZQLC1klPgZ
/BTJCctOdbvBP28k6uezczOd/s5cGdhP8UkD4g9G0G/9895l86ipGw18g8sM6zUouryGJbJPOUp1TdvC
eoD5+C/otCaH+oSEaAxCHMDUcgPJNenoDEz1cxxhpw/IAOckT4/W0ArOAUYjnN0q3kf/M6cLN298JU/G
5LopA5/We9QXsAJJoGoCHimbLMXbk51aLwePEkBdM2Sr9kRwVus8Oy8vI0X5tVgNP6wLR3YscQX75P+0
GvI4MubY/hlZiYrgdUaD9pu/08crU6/4BASLtsAtq1XPthbSOXHPo5hlAqcRZVuBvswZwq1GgVVUPNK5
x4hGp8e2AnBdRfbvNYbR8NqaciGSBXZPzsU211Rc42ne2MA7b5+8vw69+y2lCw5aHpYKsNC7341kNPdF
S9EGeuMUtBH0ZITcHK0wEyp1XQ+NdWTjqY7Eb9Hfm7PSncC5ZfTqV2AMCYHzWeH0l9xy9hXvj8uqaeuA
mmjVk1fGZ6rDrKwO+MYKJfKBY3iRv+Qe45pAG3DrsPjUGjffji5nIHco3hApElhkzjMqLUAez6YJDv0z
G1okDYhbRZj3vo1oXqi2mfJLQzIv9zMzt+rXcAS0s8/Bqmtvee1Sev0AUQsWW0hA62warfJdtfE9B/Rz
lnqD8N+3kPUwoWEN42uvjwRYXbS9zM5XEWZv7D/sxh+1SBg7+StUzqvmXlTABQFsAztal0ssccgTUqfl
hhsVPT9Td8UiVfX6RU5YT0UYU7ZYeRvht7nx1B38HR3kZhMFYc6ueV24Vo/8uiTihOZ/LZhd6mN5lXKW
zRYxmTO0UVjKT7XC9M8+N84VxiEB+DgmpTQCf78dwbQzVTYBf9YSCKwdgRhlz9+pM6LScj5J5AtPBUJT
7R1fK3ZP9GpifbOwnE/BuVYiec1hKLOy0nimKnWehMCkV81HMk7EIoCkQPz26mcqlsf6o/ZAypsALmOH
fQ+UGw+Z66KNjzsqk4oYJslcc1IiLMWANpDnz8ZYXo9prlAFK0tQvkC6vSUsa1+GMFXBblyAgOckNzr5
S/yieupLvQAchGluRYt6shHYeBESiJPOp9nr/8elER62PWw6cC3HHYAujEpZvj2hyE/QD5PEH+dE1HCX
7NY9pzpxta9B0iufH0rXxzVzHASq7EHmkGMPGnfeNsFD9KOnAn+UpZsmZ9etamDQHDRjh+nI2uHSFTXE
H0WbLPjLlxDfxaNos82XXY9dNzTxVcditAa7GTykCNb8sgAwb4GcH2JYpCNAQqsQLd5jgvfWKBLU1axC
JYZh3+asVkItkIcxVfaRbaNMbmEAvqZdivZQ+bWbAVvVlDEaCaZ/gWnYdGxwOh7Glo9sfWFMX8/QiZGt
yv5oVJYh0fqqOxXRHNcEac6VQGLfLr+UNsn/sLeN27SBFIZCprOaHsFNy7EViU7eNz5wZcHJKx2JGEwO
tlJT4NOw0gGb3IOqabB3D4SzHwBSRULtPYnVf124zjhjjnTQvi/Rph3eLz4pyNV137XqM7CW+oFqMw5M
nv69HGAfjyvO4PINfjT07JPYf8G8fkZDr/3WGW1T8nEJPwOSqnqrLUq+2X2hz22dwQ9ZGWY9XURDEP63
v8H3288CNYeVHoYx+DB3hdsoj2rY0om1E8KQRnrAG1J/EngjvYE5095IQ8DvmjYbeX4Fwxqd+XhMwyUa
uuGu3x08FB7Gw39iHpF+JNqeI3J4M0wmsiepHwq6U9/1jJwMjDA8AYIGvBxu5YD3AnoNyooxn9OdtwQl
cxGgo468gAUFZpmQeKZLu5X99arYjnF8crHf4VCIJNJz6j+Kv7mdVU9I21f0So7gqWkLErl18o7XTxB3
Q2LIDy1Wq4K6tEL/Nv1W3f9qQ71CBUvVeq+48jEnI9DeILtmr5lfs41VQu4+Z5G/dYrEEwgdiaEJwj+/
t/RHXvBlVDaJr7238f0DRTz+FivCqc3z8nItkh0vOYUu0w5n8Od4BW2y4XzjQzGKd9jlKAlwmUdXfJf7
zc8RY4BTdkQ4g8LpBdy1gz4eIfs7belc3b5AOEtnDYSZWocGxMsSumuIuRmQDv1OvKxBJH9dPCY7Nibf
c0HI9JUC6GvPjif8KCts20D6fuWHPDrORC61Liy8l+SMuojmnkmoE9Z0CaOhjVZcsqcDo69XdyWUDYzv
ZAVG8FnK1RXqZHWDNK1Gk4+vw0p6TVIeNrU8j5Jwa0whhUKRjwwDOAQ8hO7baOlCn6YvdqTo7A+K1cPX
MOSzlBF8Zcte4Ti2nBucwmBwhoYnchOhrLXkBelJ8y/X7o6dgTUjl2ZnOkOeM1txM2HU96g2DcblW7ux
Uo6M3f/xWzqdg1sw7DgWD2cN6HVIQify1msnjC05SOizT/mCsRRkkELnPIBTZey7il7bRKQCM1QrBv+K
D0PSV1OMDiYstYfFPy63c25d43exfa+38F8eiwsCSw40EXN3hu3iIWtOFNOcWLO8nVk7VgJyTZlLtXH/
jnMC0zhETzTTgJIJWzTOlFSMXUMIJCmFja2h2ZQus0Fkx4YlDD7MynAXEo1ERZ7jxChvS6+3QCin6NbS
3JEM0DI3RPLVHoMykslQBVEk6HLObDbzaCpbqnFq/gNDJIa97Q8cW7Z51vmrOJOlWBRs2MIxwEnPMls9
KYXHTVvYCGC7Bk/QF58V67VZUFA16dYWYCjXcTqkKJhf2+Yfmt+bzO3lqNTxRBYc4MlwJn2tbfSWFUlz
qc1GBw6dUPcprTq7l0/59Y5ystLFReqU/H4ydeXqEzSm2aO6Jw3S9NEV+LoLIqn4AkLLI1NRzDI88/Dd
ZIS9Tnb2q6cSW+v/uvAjXU5F2AOF/XBnT4KmsDci5kBPbC102DiqvDGidpgRa2yr8gLjMrgCa9prHroT
tKe8aM2W0t5fIyayvazyw81lnMgXtmJgFpaZKxHv1Zv/kjM+Zr+R+rPhq2QlgydenRkoQML0lkGYEWt7
9MS6eXoWzIie6KecNUVnuk2EDpfd2XjpqpzSO+X1xmBC5Q3mnGuC2z8CCyGq6bWsYgFnwhnua8qy9nVs
vIN9M5otvBVl8Wqb4NCPHl3U/MU8mKGTmfxV3MbiAS4FsFEpTcZI4eoVgytOAjXnzuUUoFHY1pBCnBz+
SJ3gms6hIhwTH9IFKaCuW5MoAv7kzb+hGtF1rhvAR+VqTSMdk0hP5GN4cTxv3gF9IKozuqyLDnX1w+kT
UfViuMGwuOuzCE4EYUeIKaEya/5/X64GMtT94ZOe+z/cZGRFKFh73IeVXzUIwDG3Rv3pW1nxjmjH+HSz
yD1yAxkJblahsWGeSBde9etmW9M5caaGk/i7FCZ8vc7HCzaYexB/yp1xfKHh/B+MZBRBIBMUqRN8LTHE
8m9CKnT5LgPrjWmZpLhZqn25TavcGhnqsBiHAxgYvKRHGKXHeLEAcIc3+XqEHLCH/yiUgwgEo+JC4Qlc
VrKgc087Cuy5UDN9VscRxxG8CGo8ycVLVV/gE407HNVDkVG+0EhXKJP5jZpkyAPx84LF3a91pNluGstf
zToGIoNWamDQlMcg+Hb3wmS0zhzyN7gpzsQOk+SUsvG7QBOtwPSgE5zqhfU+e3aShlNagkYn6bIsQfbG
1g0HoAXm+9etcdxtag9dd2JFGd/BO3ASO8uu1DV5V+DoRWYfjTU7n4lEzRI0PGuRtwVqym1asg5B9ueO
wLbSyS9W7CpcWFxXZ9E/vVv8I68Bv8X135/WLROZAQqqoR7ET85Bkizf2sdy3Vf1OckezZ9dCJrqAfQC
ZQ6dZNNu0154BIPjUPoWUKyH6Rl98YXVTT57+WeHScmfwf8tMLTQyZ21dBjkJTt/wTjoZZJmTwh639gC
Yb7iOVaip5AupA7KEZbwWXruueLFQv+TQG+oMQ7tUdshOz9UOzgSDsGDJUgZsnKI5ZYrZ8KCXuMeDSMj
u5gxCnEwtNMuNxRhSuXqw03vLeF5chTgaHX5wKXkzm3Tob3v++Y+iMxq/1JP89yD3XQxmjhgVFY3aOHL
MIYuCPyzQds08FXNf0eEHsrLVL3XPT4gvICz2WhNbo/kQ9+ufC+F8vJQAyK9lAosGp3qT+n7oH/tbrmB
GUU/rmaVxGOmNCLmYPSYVkp2a/uQ2oRe5mAe58LRzMV3V17/bEgOHIwcPLbrw9x3EEVgYRgkJHlhUOC4
LbP41evlFVioiESLGheL1/9qck7v8009x7OcQxcEkxZwcLRHr7Li9dUHAk6HhYchdPtkgkUWzcN86i/P
qBq3GuebvRXYCCDGuzN/CFVtsW0OfQNy17zprPTfPaN7yd8kKqF4Qrgihfg9KI2r/GM9IF1NWwxd3OUl
/1Bm3zzos0/6Rn4xf6+284YaX35XqYYQ50TqzAwQoGyljLT5dW8S59M17UzhhwBTqVgnCC/hVoctIPs/
vSwGcC0IPPkEPEfm0cKAEedJ3ikhmB9LKTPE/bisQTfAmLbFgElJ/djCiCnr3e5BVhvXyW/Pefmfd7YZ
06LyCqkIaf9hnuHCQLhKIWPQ250p++cMyiQFNEUvDbICLDbH03HtthnQdEL2pjnhwT0WSu/z5v2NS5VE
NZZ0N1f9U7V/O7/SyApglmPRktifYROtr6pQAxEGHNLLIiBxPVV9/eT1GCzAKhrIN5qOZ9cGMX1JtHPr
dln+vqrjiQ4it+oKfp9T/C1OqM0vCD364vt5y3Du1GsYP18+KSYTPhbgnxUmKeG5BKC/bgSfAf/fMsKg
lCB3s3XVsYlg3IMyHJduLSrX3X72K2zpe32UHzdNTwOwXavJa6pQXY6rW5tCKnogG/GYSFr1QZyCnxE9
w8O+BrFnSIOdFSfapz+0uDoCC6QpkLlItbiOZlSZf+0rR91MMrasoARONjNsBWTeqmU6/f1C+Q11RXlC
cK4s9j0r+FW8D+fHWuQIYM6rKYKJFy2bxPF2ziK+/IhE8xdEX29Xia9dw24fSHw97db/s38sH6MjNuDr
NsRARR11O9ZCVdfj6zU+iwpiTq9ojylGW4iCh4xHtdKlC4fTAWq2gvQGaS7WLSLayH+XtgyUWVsL9hlQ
i/MEvdz/75NT9YHejDGcsoLtnDGyanj+H79S6hRboNO4MRPI36OpjiS2kg6DuYCnSFfACkJj1VVuGLwv
JKYstrEGSJAyQ3mt16nlbUvDzOL8GMEJZ/P2G/0x3DToOQEl4eg4AYv5LkEDwm0OVXDxOkAOzgi5+1cz
J0GefaWFC8bAmyrVhq5i1t+6+5sYkJotKGgP7tXe4/w+6E5709UlwZekOizmwVXBr3xX+AX8BEZaVG60
r4n6EzKJ+YzE/Dfv5C8+LKDIqU/98gTwjKv5zG4A+NDaTF/nuOANfkH5CHBbOvbIRtFdadzyHCeOKR5S
oA0iIR8xGCvD9XpNWUnk+Zhq2xottQjT9s6Y8utbv3OwOxT7SfriSS+///T423cki2wEbUSCJPEluLE6
RyQF5SxAIyIgEBLLhLz3LwWq/Abj7eg1+yivo6ypwDu0ye5aq5Xbi+C+UiO1+5WPpJ5qy7fYfjEmQU0/
ggWIoElVENfJeMu1BLTifmaP3zRMZVvp3YdvQq8ZGQrWGErue8hgBM0tmuMKEIOvfGIZo5PGRmN5o4Pb
yGExrh54Y/WuvxWFXuqRL2MhhGCv/QJAqX6N7VyMLu+lqC/oSAx6/cEL0j5VQxS92LkImF9Uvn+i2FB/
XkFZmx0+43AzDHahuWOpQhYt79BwZsrCHLZdq0/zDGY7grxaXLMj+PpsDDXuFPWG0Mld2Ga2PHgsgo27
hD2fyi9EIgxln+mo4VFlMlybovk5x1BQXXqORVT9Q2eudGCPglwA4dmu0SKMGdBpvvKPlSu9mDoFBHkE
AYj5Y/ntMr/lgh8J+gTtNbAzWyjk1k/oLJXujRm4YebJVQ3shjG6DUPs/MW3Hq6fDrRh8UJyjR3Mr52B
fGq3KNLKpE8/fThQGYDbXCo3+jT2Z+6l/tjeA2R1gZMCN3ai3z6fDFkZzdb5u6Jrlbik4cZoYmMPk/Hh
dRTDUWwOZ0UtLaY+Cjst+sQtai1C3UY4xBGakTh6PVq4onmKy4LzK+oV/0vfAtM0y0u29AWt805L1jr5
FrSOvpS8O0CN2vapwWTvGlAvkytB7VfAl5iJQcSyw/jokmqamInB7f3d1NHeoBhCNc1VqkzQo9MxHehA
G3+TUDDFQPVWrvg2o85WcSHlxJETgJ/mFRRiEkfPUoPq3717QNxNphxZqHdc0up2HCGaLOtjF3eZA4NR
KMedLWVai6Nu4CjgyHRMQIUa7v+JNsuqfQ7iuGrs9TH3hTS+14pkRFpWoWEeIKKqvdmNLDoVN8JmDlwv
oV1QsZFcAsSoGICPVoAOpC3fR10jdssHsrJ6sMqPU0y1J03SRlUh2X1RNtAgZ2xlD83j1/GpDbIlicY+
1cgObbd+EX8i/gn96SY7fRkQR3EAYJXiEOpxE2DelzEHXNn07tTV5/rGdxLxTkeWgw/FgKseIbxcaktb
oYJsoEkAxfdrUn0rfQaIN4jGjuCMW2vZM8644MQ4CWtQQu0de2cwCQMS/b1yOxlknumENw0iwWA2dt33
4Jv7X+6derKoxQrNr8ZjfUjBD6v9kSvDVlHb+bMkZMR+C1cRmrn9BoDVGnyQJPttcSLZhmqzv3iaNhCv
pFaLdf4oQSYhxajYdr/dyyeR/P80NE7Yndi5xcJQnK8SNzoXlTw0dyXKPHPhjnc8YEUoyUV6YGUPCVRt
zMRS2xeFZ/andEVv68qi/snkOH7NE8sqwDwGdB68p3ghvA87p2hfyb++W8fDR67Qzg3+RGhopPt19W0u
4/rtdaWE/tQ3Dn9xs9quROfcHD9u8zxuTwhqhAR5U/1rTVEp4lJ6378QZoAWeRaPrUhwR3RbZnKFOT7w
QbeE8J21YKCgi8vAC50EvzuFgu9+CC/ddi8iAQPOrsLSd16Lt+u8ri/y7IFjfKuxH9HEW69KTe6eH0pV
CO/RulmVupQgaCPwG6dgED9wp43xD9CvZ6aajJqMG50ka8asG3lImaljrwMd8ocsLqehCSXZkPcJOhDW
28cnJnSkrhEuJUhbgKV3IhI+T+feesu18nfoayGSIqfOFJ15ZGjd7wnsHtUXLZySJiB1eMl3QPnLQN8r
TIaGPbZnftKsiMdkbti6D9YBhTH2ap3meNX7usXwXdyNpupQQ+ngUAzuVI6dUjkaTzh28WBdEwViuGxl
95ES2XjzdhEQuKZ3dTFP4iBIaWxxCodFdGkjr6lUU2wuGKaVtiGESdzhPk9yCqRemwWM0/PAX61XN9S5
4N89wnctbolZga+UrYPfXV0qgNYy/9Qh+EO1dwoxDXEOU/wH2n3MSBSxwyUbkYliyevoeKQsl2Dd/MIH
cELsEDkfjZxAGDZL8uv4acFuX2x1vVBd9SPm3/HdesgifnVI2vP10nrYsN0HCW/V/y4lX3VE07GU8S8Q
Vl+8b1hTB2f3PBN4szHYjvMSwNW57i36khsRn16fEvvHUlovwyRRgW26DqYwBKoeghEQjR/l8547WIuL
O6VjYTKMB9d/8k151KZvEMzILVgk0hdyZggkx+/7sIijCFo6qNLmgexhfWAB8qo6bEOBrjL+wVQ6TIGq
KW+j60i3GFljiYxwT/TGtO6htKbQy9U8v5E/sLBmlmiSHNd39tQXJCR9VZ2DPQ9bhI+H6q5nn0nSnCQv
cEdkrYtWfvyDUiWPNebaXzuFtAjxKLon6osy3k2jPCppQi8a3szwrK1MGjcCvsTlgQt2a2rdaXOH+UH+
PLewWbHGwlI+VN+PJflp7grfEZlMH+Vr9g+dfLZy0s2Q07feJiKoTjZO7REGzY5zWgIwRWUiWv2OGm/c
GNIEJLSqOUpCno6I8b6JzksnTqG53teIwgkqZ8QQy5PIvlID/D/oa2sIwk4GtqNOtg83xVynO3dOhmgj
2RAsFjmXM++F4Qn7SbAQj1r3S37+Mr26dAe7nf9Iof7Hn4wLT1TVVPAOLBRviTtI39yWtK05W/ECWSE1
PD2MdtDCMpi3szZZX4nWa7YUMpMSmfaEwQXlZbLgQMOT320b79/YWEIRNAZOc16QaDhlkOrNUQ9rvUC8
sKCUTe8BOohn5iRE0sQEmXIGwfJqr3qgT9zWOKZMUR/Iuf5VLPTTHS8IlbulENhuCy/9VMrnioj+z2yD
a/RbAORXXvMevHSkot5FwTBX0m6nDGKTTH32+eLZpz745bHui3FJGjVI3z1EIebvG11xR9hiWXM3S8sJ
FcnvpRyHJQLEkS6N8DN4vohNMD9RqWZK8Y5HFzVoqPCZn0j9hddD2WJWSzFXuTbcam2fMQUL5RnkAp0q
nhwz6o4E0+ppfY6GiAMi3laO4DFa9e8W5EpWncB4EkhvAzkdyG60Mj1mvoFirtcksvhrXBBIUqKNHwLZ
zutE04EGw1DS1sMH09IUNn5N7tNKDkafTb24Tte+PhXrni8Aji040CzsSVkbsuE1p9i7CC4faOunc8a0
Oz8meMsalVLVfXbsx2AWd/V8w3s/iJUTBHps1ObXeWKVvPkKJutilJgt9W95ZwZIT8DDXoIOPmv/zaFB
gQyEc2t/MUtAH7/iCnjngsiuMEsuzz/oUEQbgeDf3+gMy6uub3wUgB+3RvMHkaemWgWeNlThqqEWgDZR
41R8AMTnc/DNVbgql5Ay1GDZ4tWhfozNBcFuxWMGDRI3ek1XRc9RdgEW2ggogh3LEB9k6i0sWPLWPYQD
xeEHh1j6cBhMEiQ2iW3tKU66kc7wVrRR9X5vR4G1IyJs8g57ywzrA2Q07Ql2FIKgcXzNYLT8QTlqO6uC
+M3kXAVj0vA2YjPgREdPAKUDbzle8nqiiQttrFrhHJcJtDAlrCsbQ7V08HKO8ExcgdoF2FqlVnLnWDA5
H0wcss/Bkr9NK9X8YQYNfCaS3soIKwzdRYHt7sZCh+6pUPtL+gjCfgbybyAmz9GgGzMnuO8N7NA2hjaS
K08gO6ZjCojJOb1sGYy+H+2B/Q0HvVeF5tpogoqR8ENuLWA8wpGYB6goYiSv/9F37hF/XFVyuAQbzOoD
ShZTjIH8ho2fSkOsvFZ8F+5FiSkTtEWg7zowpcOfi4GCR60e1kXSqaYW9lNS5MNPC584AiNts7NpS+0U
/Dx6RdsMEqOgnSl4yuyWtYomJn9MzimtzyAsIYCWxuYU1XrBmO5WRsWBCR6lcrKolBAQkaqiae67RGMb
XX6JLUuRiFi2ouiVHkseUN5UFcQpXTXCTf7ZuY/fyUeMEQsJ0q6HSrWj2Cpaz3iO2+ng8L7rIFzDN6Ak
lbgVEzHUuE+vh8Dqt/YoUOi25Gefkb4SN+alucB0rtzX5zEXFM1F582kBS0xoJm/x+Gr5iVbvTRm8r0N
2+6cX0xIT7YGDdAPaZQHMRXQFoKyS8GmV8tAQ8vR9FTHGiMPhrs5PD4Paj+L8h073d05CGKGiWTQEJsU
WItS/Yz1xQF0fSXg9h3C9l3OQRZFS3Yi8YGEpEVG+8u+kSvmyz3vOf6jVPW+6zYV6pjomCmDRZRV72MX
eNW2ZW0U+dm1L8AwPltQUAZw81xAsVrRkJbQSnlAGzth0s3hotAyNSktBPomCoeFDYo6musuScvtNjOf
iSMvpOvkwDsyufjDGEKc8zG2+jjoHwuhdIBQCXZgobPlezlEQmz5FHDLMttzskAZZJB8in+hgQSBZwGJ
s1Hd8RYTX8Y3HactRjI7JdetvvSTdZ12sHsTAnBJ+ObIHcAuhQ7lGs3QfB6UGLEN1vYIQR/sZn6N3JdS
RV4d07CAUJ1a5C581Xi4cqlNBIdcXNl1OND1d3SxQ8q5m8XgaYDxScdo2kmBw0nD6zEAGfeMP3mz2IN1
LhjNB8o5lDV+qFB4hLW0e2el3ja8DDgpWhLR4dE5WbRYwiRqkw0sg4mjFCAlcCOpofENImeWBonmhHq9
bb9HnehpHHy0DtqWd+9T04F43MiZrO/s4U5jiERBAhNeb0n/3nZ4wLphlfB5eO/zjfSYmWSlflE8Hy2k
9MpLGAZ4xHpvyWc0rtcMrEp0yNfWIYPJhTbfWtsgBu6iFaKqM35W5MM+v9g31UYtvw6K/4dHlDLrqgdO
QtdriAfk3uyOt9EC7Bmj9vOwUKc38mMsZC8GlLXnuObvN29U1PkoI1C2/9h9n4dRdgttXkZirB1eOId/
CAikAZb5pu5xBILFud+kDjdeCuvuV5ONLPn0//x3uqhFJv2hIjVK1xgHreBKNBQ4GkBcV0c3mnAP+zGa
5O4/WtlqfgOA1kys1mSq836PVh8SaTcYZwGtnorh+UZy94H5fZ4XLVNP2Mc1vnJtbI19gH4Rcp59Sfpq
/U0FAkS5TpKy9FlWQM1+3/qsjaHhH+NyOzXBkSXyPT4ouHkQouCo8LP4ELN8L1C6JTzvwjDwzXsiL8E/
FYTQ5oqGAt0GsXdbz/ZG4Q9UqccTPvOTDSfebq0lwZJX0e7hw1ufdL9NVD0X+U2q8lplAgO1SorVshat
nkNT3W7MFt7z8OOR2xV+y14dYPwEMB7lMM2ssDRwl/8B5giQH0l+hk1QOurumDBxP3TuPFO4593MbgMA
8kU+b3FnkRSP8yiH+GWuL++rlFcFw6QeTrs2fq0kruJ7x/rg8BqM687R2XAmvM3r4A1pVMZSPdgSEvtY
0VmP4w6s4idfjsV1iKr6EuZKZiZaCaKJ4BB+nn/VwLVHJqV7Qm6EMq1U6WnAzJZ0wwRkidbtaAoT9sNy
OkB6mjr6VSIEwIuj5RCoeF9UewDf7zumfuKkDZ7O5Q7wvxCyMA5rBaOqjBHd8ulOqmSoelNbAT5/Vdo/
a6h2k6ZWLVh8P74OKGU1vZHVeqQrLNO7gnz3AWumedfnMc1xcQnHRI06vnxio5lBnDd4iF6yzjrGm7F0
797sPxDaCr0q+mQ1r5rYQx7otts2gKTZeJ3xMPDLd1qaFvf8uXvIq+Z78aEQzo/y1a6AYqU7iUpPv0Ne
Px8GTtNx0r14iZP95e3xAPoYIm+POFMz5xkyITKfpH9OxNixxT/gdljIVHBmQnO5lNnSnMRMzvlUiceR
B3eHwFjm0dL2wwIIfnjZdli3+vHv0/1FXkPrK7CmipnzIfeAYk2uyTj/3e/SvrhI1OLzFppGqyEaNqhv
sVR+3vsCxSfK5qDpwLzenQEojefH75n/PGnITG8Hgh8H88OJ01HNgMBUx20lpL1ubdSxYQdFILECAaE/
ArehPbARh3JZ4i9itnHRMuneHP3IWgA9L1QP7vkPWN/dfaLwaz6+WCQjMaHa4yybRTYY4LQTuUekTx2g
9LuacnVs9TWoyHvq7EwQpa2nwxD4ivIw/Qh8pyaQTDkHgTGtZm45IoI3RQBwoRB+bhTZXDafJKjLrljg
RIkn52qY0B9QZfBHf4c5pi0yjiHmDwkfnKeZJoQoANOWgCMfIp5CNpKNu9KjFTO4/+S82Ujj7bSSR1Y7
VCb9SzHJtN3QJusPyCr/VPIgOJ5Wwpt806WmlzJP7A+xvta+B8cjsxRUzJiHCViAY1SCJVVCmAE/1ALA
dBi7WlMIkka1hWjosUuC8oi50S1k7+VhVc3aJ/lp+nlzWYFtXK5yN68Jh1fw3H8l9Ml5nwjuL5D8OiHs
PrPuLIo+QjSj5LcBtRNsXdZdIyG91uF60fMRsNx4E5Y2MX0vTgSCi4LLS6DtTqOrzPB9LB1CtHONPMWb
SYVa31z89VHVD2KiUeNEaL9z1vZ2gcXSzgV0gae97uf85sElqBH4tw/OktL/PBqVMYsIakOtFpKz/Mku
b7VTs+bDPgSuVGkDLsKpd6D/FFp0j3Eq8CJ0gSdcRMaTLvY4MEb8dOKlCPEavS2IpzqcbnBXbyRKy5UO
oZbOsJg2Dx3IcajTTHw/8VQ+QVbkDW7k4BM/qktyV4xKKNDVEkTO46zBJRChtbhB40pYuw9vdUOUXqxO
SJyxS1dBDH72LQ5tCXbxZYRGJOXEVRByt910Y1X134gBBewAZ0vaLh6AI/MXfbvbvjeGgUX3oxLMQGwr
WHlL4gZtxkwN+kZTt77Pt9Go2f6d2EWpILpnwNRsvBi5h2HvwNQ53J9blHrdKgnlYoDyvm5mFxKTmxFQ
Pnij+0nzRYRQ9FAijE+U6wla1xWqp6QihyAY0eMREuyOJD4pLpx7A4Mdl9T4IWLYRLFxAq3b+3QapeDg
uKqZfm/zI1XrPlTOvirPNc+fVJ03lH7ECFtN/JrsnRaD5eCBf2Ll+hauzS+l9twQ/2iIcHvS9ySDo3lw
SJpAESMED4OKP7T+CLROTNjOzVIRInQJZy3vRima+Rb9CwkDyfKuL3CcbN+0T8JvGdBdgPhokwPUPvI6
uB41L90yAKC4taKz2gxEzsNfi8dNPGFAnNxk5TYrTSsuhMopzQaN+qcoUggR6m/3RQQG8aynGa0IQZm0
oQVlfW1tnVDjbNs17bi69OV31SmI80355g+VdgIC4bx4yvbg5T5Q/geDoV35nmRpdVPTT45AUUYK0ZVI
6n+k0ZZ/bGldz4zFXqPTOF9bFlTdjw4cTILTCJRSBi745cDnRLfrtALPlO9RzeeI4oTnZu9tQLUTdh/Y
+FMKO7ui/J0g3JCR0YfH+Txr1ac3BodmiayiZ3H5I+SHvyEieKBgulfbhHv5JAig5SaT7pBmcfY+TP+L
Gj0bM5fVQzGxJ6yoHm7pRLMI/qoQ1AybF+IlkUOGgjUTC81xgUV3p+M5dHXl6eLdlUOUzbK80gUo2TsP
uNVrLlL5ge4OCFkRV1Dmmb0/KBUEgGt/H8FlmxUPJIuLYHjMp8hsnFsE6WTYQCWLT+1++aOTwKQmqN0h
AeZ5Jpb6hIS2yrW1KlhSiQcc+AADmLqQOif79uDuCTzyIUdKCf5EI+ct5kNglJTZ91uXo7qrQ8zgkIKj
OEzm5Qqc2LS2+A8QlACHmFrMbg/AZnAr5XaaofJOUGQrc8/QeUTr/kHpvrT1q+Jbi4q2h31QV42Gg+GG
JKyAHWb3p6RpiLj6EhRkllhyP4ipHrgl/LVWWuY/yw8H5Wa1S/hYUZR6/gP1jm1bZQIo/5XtokCwrE44
9BSiInMcANTcl/4hiruW990BSFNQSyQ9yqb26d1vr0HTBXSKd/1DE8J9WUW87LSA2EaR903ltZjw6UMS
3hbf8LhgeR+MQrXQBepl2EXONNjSqAxuYADm/8EzQZGDamC8wKRGn1USGMX1FLaKKYh+/oOQBP8afdPp
mIM979TbHw7bpnJyjz0r39Xr/s/Rawd24jZkBcMKQpqUvFnq4p3Q7Qxb5mObB9D5GDklPFpROhHb5d1/
3m4G2p6nTOBsXg9VH9Ss6LaYPTple+/hoiobxLEZd9qxuHa/DkgmmDmDeE5nEUcwhcz+yJbAgUbMd5m7
8XnmzG0Ca/fvdykC290fLwh4LAZyV0iSDH/onB8vLX8rsi22GTXMeJrXLhMI2c/Cr/EsbfoWjw95cJz8
/iEzkUXyQ6aRUO8L5ZTgcZPqbTeoKsZW9wHngLjOqpVGVwojTGQc0SvEzcCSfRjeJcj4Hgl2OJ1/spZz
PwLo02LDqtyGvEmzdR/h31g1og0Dr3v1gk1dsMNXLO1CVwUuu6FPUoevnCQLPmAiEtu6EebxgWXeUD59
HScMCrd20HAgk20eSg6/rJmUmEl0GWMhaLmJsFO66QsgyfooyGYOlFcMSfJ+Z0qDOuuayRJ9uBCd4L27
E7cYs8jTdwT4qR+B9Z/UL3YdPlPrUvh8K4xGhwH8HFPbKhFoc229nESgg+yt//OpM1lT+dItcCsNxS8z
XX8qkymfN2feVu5jZtaSCtMzwRig3d5/8CSxPW3IvOEHUnsqMckNwS5ei0iAtuoqy2v+/CJOdK/Jj+xa
Ek3OnkK3S2g+uDK++LxC5KRUm2w5H4FAkjOU4t2lUOgbj7SIWdbbukgBHdRiAE8VZnxCQMEFOQk3InT4
dZ6MEcun2lsM4LZBnEb2yYM6tNRc6ESn77Gnj3YNanDzarUEnJVGF3QtzJdQ4xEfd872BQXUOS3nsAsa
to8kfpmhJX/VavfMWM3b9P2J9+CCnVoFPQ4ZU6NWNCUcZKm/IIStlfw16HHEJlEvzWbXZpRVJehaw/wF
b3JgnD41u0tUVvrzMF1pqTUEN9ToSPP0lAtEAmgslx9Fdm6z7unrZuOem2Yij8+ng57oSxWGvgoPzewd
mP33zh4a46gUB1RCQ01FJ58u2hmZWox9/rsPRmhStv4qb0SPsAQfbm78GroPMODIhgXlTNwSXpd3zpvd
RwtDQz0YDd78ak5r8d0fQI2ESfxx5WX9NnDvDk+DEt0PsLY0Qr/JCjmIauyikOh3d/GSe9J/HTixIlNV
smewgpbLJJihh0GMFlDIkxCLdSW6dtY4M+so+REa+xQxSvYCb3TZ0Y3WEYSv1IdXXRvGzzWYVazlTWHI
gQXiH+6r7PJVlhvmL+v7ShCz2gsJ2DdyaSMzhdUEHgSFir5rtrsdRll99x9ydKidcVujghPVFMDhXRCT
8gtJ6xXfE2FIWwQEHYiDbOn4A8yaQjjONTT0CCiotGASQT3xjpsrUGx8CA/wfDk2vpj+ZOVemQn5ey6z
B25zi4EiK8QI6CcxW+WJ1F1aGGYUtzkYqeAyBe+7jDZ2SvudrJVD4b/vvbwJ65m2h+UQZiiP8idN3QXc
Kc9d5pcgb2QXRdjx/aLc/lieq8B9Weky0CnZMrYChRE0CY6uVgfSdK4ZZv/ugOrpxNUVE/yfSQbl1gL9
gaDcmjTWejHnRuzhv8/j1tGIb8e/Nk2yHP9le9HAwXjXw4EZRiT3fS9K56w28h342v4EGJ3HZUsoRoMz
Lc7T8TFAVCrSh9T3ALzemZ4sT0Uu4rksT7TAbozitAoN2pY0jkSNfMXnWhCsbJRv1UQblLWb1lKJFqTw
iqTNf0AFxfLi5xcCT7U5H3Wm6tH4tFTTpuD3fJl46hvcuLeT0Edzw+O/vS51DoJF1vXV9dkLeNoac3v0
oxEfvPYMOV3OIYMAnNWe+XgTUmLZZNaelhv+QeiS1VQnhGWsFNY0LiU6Dm9sz737Sqxp8Wt1eKON4gyP
w2zMFExqJMyobVwHfI0uBTq+B5Wukyzdl84Rh7Fy6N+ARyr9vKZSO92hX+teyrkgZKBJebwt5TpNj17X
xHCfqxl7RE54czjp6jF8LVZY7lHGy4e1drDEUh7sQKAV1+Xt6g5SXN4MYJyFV9RhfZaZ2bOT6Tv+X2Rx
QNTjp38ERex2Qn2PgDJcNlB1gJNRnYOiTZ+ePKdEoIOwXHm6XQ4TWwuIOOWXzdF3FiSv6HdtOTKNRH/7
+QYeg4A+1nzN54kgT2A3QD4OOIBoq+jp3SOAs46U4EAdOIlZCgzTyEA803WDJHSRWblFYeW8xWKBgoj+
pTqskNJPE4Bx2vJUBs1H8w/yZV2OppEB5k46Bh8nLosKoNdzg/S5LhCUDAM9RW2G2iaZsb5uP7bcUNen
ly8UVmi0rSVED+kGwVWDnJ1aAADdhVJPCxW1gRRyWsEO3dmM8Yo3wQ4grycvuxShN/3Zn24YVyByuRAu
i179FztthHK+8PNnKoEWKQn1K1Qm0UoM6kp4FqZfY/UOJX06q8k4jSfMFxYMdayDjaGMnabRUcRpQwaK
NZsRAYkjkKftZI/ozwaLpqHgWlfL66udYlpn0orsHmgcO6ggSmiRGbl6LYRoFDYLqmloRzjmI4w+YnF3
enw28F+oHWyJomU2srNqaNtmdFZ7IiMAzbe0+E2/H/tBiCXmdy569fOdjTlkxFve2sSewJUgazdUw6GK
2QJzwelikhJYBumZc0jvM/BDzs0LI4zjLulq2covuHoxZ6fv9Ao0PR0jeH+ywFjoeLzx8qs3p8L/eCXH
8OFPmDAATsEp886dhM+PQzTogbF1587Cs8aNlA4RFbKUer74f1rG4m5W6IaAob0kwxQfzLKcRzgtc6Mt
Ek7rZ9IFi325dBBshp+JZHL/KycvGMLzsrHUHaI+1Re4M4iTseXqTxdVEF53Hp9PrJBb3JLdPJvElgKR
0S5zE4/IJYdkn5hPGsqD/faWc5ceCsfbQ16MaB7gmwTgQjHT1xX1bj4oIDekeiO67wh95frfVUcZiWfP
TouPXtXDjnDw0ZoR2akca+FucTjoTo3gm66vo6Ufl1fe2hQrXjqbhymsbFPxxKuPA/IdHCU3e7czDodv
KOax20vnqFyhxqk4PdvbtFDBp64aPb4/dxMFf2e2k6eLtcmS63qoy2ISwfeQkgZorcBhGCrH3wYP9mrR
1xmJJGDJvhUvBe07eSiI1PfWT/KTdvMC7mDvlmVo6SXp6caQbISlru+MYADr3Zk7m2b6aFpnTtxf3Dk9
PJ6sbEpRnp3Mgi0gU+dWuWWnhRXoT159/TmO7q8Ro5RwQ/9WLI8TFRWWpnN0Emf8AH1TBy+TDOXpN62P
iJvnU7pND33BX9/SM9RlACwI5LAY6vwdJ5eeHB+6O6llzldeDmqQjl9IhYJ/2U/+XaVy0Hky0lzIT6mK
aFC0ouoV0v7ghmg4GmLqnV45SfaobRnD0alK1YzDxcSBB1HmnqhNd9Fnw220YFztEbJkVY5wuW6JTaO5
quUCy3l0puBX6xniRePsGuS3PNrD114zLnagjFk0q4MhjBHjZbhFLWhg2WDG+jJmlxoM68RfR33zuXoU
XmWvQveTsS2nFcjnz7wXzW3p7RPAq8Adasuhtd1JeAV8WtbwRE6JxPYux1JROJgVTiQpZNr9oo9h7aRt
biIrfnKRE4a143XwBh2nt4Kv11PJfVUlQyRjYg8ecRLt0wIBBIpin9D6lWUZFIPAQ9cSpCNWgFJMoXzM
Kbw0M8jKRLb519PMqLtuCXizP4umiG81+RMo7vZ6djE6D0BK8m8ul/oHTy1gB76Yv555spL6Vj5phTyc
agf9pbkRqXpYkKV0PFXsnbFTifr7fbkD50Pv5ajlxrbGPapLa1KhXhFtGhvN7kPOoGmyQWiF2aDhxWyS
w6dnW6Jo3ZCYEJIET52z/vE+cjvQRuafidfGZGNmmVex6EFmQx5j9AjkcRJaFLnOdBD4GDbwWbSEdGyp
Sus+X3Fw7GUhqrGPthfgEz7C88A/cmxe+x2EMdG/wycK/ytsgGO1tCqd0oJmlHgb+WLmYcT5jqqY47mZ
CHw4FvFQ6yieAtuVvEY3ev+NWNUxy1ojYZ4lFZ0yh1IMM0GHynhh2so12rUosBOZ3Dr31/IrvgdQcDOq
1HHSFbOH821RWjKLSd2uHTHSUKCWkYHbSlUsr8ktWPdsn21/04jz3IAYqLFMHbJrdbCjU9qpeWb1zAV+
2CWXk4bsWKy95X2E9jacrfIoqmY7tw1oUtfc+2tFBBl2g4H3jzlKOFkMBLR+wovmNeGyfQrPggW3MOAO
zsxxaLVVADNVZvo3ymLL4XUM2HwzOBq1/LleYOeOhPhEqAdeFCCuSYFE7FoAVz3FQzE5339OYjby0fvx
aHc4QMiUysW6xU+z8JpuaB2TN84wZo4qpd17XWyk7ZrpvLHf1D3w+JCsezkU5pamKjw6VYvyU/rLzwen
DxuZUT50Q9iUNSS8oPOZU2q+fJJXDLDJ/4+ZsAEAEKDONDVI12BhPHJpG9rKkvebb00Vf/aqwWlWFUoW
ww7015TyjFilhaHILL1zuZutDWX5J+EXv3kg82LjNdY9dcEMcTIA2xu/6lLkSnxrk3A2Il90tf9/5PR3
B+5O4KwOFsE8u8TIleADp+vbePrfEH7HrcXuL/y80E2u7sFFVSVyrdWTtyjmWt7KQZo+eQp/gQt6NhJl
Wl1iXreABdpSVFWuxkAJBfDErNYcnMe704gpp3TBlHO8zRhvrktP6T9fzRIxQ728zYzUB6H4SbfCoRAW
Eg05E0rWNMjvTGXe3Y/jlRfBOwr4b60g35SP1NywQT8PieDxsqgjpcTG35+ay5OgyrF5EW+ikTNKJeIA
+0t7/g9unMfdVAoa1O4ZgIXVN55WHXGLrBJmjWKlKc7ODI10jbUFGK0vhfiltU3EubJ7vOZgsPtolK54
qPBwUjfxb3+UryTX+xBacydzFJoz169L2VcaJL4GSkPbu7OHsYEiFh6TnBSA+JDTycc1dDqMvVlMqXEG
iGJfR11EltIIe6n3X1URwyASF9czVc3B+iQlucHPclpbLp1E+JGLGyVS/qANRaPqpznAzF0NlPqSdaQu
77YVATBXtmn/rtl/pH1yxrVwwWKb3Wp7HXkj+PJtFgjzjRwRrRjCFFKizVz+c3vYnlDkl2gG9Y1/D/Lh
ZHoy+xxzOb+o/OKvq8k/SczLNT38MO+Xo7+Yjg0OJiZNxrzjeLced9YP9ataeU0x3T41a2fUwvGbNXrr
tbWhD1aDouuqMrcwdFHimookaJbbcdklyWMuojQeXUtVsk1jtlTdzATwscQc2Pdl9djVg73nIlu/5YXX
I4r6y4KIAxflVUWtCD8V1If3FlwDM8af5f7W8esrql1leCr01bcs18upwc+/kwTnmkjxxkD3iQ6HN8yC
4V41jiZp55Be4KtpS2VLOX1M6JLLTjesSL/h6eW92zXc3Omg3UIjTD32WRr1dAnklAs1AWOtLFRdcJm2
cSBj1VDxMWdwD2uFzhwAgBmRX/CHAIefl2/2wqIyn69KuTzYYBpqgsToyv7FxjIGBoqNu02kb84YJCVT
ZRP/IY0qM8oZCeT9KMS88WdhAjMZ77Cn/7+KsENJI1rQlUv97DcnNn35qS3STc6iVfw2mjqs3vA3xPHd
G5BZ43KOySSMJOIe64c42aVw9drbVWlSS7bcO9O4VCfDqkqxpGpw9/DXUJRPWLJTlULWESiubLa4YBe8
NgKaKR5VNBYFLGUqc1RrIqa815YS4L6jZ0ZRKq0Y40eZyQg3fw9DUxkif/E5WOObMef8rRAkwssVUTcO
m7A36Jh+3ueH7XIhWOtwOMrTQFOc0svFE6a3T7E/TjmuuWemnILG1nX6J3piqAoCEtP9vazQTOox6Zwd
7mJTTKtECs1Ws0705LRoEw0Kulebnxo6bkwqMIt+TtH+LHwMN9M2WrFUWpr+zXHz/mOqnBYphQFJpt9G
ujDlSkvCea+Ihfwptx/nh6nuBbK2x59QazdG9y6yqRIr6qTXMZpwWe55A8nTt3o2uaDt+O+pwAwSKEkE
tRe6m5BGUSmoUxkB6Oy4CX+O0ZROWRQi2e4OubegawhTIcdvJKttfQT0gr0Ce32VhyjKtF+QGBYbY7VA
JiSJlgSMEJoMo1G5FZKtFoKsPk32F9Pj1ZecvBrjcH0x7l6FAtFE67dM0cL6ooqeibJVVc5mKcky+vxl
Q2uh1p+X3phCDV7bpqiAT1lnGEO7TXA5hG7CIfU2uPximu8RR24tKuvxTey5HkgasL6V/+cs758cST4J
hmyZ+BnX2v1BPnYifuunSea5435lMNKvUYEq2qyFPYcJ5NznFG0XCyYllsD/DYkh4gN1mZ+cLNeRKk5e
DC8g//MzuqZAVawjdL/FsMwJzplGm64vaqNOVyGK20+qU/ZahCcuVpF6uL286i/gJQ8HNatuZ7nCnkI1
YZbOuY3LfP7T627U4dSODST9OQR0nJWTV11WlriJoCvNzb1HreGizLzqR0bMJEnq9S3ezJyQqy+dXUec
zoynAfGtp4bv0rL/xFJNmEeXEgxz8XcsvDEnotJezaa+IbloBjKPeb8iQHK6Tzu7UrtiYjii3vJN21ko
bX/0XqHGyAP2nasJtWhZlnIMsoosSYmC9dtg2IhoF2LgeCKjQbB7jRedr0macxhCJZUn4k5Evum21BBP
nbBbe2anRuCCpKvC1FdD77giQpQv1dXN2mqPDTK/kG38e1cGkke2qQ/iJOFCYj5DU3GwKMhJ52fOatIe
3l8sFPIqcWPVbZ+T8bgEuBKQJ0/dYij5I0jk0kmBn/TiCzeKLkfRwvvXrmmZC8/0A7IhpbA5/D+fnXWw
GRg7tjWs914e9bDRKdFsgv8JkIUo31cPx88VVxI/foSpdrNuP01f+mqsMNIA8Uvp0KyX7cMF6/YM7dr1
Crx11gSNhogj2T/HbAnuQ/MWGHqlCB3T5JlB8EWyNqSJhHO3cvCaVD8AJNfl2ALSln5k8BqLU6yY+i7z
9qNHcOLvvFOibpAKq/FTuVk0A+HpQ5Y7nozrKlUhgxgWjviumdWNs+GBgMOadzp7pnEtzAMvVmAbMpEF
yCasUcAH/BqQPECziJnlwiDZKFas4hzc2i3X7L8xvZL2W9Pb69K+oGkSos2BlDjjFqPK4J5HBKXMoxa5
v915+ueQLGtSfpOdG5alebj+miTdkl0J/Z5gmyXemFJLKyqv0HAOHL3d27M9kf1oLpo3b56eYiGkxbBj
WGUaey/ETHsS8HQiTXF+cJqQulpaHPeyX6uw/8+xOb2JPTLQWPVHf0dE8NjBKniC8bSUp0OiwVITIM/j
EJxLlrbuShnVecUzCBWzlqlCLVJ8H3jgt7JtW+jTzKtniZocZn/mhs2ehn2/qBaftX5Kaea1D8/DMPVo
jfG5ZhA3K7GmXORsKrOGPv7AwIaRqqv12Y6eiazaS6jPCDVSCei+hbwkdiXcJIawjEoKB3QzThKc3fs9
8vWeKVHbby1w6b05Eik1G+JXiTjpPrI1izrcA+OMfbZKStwFZs5phRHz6mLLRWpGx91wG7y1ZFnkC+So
+rG1GLEiVXeKsT8lBQJLfxUYhAj3JnFUruncF0NiZSukog/02jlIvPZgRguDd0FLb1+eiVAfBIO76gWq
ln9pmfIOPeTQ4l5P8Mdlnng2wvn435WZketI29mXdMBM/YyyLF3moFsoLCGSMWAQQK81VYG1U/E9KvH5
1ljSsZosMz0MYajVgAgh1O3+qqbHcx+1/0j96DZLrc1Eoss59wfVUc52UVA+aI2bt655syRhh1rdyECK
gTseZtxELPoKM0u5RSJUhgzH092of4paePm5fq0zIR0ZBpGqyTy3XcTxOwkDPIUl48mwguKsElvaCpDb
G8Ci6XE1UhHMVlKrE/wOwZVfNkuAvkOmwOK8df2zT9Kb9WGiRYT7RMwnURoUBRp3LbZAoZ8A2zLs2x09
wOgtVLFpL4VJqOkXHO4F8bpmjbmCoua33KKxppR+KnuG4EXPgvzeO+FUiTf2heFXyZ4HZepN+PhHmWJR
K+1+XUFltwd+yfpKVsHOVT54/m0GRbYsjVm45rvyIQUnm98eNb3Aqd1QUx8wztKSTh66NfGf8uovw3cd
ysu8aX9uqkuT066MsN4Z2ZTljCG6Gvf38AB8P/lzpTz62JV9/ysV3zUjRU+Oa5lY09onSIJ/DiDVXCaj
jyqrw/jA1uztsU8MquUe4kYaCjCQuoY1slS1YU8briwA0LUg5CUltqI7ggX1YSNmgxD1EyXhrKPpRwX6
L9ygXxpmv+fvJ315bg5KiLu3s94ekRFhBI20iImN2X/1ZWFqJhIX4Ps/8D8TmHwjGbiY8JuIngHqnUls
WqhFac3yHGFuMYt8kiPa3jG6hhS0WZ2or8N/wFIzIbe5kVCYvowDETZ4FdJtGRiyGahaFFxY1+igYaGp
1YHON/3Fzb35hA8pQbRkm/uG/InArE6qdt9vYTzApkVLucPnFgY3ycfJyB0gSRZkqgxXH6rBkYzZ4nmg
EVfpryoJFMCn+qMCGEN7NfoMQ7XM7tF0UY9o1ZqZhXywnfMgGrE6MEiOH2R/mg5+VI93H84JTj1XOBqY
VraEHzBy95VxkQTAObfwJBpKQOtcJe6ggFZn7OuBz0sa1023amrnwpKIVq62PANH5URmm3PpmPEZ1H2i
YXpanG17Of2AfZvTGhl7HMQixUM7I5dQgHl+Swmqul3eSyuNM9iEu2nYYxfMBFxJfP72HKWjIx+aB9Ul
HPZgaFKRGTHNXU3almI2shtry/BFR7WatMyL/2J7GnlVLclcQvSpH/Qi6IgHJUr/TQCm3u7XUMfwM9kA
vzmph93EBO+fFG+O/EC4prb4H2d8yix3q0ZDiv1zNxlAaZnVwjvHH/hPQW7RCxGTIS3FYf+4XPNP31Oa
rmRAyF+DJzzKGD+3jYo0R0a+GJLegB7q3mUs7mgzoaD3pprE5IriApQbQznRddBWH7NvPQfltaikfGSB
N4nQg0C9Ia07Ski67n7UXwemmOkeTLsuwgIgfySq6ZVP81Kt3vzh6lj9/3nCYbO3xNN3hUTrWThL71KG
dyuy19am+YViQrc3kY7Zyeufst9FIfM4/Mj3jidIEQMoEFa+bCwuk4sY4+f/2FtzSBDr03DwFs5bMAwi
l+V1jX3pDyMS5GHcswnnCkj6sMtrsCnRnpb0etk/ey3S6PzgOL/qQHSdS6Y9gbbMptoMDGzHmFF1amtD
PaMQyk6HwwGyAE+HKygfrjH/VTPlTO2/1L47NiFfGzUO3LFXB4CrASlLyAzvckfMmKALBEnh9Finnn2H
Iu7bVafUV5IUC/aPUOJuGKrpxCnXIcS21uTnxo2PS3Bn3GLzFcmPV7fGGTwQLjnI/7/tX8oVa1QHvrBI
pBKMnujfoUL0P9UyRRw+nDszH+7HiJ1PUVhg7Hgte7zYvrfEgxnEun/2Isxu8NLYnKQuFXjDgXeFcbeG
wskd1ECNdByedBpGqgbGVkfP8MVhDrJloDvLiY5KmmtTXQyswfMQFqNXIlfdG8a372DXF+y2bars6im4
MxyQzVXaRR2/GLotaCNYi/Px86riX//lWCfFM+g52K2NWphmpoSRTTo2TKqc+9iYON7WR+vOa5L7K5vI
BrNux9oyhv7z2NnLkpj0wE4Uqc+hvld37S7oAWK/Kqu3rIOT/GLeeqLw5ECSjuCs5+eSE2NmW4Nn7dRi
TqYpzALl3BP2gFSSfRo8sMrz5JJmNDIo5KGolWP7IYpvJiXX8z0cBKDBq9UXHct5x6Q5L6WBqOb+EJVW
GFlF+9zlHAq0soACl9pjv3FI/67C3m+stXdQa1uw3EMsS2DtfwtzMzeFxipy7CRwB+nr4FQ2OMmgA5TQ
dB6P1o1YpP6b8W1Uxnj8kG1yeWZli5J9fL4ShKyy41ntmhXXg+cOpc5CYi4vccv8AZJVmsmYO3fZ+j7a
M+oz7tzx6LXuXrI2GxBcZEdZD7cxpY0lQMSvQHwY5AuZmo7fvDeWwqsGwMrPq8I+s7A/eTZRal7gRV9/
/KgTLDtxq6fStqiDca181jTxsFLIi5ZIxfcPpp9W9Ln9AE2h3Tr/VxUiGbsePDQDFTDGOql/T3fOF5Yy
kqAdwFn55dfSzWnAk0GRgXw/GVN16C9Pjxneem0Y7o3I2ntEBeS/hnOu/lo+xTcmKUqg5Fby/vHvmk+s
c84cU6CGCaAYOya25PFbrqdbo90VGDEppIFVcKjOBHdIN+bOhlESX60kjtJpoPXzpuZ+XSFrU2GS9B2Q
DWVSTZoZqG9S+HSfqBs1ayFLlXLg1L3iiclkDEQAO70CXb9+WRNzPkHoc1Eej1MHqwN2pW0J1aIvz5yl
PVJQ4T+nwmXS9SPV2Q2akNGYSaFA2u+DHBm6bU5iyL5Ms52hgjBj/t67jPu6DLeJVGHmPXwYnnkVxDh/
3S7bSfAf1rYZn511xsD8cd8GxZZnw3ujqEZIGMrvbtcU3aDPRJI/q7N6Wbf828zktzmBWPGIyLeV3wBs
dJ/6Qh9s539Cfo8xE9yYfcNUnAi0jyn4MQ+263D4zt8yX5W+A/vq9fHa6W6vA78sIwBiT3YTMV8mx0cm
aloD0YdwNGDv5ngy/NBVSQ4/UmpoUItLL5DRAZghaoecZMZhKkwxI+cF9BZm4RtR4MXvDIlDRVfHXofj
g0wBd8YWPzEBWCeYb+4hWYHvLQ2dlWkh/Hkhx3LTQKUZJhkChwmyptaDXeV9UpYAB/oKj2FjjrapS8jB
//Zbxg7ZICDSFPimRQazapRW62Il1Y7j+mcQIzNHq7c2yzI2vzYkaAFgjWwkTM4MYs6NEgXTQ/Go1oNI
S34wx6iXSQAkKOb+1i4Z05MDDgiYuhUmgqdv8b+nCeakg0QP21wWTXT7cOPbk1HsT6aM0nU//nLhTIdT
Z3NYl9LZ9pn6t2iVXtPf+7lYYfQcwg+Br9CR9d27ciPIkOyaxD72CXxA+SQlizZPb3UG4gilolBuLIhA
3e+xC+UvYdnF/S+gyBR235QN/Izfac95q5IRpLMZgfQeHPTq12UcE+BRTIm6FsmqvTZtatgIrJ3cmMNC
4ckWPSnw089eFe+7/4Kia9+H9JuGaUxUdrg0jORWD9xdo0ulfG+6R1y8VCMkeHlkxuUu4MNvGcSFVaKZ
0A5lHK5TRoOGEbUZQrcaA/beUBwpAw3OawKCRFSkb8kn5KAV3AccV0ch5dU3uyA+yQQdsgopbj0BVB8i
mqiO96Dm1JJewCMo+KYKqgYbCNzDc1T4sqv07wCztiuDms4pQRdkTBZM52/ST2Ju+Q+T+o80YAkVZIMM
zR0E2yHurPjifEnOIr5VildqtDElcQBIZJE5xMVqsW6VGAHDfKfHPh/QjP878TPdIMIrQSvPvFo7xU5X
aX0be1FdDoewh+mYT7aLxBno2D9pzD0EouO/FMX07dyFiaXXEzzQesoqzXdMbe5s763JXiKSjEHatL6D
onjvYimyTiu3MvacFLa7hKh0N1tr7gfA2UnvZMAUCqWOLAM0w4Zc31REDerzQ+7hNjH3QYY+JUe9qfa2
Up1031uPZDVG5yWV0F4sZcVRpDJmxxkimdqy2FcvfemJTLodolYxWvtOKWgHq9nWm0MUr3QrFDzvYAaZ
L3fLY8AnAPgd/dJZdRm+LjP917SkE739+6L/D4gLAl21wWOkJF0rpoYwn8ieUoa1h0lclnzaqZnZv3oh
q5gbdfm6adbn8wefUh6ZuYijLTVpJSDVdExE5o+fAEGr6QiL9OzsMMNMb6QH23LOGJI5OyaTnFpoiRLj
c4LsmF0kxh+g15ocS6s2Xj4zKf0QYXqUP1NqZAfwVKNOM3jK8v/GF3JQYsXh1ppUBbEwTFRAaNAzgCYq
R7COjTdXCUTVepTq6Oe/I9aPSnJmqaUv/z22+BXasdqGqfvaU3yH07ikOgxiLQM94IWpUyOubc7XgvDA
OCyyafzBn1PCYrfpByLewcQKwuvb53EAgLm+ICa9yr8gnYnY//5pOVAZSY5ZQymBqXauqxbH5QlO7N0m
3yGR1yrAMm70aDW19MWReBFyIqBaQbBAiySrN2uUQxrHWrYacCAVJgQ8BSzGewLze1ZmLt4bYVb4a6+e
BrU5SijY6ENfrPmE3w3WI8oz4CxFgdve1TFO1HXe+AyiztrwV/myB0aOKy62gx+03Rxe8XWgshxQRAbF
kCd05RNTYRG67Teo5iHIe1rQ9i/iqNWuSnq2ktaUnCtvYGwIr3/bR+ZuuAntoVkPbOgplyeXIQKoP1it
XcEwrhG2cKvkeJkJFaA+8zbGVEkfT7j4CSdtAV1QQQegODLlC0/UHslyMGAvCxnI2hXQEVQxcl8whdr8
No4W5uwpsz+AB2PQixErCz2+coIWzY1Uk5AqbG7PlGO0iPRw3NsAfGiOh+vODRLDyxxG8sBhdSdigCwb
56vOmoIRUn7XUqNcjmSOTnqS5MW7T5gbm3SQs1Uh7g2QqtEWMpaqFNEqU5sSnkYU5cZYCI3RgVPyg9RN
2qM0UYWlksSWxqbdThtvnvJW9107qmG3PqMqJOFmsFpWj+WRt/0HpEk48rEpCeV0lBSR1eoytrKJpH51
MhYSDLmleP8H+TedASFaWrBtlBjuwzvTi9WTV15g3OVanGnYq0uVT+CRMFjWbWzuVOtqA6zvVPgAqjOj
LnlaRyQCILtb8w6axABl7FXUfR7oQSwjlAaimjHQTXNA+mXSD6U3AqvGuXrf1Ql5+ZvZhG5VQFCw7Ydw
24JHOlmeeFSjc52gXl8LNyLflUHUxeudPkLPAh19jMFIwnKXjEu9HmZAPkLBttALFEXeY6eH5kgcP6TJ
E+mBdfuA/J1k8dPXfkGwhtAHuWCFQc9dG6vI7Pe+9MVqOXGYBlZW/Znu1SamoHbmY86Go9i2FHLN2l7X
lZlDI02UyTtblALhkNrtrM7n1b8VT546+Q7tUH2PtlcRiTnyPN8d+GCEn1ndLXMzy/X3atFfi78Sv2yT
1l6mjKICxBQJSjQrSbpYxb+nfkqWw3IeEqsqHPYFRifQp5lTTK9/5QbWfL2mmOLH9POEvQz4ZpeerfjH
ds4lul+Wyr+a7kLOkI39/fwZ80KMU1kBDDIC5RBqRi71ZGCTaWwX2bjfM398GkIEgk31Sip3obRbZqas
KEScUqPb72My2xKLux4Z5D3KVEtNDpn9jMDu9uNgeF1Jfe+aCcczrKluudlPM4XOyTPa+lVaDL8KKzxs
CjWRudiRIeryJf9l36uK/MUWZE5gaj8IevFZa8GyQYtnErUFulyei040kT1gEfOcHVDY7vY5tiKoYLm/
Vu6mEcxXoDZn7+RCXNPadY2NDwjN/J9UTFWv0hk7P6kXuEKnEsDypYH+aLd1BTkOLE/usd6yXUls7yGv
9WvFiZUmy0UJVYK5CwIMpGiS9L3NfKzRhOhHYj3RIwq+rJcVr1lFLNJ7ycIGoyPaaHLFFxw4l1HEASLN
dMX6cFGkT4HEXR3XX8DTG3VIObszZNwcPnmFApkxtSSfl/vJYvl5s18rsRPamP35G5qpVH4r7tzj0ZuS
wRsJ9PzVXnayi8eyI7yjZ7n+K4ChFNerWWTOBWansBs3KrrCe4PWgHGuC+EpbBWKBSb7EaY7T56mnLb7
/ghX/QDNOjqx9tDyuUSOMyZ20cPWyWox8dvIzxU0NyaEOyU7pUjfMWIpZgFx6dgrUiBJ+1GqGiTlSPo6
qYNQIjX1uNqowmRvlktN0+hp5b5Lc5iBjO2VDrvazqBDam/VmypIHF+A7LDfCAB8/e4Bz2nMisAOXEiK
Rvb6ha/1TaOk73YmMQxZ6RJXmEIyYCJxkJKdYZeZSDV0+cyg8zkGYL/kp/7xIm2bSL7IGSd+n3WVMneG
O63oAI3MAr3DgcVEfLbSK1bB5ZsM/6OiVZmHG/WgP2DBsiS7i0IXiyMJirr/BrgXsTvoX1jCXCQsGErE
p+7PcTTfICIhbVxG97WDwz3sLo4wp8nAHsbBdX0CSaFEdPkk2aj3AIOKX0uBztTlABrwnAhKyV+Ef5uD
/bx9nQOiMIWno1L1sNDk45mqJzNn3NoS0XLPKwwgMRT3/zUJz5YIbfKjAa/SjYAFczQpo9N3HGFA1oh/
sGL1Iw9HXdGKFzZuj0fMwZ/iiHglVRXxWRfLOSATtY1Pf21ilAwARhDlhOX+2vgJvGjTFTmwyW4H4N/g
Ct4RPwTa7iBwExm0AQzngTRhpSQAL3O5Vs+AC7w2R2QiwFDudjYzHZo+sp0H1HfoE+LqmCns1e7CkjzR
bpvhsE+g2GSlmM5+fneB0ZIQk2ITkpipaD6ilVqwEVdG+ws9Wg68woW0xBAGjQvAjjdnLoUePqBBq606
FOd1r2dMJcELlqoSXWtQcmfsERxvHuskzgclHAW7PR+cmPcUxal7gRkGeZCKRIgoENpYRkU4/lne5VRL
ApPIg+nwOfCnaoauiZl4aUJFnepfcOgiwqVcVUqkvdvztSrYdKJmHMTuNZcmKtqWCyQC5uueAfvgwaP7
+SiAqdqoS69L3HTsRQd9JAqRrETSTTYxNzEaJs9pGzmnDLYo3xW3dPw7mbGZhu1eGhAVFXR7o+gA0Rg1
k2viQ9Vib9lOyK91T1+ip0pp6N/1aXDBTI7kcA0TNZca1sg7s13eDB35xWtNSwoLLeWXjIDoaa/DLuvl
Bl8ZN26ySuKJnI1FxlzZJSPmp0mdhIL7ehVjUAFbz3WBnZoN+pFHARhx4yG5gNQeh/LTgc1a/nZWlYNE
GyYETtuqSDMukQS6MDiezl32HnepWjNRkYrl1HLZ29BFpWgl5fjMDrhxMprIx+LLgqiwScuLf3q7qnAZ
B60WQyo93wmjourj+pV4te4hktfDuVx9BRc1npznfBV26pkV4/zFPTRVX+u2+/prvTb4WWrJQ6sBaYSd
UTdoX+5JhdXT+pgGgOUwE0F+N7BYxWSvxM9CjqtJ6N+DiggUyRH1qTTro4PNx0sIner1eqddNayaDbjq
EQCAYTgVB1DFvvKoBHjmI/0ULWGkitxYfilVOaX1DvIV3I0TcB4ljZCNKc9xLnAP2TpRDwxjaQDfnvBH
+7sutO/87DApi3b96yWK94PmcD8ec/WAZDc8eRS4c5PyTU3Uj0CRwMl1JQDxjXLUa0zC6hIl5DqpNQxO
8ZuZG3WG79Odx7yvz/mZbiQvAKw32Eg6Y1PXaUjr+OatQKmnbf3uBIo9VNvQsdCv54MZm9JgHfGKe0cd
2FUTWzlxwf24iWJIwVDbinZPW7/L3S9AcmomuoG1VXhLd7dIM0zjnouaScBfzWwBz/u7r95X0lMFQcm2
oczWg5piVmCihCNr1DZqlHgWy5/1UVBLrZWzv9c6aGUGsJXw6NrQmOVKZIvDfdx5Jo+HkJhF0qbaAVqr
zCkAfhZp3CY6q3bWh8WZGka95UHRCvg+BU+lmvrKvuIK2SIhCGbKvikQnhKuRmj0H80KK2wC0As9sZnc
mRg3PON54BMg5okpKaRUG6gxhvjYz5nCV4LNfVCOZv0nGLMPqaaKM7KQ6ZuSJGtOEFLCKfhF3dEPAlSO
tUtKONMmum7swD0ZOUcm2KfmcTA5XVzxTiDhE5aqOz6ALHODhsJm//dmy+mDf5pt95zXI9vYaInAyCzo
sbnuudWuY0ZHFZxLmk+CLixnw8vos/SWo50FIPdhN/F7BJpWt+SNDkH4LEcIDd72Iby5q+dmbQUawp0X
sT6j5nE4vFA74UlOwbbaHHQ6pDEPuToN8Rwxl6LudZ2VRJCwQf5h6s62izBPQA2Sk+vgXdDEQczllUaO
bVCKq5yhNVPV6DP7k1Z39enGmwgofr8p41UnrR7zKFYG1yW48GehkF0uX61JoNiZoMW9xZN9lWBLUIae
KoL919QJjYurJJEP10TKGfvxujRq7uc32ohrRq7PDM8KHQyS6T7CcyvPyzj7Fk+q8I2ntXP3UpQB16Yk
iopHryciBakv3MVskjGEEiIJuS6Sao8dJK+sejkVWFi3yd4Z7CfPHkJnvnMj7Gbqo3VtvxSE8vq8EhAs
85KLhg4bP4j4t8THEZtR1DBQ3Dob4Zr7Wacdwdb09dVcDpx5cRZeL4cHfrEfbe3EW3BBsj0dN8HUYINk
d0zFWhQHDEg2BM6hFaxZOirJYv4btwKeK8W54Yet/IxgVpQAD3Pzp1g4EDTii9yjwgWQ2U1SLtTMR5gY
8cl06hy+iALSOsNZ/4Iokgd3EeIBZ6KJKSeOaawqcnIQVOuJens/6jJUVbOo8LQ1B6plmwmRKqfGaOJd
Gc+ajSqtEnvCV/+vP/kakV+jzWqopFx7IilvN7teYYLfyvXjetPD9txX5em6jLSgZFOjy1zhHWu5YIpS
ov0RLyrH56QcXPY5AfxqtczSMebNMqQM8lV01fogCd7DZ/W2a3oP/AxEZhbb2UKJpYohvHmIxFf5SNSu
PDnbOniSaeBLV1TkLStSUtEKn7bGtMG/czlabHETyni8SROUcD1Q55BrGFZrSuLhn8PBh6zuzM898nzh
q8OCEJ/GPJNGgpMppUPM0aRoWZ+sABnQ3ph0/KCP94coAB0geh6FEUz/y4VKqxKJyfbXTkf4Ceu2sXDD
1w0TMezqib2BwcTwRWuYrKBqz+sD4dZeAhFkVLyWKuPu0SmQzRDfwojP0F9Q51InyZrlyw8Oz39/smpJ
N3J2bD25+rk8mkY5b6/TP8qPWYBL7CZ36HY0SRxcRSDVaz/bMbeFTUL4ZT3haisMLFOf6bXB8/o/P+Ki
TD6L4mXzglnLpiKdTba7CBlh/2tO6qwS6h0FX4vmrngt4fOpiTLEBgR+x1EdQweNAlBhiOQLtyUTpR3U
m+7Y8d8ircRZ8dOu60RlF60TbkvfbVVnF8zNMY4i8z08RVe/Bn7W5U6b1u05tWyTvFEOqWLqavsMK8MO
pIhRCXC3sr/Wv577kp6CHT2yTzlw2ClpOWERkoAQOjHnSWdcZro9bH45fe/82xS8dGx+yO2KCmF1eQz2
efRQm05CjCIMX3bETGUEpkXE+Yazq1Krbx5oyzt9VuOebJ4q5s8hIeuLBRwuSjOgZtaofECpFXFv/O/Y
r25MQQlpzDYRVv4wDm1K68Ch2wUllrjwaS5AT+wlDNeldlCF488aQYVG2Etq8drtMegr6I7HHSd9efvX
x0+FLaW3Uvt+Po7rtQHmZeJscDUm2RZtv3OpzwVXZ3p7gIgezVXfN9RiQlOhEt6eFxiqG739aPw0/7q4
RMhpzR/byCMoBKLwHae2lv7ZNVFT1a6ARZuhATr4yP8hLJwHWYo4PVhJWiW6AM/h0Cd9Ke/L/nbjfd0l
6oVxbHVjK4bdyEloZyRdN6xnAu5TEvibOgjz3uMb7SzGmpgzrqmtIXckobhiaQsxT9WIc/9JM0uwIRZl
Nk9s/BWsbx3VyJkRq8lmmQPaR8BDZggFYx628aX64VtlTHn1bpa5/WZDFyCv22GMqRxwd2CoS5+ZVjnM
TjKtj8tgCS9tMy1UjOoJF7DLj7XvlBjtROQn+RVr8022z1ttbNGMOab/BZFJeUivwD/m+XL9PWSTp7lD
Cj1RtDO7d+My+J+MDo0tQ8UInczbP2OfCcctyliV6xKy77yP+nObAhOLHtKxIMKoHis9z6rFILpXaswf
0XzLFDlRBU0H0G7Ooc3LzWSb4z09KG0PU2SSAIYdTDml3jh/K72eq6BqOdNeNgihSKuAQFpBbG00v+xU
rCnyMmIbuGLebO2dsbvAK0u1P+DUwuxxWMJdETyaCdBx1WCs91DniNUPNlr1SOGEpH1zLhW6F/W9DYCR
wEKJhbdKPE3Zs/NqVwtcdjzWnmIf+veo0ULYZ8U59DDt+3CMKTbjwVxkBWef6tU424Q4ogo5SePyjm2+
aSv0Hsw3I32U65uS/KEY0SXczMr+Bbvgf0Ab1rBoRm4TdM/lBxdZVuSXSMkTn4TCt4iBLcBTvymh8qN0
47JzmWOArPWzpxY24UQSdzcdB+OU2AmoMikKcSspem8H/Pfjq9Wi6VfU4Cfr4FKAfhEIztc3Czsg3PQ3
XQZuVku7vg1V99FAvb+dUnnVr7Boc7q2tUUhzU4F4hp9rGvfkRnkLAqvcS8joQXalOSpDrnZL3WGdzDe
0oMvE3rudbklrZqbKUq4DeOwO4gpKToG+GajqtsoWw6on3qo95VO6LCjNfzYXw3iMOG7WbfQ/ROKD/SU
YLprFDfcyIjiYKDxH7/iu83DsSlwyiDDO/loocCNT7kE9JBMTEna4WXR6iwpD2UtWaXDpUKI2rSHYwLj
K02VLBsSR9ERrIFLmYgx1fhpHeA9xz/VsZ0hu+3RzQgiI3xCps08GJT6LAySbcX8sLp7qDlz6HC5Hjbw
sufOpC02mPwG/sAgFQtxnYTfIVgdrFoqJKDMMqK1WTdWdwq0aktxXJlDvynpSwjO3xxgYzAPFNKhEffM
omXYrrCtFwvgalKtGcxg+EoNqmROAstdPMpnILP0vxkirfctRH5mYH9ecmtjc8WRBdsgGdMF3dUiC4zU
KaXcREf5oRk/w6kIsqzC4Ei2XyLaWpvA7p3Lv1YDwhbUTViuKurpX/FW2wbvazN1dvuf4N0Xz4UETR6e
uJcGMztAYf8BYYYt/3DV7p+dOd5BXjJ8FInm8z6grRqt9/zjWZInH7h120xfHQHzF/A0HmKF1gzcmhV3
7u+ggHXHT4bOiXRNYbfOa1UCUNyMiRT1zjgldBmDPTqcBztVu4xvVFeLkROjgCBemTXJTcyYklo4YRBP
AANo/BvDwhPApzidcfMRR+D+uDKxMe4yW91bLKNa+Pop7w/DUYm+Nvx8CKZHbeRDJUeRzl5wtEoD1PQC
qMY8ShKhjZ4N6GuzeUORgfeywLAzSibWxAm1djehsXfGhZ8s5Rq48oY4fJGC5EVDP18nwFcgtj9isMe+
Emhi674YFgkschi3m9r5SM2ig9bbSgG5fcIvDUk7tEaRlHqaZi9KmDHqAXgFVfyVLHv7Dk7/1hbAEHQW
CzJ+T8WWYNdVN0SuL8m4Yu6B8jLc0PNuVuCcq3Rwy8t03Q3xdhz1ovUbAtbpCAniCb62jchgxAEIi0AR
YT1LQMSgFy0H6otVJqfVLCCmWL6V5G0LfgqJV7fLzX1mCMjc08/iB6/gZ/6cFO2JEXSA2mpZ0j/AxkIw
uqJDYxypMurjQcJCqj80AnJO8AwDXvRLbq9P739QjYCCt6+TV2M8IDeNS+feDf8mU82zhjN+qDGPK0zH
beqlJ0aoRaTZqb2kAaiY3CGd+41070YSK0fADkRTrq8+uCXDZIwZwCISfl6hjSTxJdn5lhC4RajX7f2L
hM2Amu77UWJJg9ZGc3NgTUWj+uIE4nvLdzvl8Vq2dlRsscqcn/1+Vy4ShhaJUwmdn9nP+hR+75E+IyYS
HqgXUZokHD62HirjbpOFMdaDCPRjdJJtaVv24Opadi8COlBVONhbCAxP/v5OIxBTv3+GL9rzOkX68Nf1
o2SGu0pqUqUv2rb/USWvsnscw63yVPFwXq+5eL9yGiMWRMyKrDtaujCXSLgZS48Z8XljPulxM7wubos/
9Qte8dYnxC15O8L9y9vZ3UWljOkHvWPKYfVP5rryyJQMJjROeIQcMnLccfXaMjpePk1jzYyFoc4YCSLb
YkJOxX+q5AHkQiEnQmUD2nJVPDFw8j9VGpLB2maz1G041vy/s5ywCzOG0TDnJKCuiv3JxWF6JjdDa5ry
KsphiYC0B1Qpcaa7mFyPbRn3scKjcB7HLflRRc9fiwYJVTOFgc8/blQQ0k16bwkcmd64Juswzjyaf+Ih
42R1h8Zx7aYW6g6wii+BNzfkXliiHIDyCb8EhGbQbwJyWCNOKgmWw6M3dPAGPKdxF4RhXPYLlbYJODdz
O5867650IXbukA3mP6aBSKuS/bGygQsi1SK0h/37f/0+/p/7xL9UG2MwHEeJhRtUojdrVWJBkAxnQoTj
bQtUBcELCzwZGPQX7RzBcqPXxLSHbqxbkY8VccoY7pwdnt3CUV0B54JJdRMksh210gdBUkuPkWLmYYED
YQ4KiyvWV8esHUXwS1ZiARKuUsaFK2rMl+ZRFBotIsbB7OhmzBBI2gn2qjd9e6JQ+782PaEaMPt1Ffk2
4Q7B4Duau7D05dpRUAYkXOTLaZs7yiKOHKLNKhVLeqXXQRsA6/1paT5jXhXKzpkukv1cDGkGi/dXFT5S
QUb2IyzJ+KO8Ur6Hz9T84D1ipBQbh7f9fat+ZZFrL66UN2R7xqnN86bUEaLCS0XoNekXnOLZOaBd44Bf
fTofwKJx6cwp5epWHYdoDdDuozdcMBOJ5sfl5CKmbNDSrOdU/Rp0mBm+Q8+WVg2egZL+ARC1AK0Jls8X
J1NMBIZ4/LKV8ZgQ6ZkwC34SilNrETqp8RyeMfI8n1JVEVH5QgNrHObBtyUpNi82o5YiXHOqpOMXF46M
y5rqKHgV9mvP2tg6v5Mspo2xRiJmCPOmDOB9mMB+CoY6sKPvqdyUWnG8+ApO68lJsi/ktX2b+27lm1Of
vkTNL3Rg+nFypkpmUj9Y4fdEXZtaRt35A/wMmm093rm79HB9MH7Egu9DW4TeKVPyyPMKYjrx1AhmEY4n
RH+ecvUxr82Q7VCy3Z1FPwlCoDcMucK/oXxLWEICUeb4QC/CXUiqax7RuCbF33ZVpCpIj+mLfYKIv9L1
rBlaGZ46Zp8XnZI+hRF8Utc66enGQr3AUn+Sq392WjgXUsdwJFTTC/WSZUkraaBq5O8kyWMe4b+fTp/H
3U4h31aHbzc5UivsrwsJ9iwVyL9s5LHyPyEDEZicsEcuAOeEbA0tEZCcN5czGuWPVPiTEJIKJDFXJmZq
O9YmYfDtgTjbcaS3CJjqNsA5iIFIRLa0kGyHolRACytqCzgXBQG97nuWJhH8MoYDkN9lF8YjTZZWPdEx
2rEL5E0nZlVlJAjyAvCmCNwUbUfMemS1VmxpVqpLerhM+OaksiDqhQAZdxwhp95ZniNS4ComuTHAvfgY
6FIvHEPTc3ZFyagR5S3HdUS/Zo5MOYOylcyxUKXprp4p2vW7Hx1KLEb32BJWr7NCEVtI3DeaLGVFzBEU
r68QkEqnHuQ7CfjAz37PUYggGOg+VzSCUiOJyzLsRsfI3rRucFi9WSMVMgEc+7N08OECzFyywPDDquy5
K9VA7Y/91BhKddTJ4wGKbIYcSzsfX4Mynw/C4A3muMIzE/0qXphSp8xRVc/vBbnWAu/hdCjP8y6+/6j+
hFEc8b7Bg9SHNFUfdTTDgvWBLzyRGJPXDOuEqD39HyvX5GJPSHtBHRMFSSlSirqbFx2pL2XACzWUl+b+
FBjCI0ans0g5/VAuAwTaHreQnrAnYAa/W8WBy1eVdaTtpEXKeywZkIwRvPpfEurCPIVj0RTJzDOVEy11
KiVSxwBPcctXuk4CLMUHTPdgYnwGEMaY5m2Z9ha0zkFBx7iD/betQiahhY23iG+sPpDj8Jtfv4CikP3I
pDUe8ad2A7ZAdVQE05YlQU4fmVOYcr+axbFCfPbpPajZdh1Ou3dBoT3+HPuAg7gyQ0JmYGjRBtXFAd8X
iKfEKmQHeFGUkre1LOXasLqoZy5tZAW8XP2ZMkHM2/r4lAsv+uwK19Up9ci36xV0BRGCq2YeKbBmK2qv
qfblDItvusJJ29xTpxfoTz9BHFsq29Hyy7vcmZFENg1rlOQUW2VYrUCvsVjtRlb01egdH1TmCgm+E0Ya
wZON+EmdE4tIivaZCAxEgvZQAAAofApM4T/MUZLR2d0oNsNL8zZcetVZgFZ4gJr9jgSAyAn1ykMFzvGY
2ZkbXY9oLuHXrj91alsDExxfQ9Nt2gD45Okvhy18T2HYuKWJYG1dVo7fDwvh5o9aFe6NkL8sP437PIyC
wEZQmlrOKGODIlEqcE3ECCB+pzN9Ceoabg/cPnjry/bsnUkWAauT6ULyGKnPv09Y5sO0CU9WB3D+XSWn
NnUdj4SVXYMBINr0OZG5NGd+Y6UC5k7TSygIYYSnFoF4P/9bPsXDJG72ZU23QUfnexRKdmTOcz3bSzDE
GgHc4SfFteM1P6OtZeT6PORNkLAssRo+icFj1kdmQiphaGFu2dzNbt2NOaHNf43aS/PsLqyc+oJTbII7
y4K99fbo6twkbLcKam3isG8IzKtd2HIPpxNLx+I4D/l0oVBvyaE071aIF7DQ1oQTFQvowqiV9LgZg8Pg
vxv0tmOjMnt+qQ6gPv1PtbceLGpWQWaE98WOiFm5FSlMqkkr4K8x6KeLSwv8QlR94bNqA3Ex3lTE1HIc
Wk8e4Uxl9UFlsLWSy2yihn5oVlJhK666jIKlWvphcGzk++/Esr8dNgvIbEcAotXibTXBYgq/4S5IBPiW
zbWk1RCKOdLISfF85O5viL5S+iB/JTLWD2KxH93SLgrhP3YB6k/qcq+iva4dyY03uS1w2hbitndG3JGH
oG7nmctz68vwVrk50wW41VzsZOsMKihxpOJbC/k9n7gLp7gjO98B9OHJYgPJUDYnIAhHxDGCRgt5iBk1
XgTEZkVuprOlrLDO1P6z//KeDFkCmn+L3OcregLWY/XvyqSPbslCntGgkxB3zSwiMcXeSKfc7QQ6Xtvb
7+Hi8KCD27ZVNXjGGJ20i+mPh1254ktnnPkOy1FgmpVucLzbipT6LH3p5FfFs0MxIEfwDsKYrE8Z22T2
1uPbck+rOpx1X/PydSdJlh9d/+V9Jb0RSkiKt7m7E5JWyzFUTn7r3fx+tUIEew2TxuSl25vC3JyV0uTn
m2ChCzjLiEgaesW9RB0BTCw5CIp6tRCFn51Y3974bNZURnJ/ylvNVgx1/7QY+ZcwbpBRpDkXTHXSERZo
SnGKYxKvIelcR3hyThDq0vf7XMiJu4O/s2tvm3YYQ1lZuB103h/A1k/D3PM0MR+ApOS1clbc5BUH5YI7
U9nO60dRdffSdkHTq61bqhEUpEiAN9kN6bUO8jMSKtfF7x8fOEUKWk+DHLR74yrl8QvxrOVYBWiVEfH0
C5BNEXK/ZP9skN5EvvO9oWfoofnRSmyGUcXkqfHENXCZRLpv4m2hX1mznxl2ZvcSxEO5NFneqYKZ6BDf
BQN82h+58yySXKJ4IYBDx0i/ICxdX0gyWYoDE3HuejBBLKx1o0UOuwtG3+KQO1Rf0ExWvQ9fs83+Ep0J
Dpk+U0YfzqfqHW3hp1RenUIJY/UWawwQ5GK4/uqUt7PttqoKWr0ga1wCRWLpoGiod6/7XtusPpgEAn3V
M0CzEc10jSEW92w65YV/USdKJkK/0PuFggPeLAaKxpArJbReYyjeSfwRGOhU/7QI0+mMgOTHeNAlxKcq
1tf9sQ8pxGAezUSSv6sLLhWyUTWJB+ee7XAdfi44CRXAHiypj5OQqfPeLMJnqJfk8wahJIYLSwmHltWA
IbYLZmgv8tfBFMKkYuVuiARLgsm3d7LhG6YD88iqaUr4qc3iYO+zKg2iTOKagzkv/0m1kqm2z7V8xRIk
U2rmgQO2es1FsAInHhVE2qBuOPPv+hUSIpude15kPHaDzSFJn909vG7ehNmw+HfBlnlwSVAJjFbzBGZN
a+lflGAwhNgdUxg58XnqR0YYzLIWF8YwW4YGU5/zgVzmAHckv/nbcZC90q4fPZKiV3R8ZFASzsazv786
R8pPXdMxdbSB2m/Y+vxYNONwDg+oA27+1a1GfyZDTJzBBPr3iFQIpSacGYcDzdRDM7xhT4kx78VPI3oy
KkX3dcPNY6K8VVu060B7dAg8ekT8n/2oXnFhmhva6tk3+DAW07rfO3petH1G2BFmuNOVH/l/eFQT2Kb1
kxunJb2OylKw/F9TZ5LF2F4u11F6HhxZBTa9ZA8fxqPG1IQz95jyyhJMqRCEe+cCFMIN3lhlcQcN+u/K
VD00Sl8a9FpFwlbZWEYyiH8xhqz9RkwqYIl2ioXe1UaInd8dTJ2MofbOCAzjsFc42MCvGuVi374LyQgV
6zcO/JUxjUsCyumOPwEN4HLQLC90kNaYxenDQWQEzfdtBXqe9/6aDQ8HXoYdKizFFtbCp03qCPYFQTWG
FkQe4O/I5piV43cKkNq1jB4yk63RtiowjjLnhTO+QEl2uFOu2OJ/cXEPdmyDhSNgu1nC8S+2zZDkACoP
9+kJMT8E2OIXfeVncAmdCrFzk3DMaRZLaYjIbuG6elLwlf/Az7+aLvFQWv5NeGb2IQ2w52K/OtB7jQxB
JslbXYQKB4AM3ke8UJsbveNBrqQhAavTQxcdBtn5DK/70lgp0eUlYBmrFN0MVtc4HHPF7GF+3HD6Ui6W
FaDgZ9FOi7fP6lQUWHdExrolEgC5VEbDTxajZ8XfuXid52GJBjeTZvNWRN38IhO+qhxGHVqhfN3rmrti
EKtYIVh1uxEgKvVXiIny+Ik1JvPUFcTn1zKKf1+004FSB8y7WVzRLEIErjUs6dRoY6fjC93ilx28xDWy
Sfm1oxAEY93ENQCqIxo7SobsUn/UKJEeN6MMTehogM0ZpGx/bF/rsM0Qf6hxo86Zj1a5b3eUPdjzd46b
Ydhag7cIF0P4IOTh5pXCvLU5yjihvdUh6evtOB6q/XdaEHnP6B2XrcF5FMX2o1cAZJGtWxuv/HtT9S9h
h83BTsqfrj/1ne7fLlmSXqdbhCtLXaMl5DV3yc4tsLYaKei1jq7lYzQlQ0juazsNZZNaZzr2KdfsNA94
HmbP6gyX40kkARu9F+wvSoZpgHzDvVQE3w79dMXEzm4EsKY43yjtCF21gx1y0riqoCReJkd5Adc/PWl0
mFHsDjtXb466smcIfWe47ZARUWpuxIcLMNszYj0muELULJ+CuHFCllCiSuqjDY4qW6qS0rUeFqHw9Q34
+x/OFcuV+V2WrMlwhi933rFVuizw58Grg7IQciVJsM85UVe1+CgmqyR3S/EYN7eVImzsgiCGJXL4Ixm/
CAS9JjxfAJQshb5gAug2EwtTV909CZOM6r5nDJvBIYkM0ss/D5XOVjxFYbVrZc7Ju2KA2bFuuKB2CP0b
XpEUpymeAaiBHlmC19vDfYfJZOnTJ7IHSVArKN9Gl3se6kGvdKWehD4HWiFXgS9b6HjIycrkRuspKyYb
El2PMFBJEGg3BrC6dkINxcHgUHEApbQI/BAVcYc9UvAyOBod/MNuzXxuapm65Fm9eJfmG/qSoclIaFlD
lsbPg84KEs2795VTT4U/O7NfplhYpf2orwUPeSTGG2rF8FcmVyGPUOu1je/W8ouaWS9nPsnNw+/3L5cV
EhJniy+SeSRZCElLnqGof8HQjdLnOqQCOKTKHw0NClD3ipztpz6SAF8+FFE9NaEM2vCaCUOUxRXFocsX
E7mWgXN1LgFphSHnfzjgTJ/9imdy9rCnykLdUKYZWAbkDrzU4GwR0SCOPudYey4R79bvAv8jdA4TE4mP
qOBSYS5qSSio9eo+LXidzG9zva4X7FGk8blxyMRSweNS4qrAkR4u97uSQSXUIS6mcg34klJuWnvuvmS3
I2MSP3Q+HMUTGgcVbN/7fdqmm1oGKuAvQSDovkYXDq4mn8B/DO7PGgNGIfgurGDRZiSDMLwq68gFYoyg
5iJ90Ad8NqUo0txtH0iYmmvWYBMTuplfvTwCs3H6q6fzH8cwYqRkOe7lHwKNXVGRpQ68iCzUw4Ea8DDA
tAaQz1I34pVu2Er8oShqPJQns+YWii3pT35z4s+L7QJwoHf8u40E9GOHGpSQcxSIY5fYSN3tOutu+Ltf
+VM5a25fWcM+yPDDG1z52sk9HERflZI/BOBSFCXW0NX4nVjAXfKXuFwzE/pCFIJBlxr3guzb2rfqldns
dhxLOjONQmdP1q7XY2Mi8BipOLWF38rn3sEzxeIgeZlRcuhm0jCVZUVk7FquSAsg/5dUBKIqL3WfagZJ
FaKRukDp2uctPcYbL0IamLxzd+mSrmSDqa8MPVR1VpmCLeMpQnixEttzsqpNgz4sGPEgXMZxd57/Nczv
25FbynD3Pbp/f8WNiv/nFaSj+thz0VupUmRhpF5v0ypOstacPnEnAJzZRCc6uEALE1gCp8QSwqzLWOv3
7YQGWoVDY4h6GqgbUIknaozV2blh8WJYK3vDdOZbcy/ofG24wyR/I+2ythv6S+Ikw+L1QS9lMCRNPt0j
wjMjxfGu0kIokbaUK/qLe36llS15k6Q1bMEapOEkQKVBWODDIpLVf9Kvtobaoss7KBzsQzSAsM+9A6Rt
nQ61wJcocA8xpjGCSQfHAyqQPGkfAqgSnO2TX+KqAsBRm5qWPZYIqvnZ1QiDYQiZK99tx1TmigaOfQzd
1tAnHFKrr1/zXG8vZJfUWHXVOPP3keSzEDCbjFe0lMCfoohhnskrv4Cugr2rbWi6/xFeAWofxQGiiRAd
LEhFJINhEjjBmHP+vpJ9aPximH8aGrUFpTAY3uo61R2OCIJKwPy0tBYQeKDW/OzwIaecvY8B13yoh0Ny
GNyRJ9P6bMJhszQSDzjdRVbTqfnu5wYXdaL4xxAAPxKCaiktKEwhcVFCHVzPGogDL7wqhPlK/cLCq3g6
lgQYrcq2XxxqJp+MM9otvNECKVDSUEcM74Uzt5NaDKGf4uMXtbvXbu6E9VtCm7QclCPCq+q5M2wxg4h8
7J309QxtGyAlRbN4PpJjG8MKBe0PjdO4R1AG7ASQRuX0DUKVXcob67HqOgYN9UQcA1Zt3vb89ICudT2Q
iBW6u2baHAjYjgrupPRw4Ik50uGotJ8FswsM8S0I8tAlNSai/D3/G70p82BSYPrmZzTWwo9sFv+4vA5/
5wc1O6yE0VpD/x3D4kNhWgxZQt3qInSpFz42piuSprDG/rMLpZdaqGL0focLzr9EP8lU5SwBsUOWIpCe
dEp16JRGcsWSVbTIXBdnMwK9Poe9D63mtXy77NlE/6pZd2exBnF3Puqx2uFJ738fXGMVCYLeQqkBuM2J
GB5rsK3snNdIwhD9EzCe2C1XX+q80lOYpIJ4zKs1o+vMAtIVQjcyf664f4AO8v41QVoLNnrz1lIWZ7ih
VZ0qIGLheXKZKKxZm623W52e1YJPNG4XqeRD7i+dgK+GEiEWclENnZ7XJ69UqC86wvaBonfA2wXIjPvP
XemtmDoZNBeqkTXA51cPvpoXDZOJeVu2Mk3Blf5U58gyCjMDgc7gfjvGMqZD+ODjTk54pwogFu43AvVi
0BwKWIvFZR6/wzXNbl5w3pYN3ns1HCTgBCWeB/z77gJIpSWHpOFQzsy//PzVCAITcoVohiOdk4h6NnMO
lKDhQgtJVm59XGxY7ztqhomttLny335K/zprJIKmrxhUr7B+8AUWcjdrzic9J5bHEIPFAWyGQUsxN0Vc
SWBrPqsXV0r92NDsL2A0dBqx13pyxK31wn2EhCE4QUCZPoMVeBg0EkCu1w3PogvQ4VNyjcOow5E4qwAm
tSXXLW0MQx6VXdb6vN6C63m2PyOh+OOLoKT+Xug9AhJNbXWtHr/lIzOrmiY8b6gfTBZjvmMtBeZde7Ag
EStazoXlpuaBFbfb+9tFrZxgBuM/gpSmKp5Tp6nEeJJBa94jxZl+Yv6ovb/lFFoPi0JLC94IbMHFLmu2
l5Dkbt45g5uCExg7hRJ7syQW69hmYGd4bVIXaVWn+Tlp+k7FKMdWPtBBHcyTEPqRyvcJTFyOiIEeWOA9
XHcj5FhJIWwT1GBb/Wobsar66ZrlqYbV3e94k9C8Usysx6k58ouypu+qHWQNdV6gyZ2nHFL42TljYZeA
HSKP5vsk32qgK/q4eY+MdOKvpRbhsbDcviwpUDW3gKkN72VABjMqEDtkD3d8ZwKnmklbgg3sMC8rEHp9
Zvk0KvcPLGc0BSn+xDWFRywoDV+0ivg+iiCUdvvlIMHAUXJZmLjf70iiXBbsy/+fH5rmLSOkXLqxgzMq
8r9h21GJX/m4Uhv1yLQ7sLgFzJ1ozB7MRA6ikFBdtzZezy1mU49SXiJ7zGRTsYgqtCrfiyc/awdpBHPh
v/++3ZAUoKMDBpRS5FjTeZBmSVtbSrVn16bJRRYMKPoipy9uc0IknGGFfminRJuJP23Q4cP2Qyf6Q4dv
0jT68ETFtvBmMD4yC1x9JwTG1gAMGCUc5Hh9iDN0okw+pYVjwToRd46Vej/kELQOzAshBastD4jlr6R7
iaIGMsfv0CvvBEhq4NiZ8KtFvpvDbhj0ULNOklJQsmz8veDFnnxkSSisXAAayu3yinZMCoyTGhRkvcV+
wAMN5yN5km97Ae8AIBL7JFLFuPvCEASwNclL5OI8trCZE2fIaXv3shZYTgAkaPg0qS/0iUFH+TZVhvCk
NncdGpOLlqtQVXA7WLhPLSfB8LBX0NPxCwqeFbbdCu4ASDaLEbSBYO2YpRbyPg6GHuEUdGCZJ1qW8Cuy
R8YfaFKQbaJ7Mp7v3OpPzQABbWcs1gbasPITRMxR+qfvFGnYDoZzSnZuQY1YA7e6BLmcEuXGrCVYKtn7
wgsx+Rxnsx/sc13ZV2BvsKx0nmbudA003pVPvOlV1rgACYf8eQR1aoMNMtKiEQk41dubl675WayvfQcB
69wLiOQt/U+L4ZF3aWYcmijxVzuYZ9LEpsbjn/YkPL4kAOQzLdiQ5C4f+V4E2VeFP/9GNe7gjVh2YpkZ
AvSrQJPc9x9XFnS4+CcoX1s8aU2G32MdTe90ksittTAjWmf+ZyzxfWrP8rS4TmjpuFCDI41fWyHYmHvI
FdKqo/E2f4nQyl8BtSIfw9GlIj/Zb7jdiNMtgSqFsFeRmImnLyho9BXTGaus/MPlJCYDoF1Eencray14
ZynzlFwb+BYlXGp2eQtuaUqQjvxi/WqbzP7PrAax9dpuCzzXwHPqltzEra/4YGFUgsSjhOpOcSSpSFQr
tg5nM111jw9g4nnAkrhHbwPnlBDRRyxUchLjhhSx1Zfd53uuhPvHq5a+/N0Y6tTf5jDW7OrPOaYICgl0
Ua5TGdWq500o1J/SVN61z+hVk90vQWs0n1mQgBltUtniHczfV05SzhzJVtw5aszfDpXdThVdxwRU7X3J
lzGGUoleaMDyPfP4SkXIr+NzAuxUmntHHq/13vr7arQ4RE9OqtdEKtfKGP01MDsCSN72bxfbR9aXP/KO
ledOD6Le5aE2Av2Vux0qwMZi3qmWJ1nRVgkgS+beq8NpIWiNqT1JF7lE4n6qauUxpAsrwJNynXMoeIxe
maLIpJV+pIAoDflz4ylvz8YK4B16ehOGihnKFw4Yqm4LQnxugHpnCvTg3UwsxmH3+y7PX4hpioOiwHtY
GqxPuFJpp47UqO503ixE7Y63r8/XDTNXzTZrrYjy8OPsA28dkf32t1jYPXf38owzEg2WQm4K5niGieFm
xPEi7kS4Vkx+FS4GPysknIQR5g5mFEu0nqx2FUm/ElvyGbs7ggPbCS4ncorJrRwPeqXmoM4imH3YiSnk
5JfAkaM3PkJLW1+7XxOQuGk1e4W8EIUYwGXt+H1C+MZvQiDHrPXGDukU6gRREj29B73JUnJM4BcJfLIk
Pzk/a47kP++Na/Mu883zITk9GkgSe3lKCTO9UjfntiINutWsnemukIptFEwffdE/6BJ9Y1u7boyM4T8H
0jFbDyxv8wJNXeTqVAajL+dDJKEG12lFYaaGrWktxhc+UHRIn64o/BWsIpt9nHFDPWC8zEwI4ZpyVRa0
N7NSN1cOzF54MTd5sDKZMo/95D5JBL3wkLhaQcvKQc1aXtp5/+uDlJwXANaI5MOPbkMEuAQa0q+jxUUG
g5D8TncIZKC4YBmi/VACJZqr1uUijoYGTWxvZU9HjCynaBF9bKQ5w+01PSyLQIZ5jQW29UD3FSx7FoGV
eTm6XBFWYDUTX+HsWgOOfetLcB8SCkbcR+JG8YmSdp/lYMvn/edHX65JnfGjVa+GVBKHjUgPfqPYMsKP
cv1QzWRuudxd26qDBPmVRcQhlgc5jXnLGtJ0lYtZWFmZUyGoVpuyjTWDDptuAnEAWRP8wzkMEiGjIl2n
8G0OiPW0qK0Glo1/+b3EZ+ov8QzJXeMBL0d30ozhqaHyPmitseB4QAt6umNEF1YMl5umfgya4AebZe9w
WnKk78HHMlN2fzcPoF5fVyP9KzZPhG/Diyw3d9ngBWDl5F7kt6vdfUDvQBpIo/Q3xMseq8iA8SDw1LQN
h96Fh5LqjSTYLhLHalJE0mF+G/DeQcipXnetMx4F8/0JacPRZ36Q24hVsM4o3n2CRqQxgsOb4W5WBybL
GsPYRB25uAGNqKxfeaX4ErA90tTKFiLlU/djFv40qrfT+GYe7FJsBETj9Mv/8ezIf1eg9PdiObgL4OQU
FVws5tE/NyWLqLSyTvUqrxNpN465ekq2lxMHYX8tto0X8aS5sc/VXD0AVphOCmIcjIjh78yltCwDBJpP
m4+tFSZgw8DzDi+Ow4Q8n5+ozjDwHiSjXJz7SPkWE1uittSOBdVpexIeN+YgzOSik3v8P62PdrLs1hVM
xw9PuzORh6ACsjiX+x8c3uT9ku+3h7ln06w2VgU0PqL0Rm8E9VH8fOKWLFfgh82aXYc64TS1gTFdeOfw
vMC9Ns+8/HLslRTd5pN4NomYB8JAWito2/A7VFGZYQxcijQFvMcmb1U2xszhgTizrlPJ4g1u8HVPXwSC
5mkDv2Q5ffL5bnXwEaxC3/tzh3w+vH5AjPjKwNmGPxNUVEb9BQBGyB8QDDGMjotYPQ0nVmopLYMbseMk
v9vxk6TyKfMkTRuPLGGG05LFFWS8lqBzzuuWZ5Bc1DFDFLfuN3l3e6mhVUwoWS6Xi78+yaog7BATzYFu
o3leGtNhF7NqlPpSV7VyTfVHiuAKrg8+tFsqATAeXdkxXLUSsS6nua3dxr0JGxugAEXR8M6hTuo3Ibxp
yzq+JEUpSVuTNiNwoazXXUUMyzTBb2IPkMw6ES23DrF2mH9trpPW4hNQf6glIe+ettcRLXUenxm2d0SA
8q6ZEhEOFrpc0sR8DU/e2+mg2HKMGUhoXe33/JOlOGECoHVBBqZSJRofmzafhT7Kb+/6TaXmOaJOjK58
SZ/BR/s0iI5qo65ucUQ0R3lBLh+/cfntHzsIeGxnEtAFIqC8JtDcFFu+sIeWCukJHy9IQcnRGCyYdkwo
647WrbVcpcSPd5iS/1JdZhsCTOgXmQKP3CrWn0u1ngX31yiys1E+KOjLm8fEIxpHTlW/MpN8pMmULG1L
8UQrIcM0XXHfUlORQ08nM8eNFBMHCz2ANffI8XomOtgQChEP2u3w+AwRNXH9GQinxp8nDgpjNjiz3gj7
Ztv4EfYdSzuHd07ptoOr/7tj7GecA/HdrPu6a0eFpxBVbKWF4lAHSIhn9jAZ3H3DFkikCMocqjJptH3b
gOcrGZ7Jt3FP1dZ4kMKGWx8mKvaFqStdAqh0t30GhaWef3+lRazyToqyVTyDoNGUm83WCMwY653+numP
+dBlw4pDHIK77aItmFzAPmIA8tc3+24WOs1W1sSsJV7G80KqcnCr9ypOfdHNjljidiGzhcQpwuU7wv41
PULMNzS/ld8dZT9qeuCHPmphJYNC8+n0qladCojeD47z9nYa6l5gBxCQZBCwKbNgtNVIMkRO0b6u9SzS
sJlbwIf0qXP314ARGtmM+jpwhCmP8P9UpHo7GbM6uQr5gqb3nai/DPBw10PJ1OxDTa3DaURQMCEhz9HM
/w/x5/mECXJ0p6Rl4LZLRMriC4movYyeLHwDfN4hehQb18VL3NHGckMReHEeIVCJOLKtrKh0QPP88uBO
BGLEFlFw2LnvkmJdAPrGRCZUkcJ3bDfDz95RqaXvsBC3dxdnzIGOZTugbJKKwWVcIxPn17jUw6B14Jnh
J787AV/Y/lglRXy6olMOgyMWcmJFo5kUE2QdHubAc1czKD92aqmbRX6bG6fm6/SCTSbmJojHiXWsuGSQ
9tB5HH6gwloYQo0HhJSJp36S+21SWksRnaC7L37YrFCzsM8bv1mcIfLr/TXK0+ROCVW/OezgeQuW44ou
4nVjb5UcVC8/FNal2l2NrpQ9j55Uekk64ghjiUeOn3/rCYls0CFtwxnfOU33/Q20EE1WKOfRKNg8Tu8C
6Io+FWQvvW7kodNpsKWdkPDiRxoZCF6HXErIqXN0IaeGY/VoG624RAmBhQsAHYCRwpzY01AGCDjgZkvP
1sZRuVnzRO3tqnyx/7rUoVlrue6mDtXn1KadF5FZ9PcpsugQQdBn77XL5eI7Q+jdNsrMoC9R6b5IOlpP
+kAuiLs8JYJB2V6trFfgYOCFexxMsfvrxKxgZ97/j/e48hbyjFKYZDqSfgNwk2O5dBH6f9cTrK9KOj63
vfYfFXIteKMN0GB/gAJ7NeZBo/nj79c+tOeRcXTWECBDkqv5+YJOV4jx8eEO708jtLWgLR8g8MW0Slrn
SakG5kDUrGknsolZSMIuYY74Hj1l4iKgggV60uuUI6Y7ye+uo6PJ186lAs5tb8/S9sIM6Sx1O0TRCZYK
v746sT+iJ1USH3O1CpPBIrd4mLbtIa0ouBF6CaFKGe7SWtkK3v4X4+OnWQO/ogZF5Bn4pfc99i6gkj1I
DzvJ1cEPNI+vx65UvWwCFrSr+MLzpMREniLyjvdo2iqUF4yC1YCXtqYjWM6YVkORm4GaDl0YF9Osov8y
LZjsFLW9q58xmh1s+hWZsNkV+a1tCS5SWL7J1lV+JiChK28Jhgrq/dqAbgqgNGxv4AXYJWGacApacT28
JDn0IIt2w593OIiTWvksMb+ewknCryFpbYTZIY6zHSfYFHdM3Wetl2XzXt4CqA4+7D87BpQ/jw1gAeGi
4oT2rXPE2L8sKuuhc3ygtncrDqfKiDquhdvT5RZUimY502RzW3HMBaCmVT/QsPkhwrhHrVHpV2XGXeJA
eYA+2zfxNzcS3xChkS8utf8/jOE4lwVjV1UJkkIdrvPegD6U5B6mk5cwfaX/mSfF9hXwH4wSBGev+fwT
q+fBid3sep/uQWjfrz21SeK9QjmI74amg4U0ts36HSoiFpCA6qZb/Ec/VU0dE39yiOjAMH91jsGqBmq5
XOZBst36K3iuJTxpG0BOsxtpOyzgJqbz6QEq2/0UDJHhst8WDRzIoPxKg0rB9NRD8qFmw/+Yz7QjkeYs
CbPxoP6MaXWeb0mJ7Al6RyY7MV6h5wg7DfE9V9nPEauhIV1L7n1mPGucoco8De7xbERl+0wMx2Z9miYT
eJ9mjl+FfAoRI+5tDx8i5nQz2eiEp47oM/YnHSmkHFDp4NNppzULlMVGWf9eNFhQyp11+Wm1TqY71D30
YJ56b6CYM2QwbZQoF3AIxAITgdmcKFcOilD+VfqXkaO05gX1ZKafRWzfJTjbGIj5rvda55IyipmbXWie
5iWI4M5igKF7UztQ2n1qJ3QJiMYXiFIutX/t4+ALV8qmtSAYYrHnSejqNFDK+nQA6L07yW3apZXJRgfD
JGipvmsbaWbgXO8wypP3V2ZBT4oRNjbFYap3XrIw2MqOUt0BYgVhiNExADyXEJoIGAJk4cpiBsN3jcuP
4nw2qKqWfYvyFK79XmL1eYyz6dBFXN1H0z1Sw4j1mQl91P4RGIycZ0Y+idzOyBwNxPjtotyUcNgdZKu7
i0T6YvDCz+qyP0ETLoeZAZgVg6y928dInzvbYvDLywK70p7fHllsILhTNuT4JC8DSmIBvGwv8H0gfIqU
HslRDqEOITgXI3jWzLVZp7uPxpzEZPFoshNv0ppytYGHJJYishPos9RgsNXaE8u6PN22MG4czttdwETD
TuEWI8/q2eWQYYnq5qOH4pH5YOyol2E09AS4P6L6RDeAA3p8Su5hd+jZKOhdeNI4t2O8MW/xonODzJFU
Ad8fubUsKcSXPnBWpUTooQn3COI2qkaQpFvLLbePpgCY+Xu4QK0S4zAVBrgcfaGyhabraogB+a9zVww3
8GIECXD0kpMoR5OKKblm27YQDVdMZgPBWfeR6xq57w14DtgWBbia+BnDsFc9Y3Dkbq48ObI8qOOSAzol
82DWtPGN8OWrip+DVlDKORYG+u4GAy3UTrBDlS2AvrnHrSgsKCe7vAFIk14VaUtbbbfRR5S3AOlNUdi6
MLImhyrBq5eWLehbTT6NRGZFG9xEPcUqxNyYNCDja++3AfZVumczXPIyTIfBazjHUdLSiplptTEDPDJd
w5bhMxiW1xER1qGozAN/Psv5XPPPg1d5bXLZanuopDi53URTDuAHU3PJjtijlRhkahXmRWnTDsvzMuTt
i7AT9b4OM/pBMkL/7qMXHmB7Q+by5Y2McPzbKhJi61WSos34QAbv1mMF9AeSNrrflKDnGv2OQf309j5e
kIDyQ7MjjyyWcIKNH6+R4+FzFmBsUYE6LfvM9H8d1E85XZKC7+TrCOE9Ccij9cO4ozYH4BTlpQpmMr/2
Ws19gt+FTF/rEP2n0B2F06G/Qwk+xWBHPJvW813HkWjkCTMMFcLazKRDj0GiyQGPEMDsd5mVo1sd2sAY
w+vs9OqwfOnvGFEsD9AOq5tXMJUeCPbozGxPcCCy6EfcjsV1L6coHAwpuI8L8Fj56MMKgzkaS/sIxpKy
G1VBihjn+NrvHWbFko4E0ydp9BtemHsIHIljr4aMcNLTdDMDet0bIuTHNLKRGAWSZq9CCHtFJPcpG0Ai
yY641ArjdFrKhPheSQa2zjiQxupEX9C23dbu6paOow8xDcynLjJiV+Mic+X7Z0BHx/C3mAAQwMsZByeI
gd29IPaxcehF+vcCXUIxESkOcWPtmX2T88QEfYot1uvNhoK/WS+pu21Z6Q4TTxJU2hwVbwzpLAhMI7m0
iD2zRyANBAP+WVcDMhc/3Fd1cpy1zHg2u8mANTUH8KFHTwBUkOrF6AbLnJG/dSxBQDaCSsHQwc3TIt6V
3k5nFolb66gZvOGFPnCEg0gBG1bh0YRmI5FI9Zf+MCfV2ETSuEYom+5DsQjNisnDtRVBR0Ih6dxL3PMY
9N0QxoSGBBGkgpnL5sUCcZkkma170dg06+xa03SVrZjVJvnwvEyMNf0msieA4Sgv+vihyYAGB8TgXf9I
MD4XiosE18cd/Kd7r/vh/1S28LQoXWq6Was53RmBifW29UV0Y+81rdwJcLsybLYG27hR5B7e4etNOwRC
3n6joVMy/7SK9RfA2Afmoel9a6PPVfcUIzC2NBs8BV/L583ivAlpP8AZ+tAGK+Bkg5y0CmKJpEfyWO2o
+5V6RzW2lpKGw5qYK/WaR/ALL5rqMdc7xljsSuMcb7cJQ9ymtT1DiYdiGcqOErrkfZ0l3MqWokpaHSGG
thXDXN6KsEhujZzoxjIrkvPtQX62RWZ6X8VcbKfR11Feighkd9rwO4U7gq9Pl4VrK0AOcTnbwCYq5kBE
iMOclzcA9G9PGbE2Px4ol9AiXwz4bweFHoRjO5EfBm/hE113+z3qlyogQ+vlR9jOE4x30JK5DZLLxtYQ
8aK037fd9nkb83JfoKa31kPUu2LDdIvBIV1uOI5UDUri7hnxyHvNQJb9OGHs21qmU93lALjSI4GL6/Is
K+BovD2aFIkmAQbNFwDzw5ar6diHzTVWMFlsgigzPmMYXcjMm7s5WIPgwpK6PSrjnitMGCere5mogC5o
7tIvapDF5BS1wBUZFualYP06X6jd1THkXZE1R5s+ClyxQ069kgC3BMq0B7kI9x5rDWvl932TVB8zHcjA
KG8/hrNceNVl+/2whGQVXcN09Di2r3EhjV1vTPYxM6J764LZkW7FFCT4wGmBdDGDGDTAhUAED0n0W2NR
X/8Wta3zAKQttz2d/HdmORoS7GIwWg/ZDd0EJspHEDzhVCPK6NaYQMUULtmSC+tD+ZeRugXZsBsAFpNJ
XE1cAEvN8TmZhKggTNPhUGCBctcwKDhUrE1omDQ/tbrbO6yArxFlr50BEvlFvLMC2H52ei8wBUxw9EzR
gORzv29ocBxfCXLNhcyAgBTJ6NDkrleffzdd+L+K/cdo6Vqj4uRs+TlbM0gNDMqJRlbI5HszySN+qojN
YrZ82EXAF03GqYtYdHWnjBSe/Aafcqm3x5sQ1Ve2kxHoo1PhEpVjpX/igpPi87rqykQgorg89Qk9gJLM
9vz6zabVqo24/R3lZzAFKH2Fw/TUv8NlAQGYbjHqLwidBzu9gdApSaL6DwaDn+d2GJ+DuN0GmC/6Xg3a
/dlCphZyneoQywv2taoT7/pi6QtuQ4Dfv4QzUCvSMX77duEtpFjZU9PNvApudPZGxSNr4X8tK+CNJ3F5
MJFO1+SsUbF54gJwf/qD95ebsJkd2q2GVClyyxMccGDtzl10W83xb+Gkn9ZLcd6M24+GEMEXQREKqV9W
QWyQYJDuqZpKkimnB6jLjcAjYS+FZxnGbpjNNZzrxUDEa6ZDWjPtDcmShiJMIdZOjoRSulrmCIWFDDtE
6fjWEyXQcKu1ycqlmIqMTxC0rSrXKRXAMQ5QqDAjqJOW4AXnsxrSOVdjgNv5e6q+SvR4pa084vM2PCnD
KTYBL25WMnZm9mSX6UlC1OuJq2ZuY1tp4G3cWBfL1Dt+F+veOMYjfnD0/laSj1XeSBiAqtZzxek74Qq9
s+L6S6Xz9+4OhPugeTiTNLGKaI7oFQSuquQlmGq8YWm5WYgaM73e3yudCk3ZxyPDtHP4bS1pwXuxptS3
x0Dugo1cyEPH94KbEZ/bcMURY00i7QCEvnfN2fEiEtA8JlJVuxDc5RujTTjE8LOrmjTWu4HswuxX6APb
Z/ee931eyVPTPOLLKHQvkwOcafBwNAajwG5RjSb3lBUWCBK4yWUoru/jn7WE0YQE6NKHsobRbf2pvat9
wMkxLIZ5X3KTfptYO0GPzwYns2ychbtIOhAEDxBwb24NueMpOWJbNk4MDn9rPvPA7P6C6pBA7AXKGxA2
lzsblHqAdelFXZei5o5Hb6AU5p6qId1vaORNQo5bbkEh3ENuT0927o7YdvuJS5qnqDaW2+spi0UC0y9K
KoF/1ILe6G5PPRstWy9fk4K56AHZL1i0VSrGlUTZNNiTgTBKx/PUo8BFnBJBQDr+bkknMAXXBJAroBYo
j6a2d0i6Yg+s1r01gJV2+gRPkwL3WVpHuxR1Um1bbYa984VX4dEcr10jxBNYf9uYQexQO+K5cizFtyTf
zn4+sIRfleYOnpOiyxuytVS/NopMe+nU8oOtHwDxyNdAxV0EZBIibBu6puozv60sOs4BJwFLaWeoJ93T
lJvJcSBh1U+0G6Rzh2MNhcTNx210RbSvbBJJfaK2B+aCYSXD1QhtdyJH7VNqlEbHx8KLkAmhxo0KlALX
Y1kkEUDvIiQIhkHPnw8yJgvWkTZ6CU3mcrb5Y6nR16DQ3EHBh5vNA3kRy7nAxOeQiMqewdlrF4oDwNcC
DBUg2GmQviKzedGaL2riz9onUTnm7RrQphKTJ0t7B1yysaWeaTDe2+rcn6bE8Ser2esd4aGG8NpolVSV
p6lr5cBJL+GnpH7pj2BS6bhYCDEF48LBICqCovUBTZ6/XRSSBTK9gQjJqgqPd8e3OgApAJTeC85VvAii
cYtc+qZhlnPbsBbDEOd1/gKlrfdoU+i0VdsgvSB8pSWB65IDUmhfdJZcPe0uMHYs5z3hW+Fm9VWyn4FR
MdvQTb1KPwt8y/15pA58Sl7rH61CI4fVBTFkElZ+JpqScauCPq7r9UPNI3Tk9/y0v71ZFpS86UrFug5g
Oiiwd1nFKuWDFLQEBgIRAta7ju10b3UTNPUtaAOVTi0yDbB1j3S23t51Tlz5SBEDDISKgvvLbhceF9Ab
QJKYIUWKeGoEcV0h/CYVmOVHoLtoXoQEISnEJ1/aTTzIX5lfwKbDY7ISWvCojweXw0NQlwgSoXU+9Zo5
6a5adeTiE09Qeu4Q062oQ9vef6mObKJH+EVP98Jb+NWaUsMiZ0Oe0RonnzRZm6uE6v5IrXH777Vj2OwV
bBjhSJp5PBYEo7BiCfVf/5h/2fQQoEaAtYzpt9AjBh+o6GrgXz8fa7g5XrxUq/bMuKQp3l29xlvO/VmS
Aua4N/yk7uMYxMfJLPju6PaARilQ+VbJvpMS/8EAD6qR6mZCxT/pc4ZbjYQKP3D16vNkXgxPeCUntFZ5
dGiSEK+r6yh28LCFvQ44UUyu57jimLbMjBHfHpyosAmCzBV2dk8nMABd7R1bEsGvk8wQyUCqZTo8p6c/
1J4ZXUAfZTAx6uAhDOghvv3xVWRlkHP6x18rS+Vb2sYTNpG50bgss1c2yt8TrJqau08yNXJpNi8y/Z+W
7Zp5yBTu7tVArPDm+gSLgsICkTWFAGW/lRYE/iqq9o3QsVAmZwc9IXzRlhDPgQTrp+3zVGPZMzbX5K4W
3si6TW3lgSe5egEajjs2hJALKUW9g2xnQVIQT7VtSnJFHG7StjE+WID7wW9CkA/yOMyLhq/hUaq+mT6F
3K7Qsu/z2+cpe8xFPF8MfaQYsh1lodufct39LwBtyEoSgmccDr1sYfPDp6UirkNA6F0pMJ6/sJrTSQEb
PN2+IfEkv5ewXA37txa9q6l694UOJMNfpreTfzuZjqAEw3SRAsUkE+2P9mMQhiiif1HOvUEFBly6ei3E
vSsTMyFdj29w6v9XpQdTlI2cTTMFI40+N4mmZ2CsxwcSdwQY7Wm9q0+sOPU4jPdO+aSS1t+xlHt61Fkq
gElsvobNsSPatjj5bJ4yDfbJ1qw5M8cKpXt+6oH5BUT1R/2TJpur+rDroy4s6bRhtGGgijnc26y6FbBb
pbBUnui/F8utd1j0DTJpi3G27GDjGhzM4Of39YNL84kEIjWae7ZVdori5TGhQkqboD+kjkR7PKcR3JNs
Q7NR5GBVIosdor9tI4pMOHpcpH0Zc3zvkqvLXrzkVm93eVxQLfgSXGfd3FQe4fxlLVtyevGCYV9El4+9
5ug3YZY8rIRPXxY8zQAHC90mHRJDNdtXllfyU3vy3GHkR9wh5elk3DyDeXy9llXjW4ntAtYbJFPhK0jY
R4ANaR1388uoLjsIYsw6QfuqKGH9fU7ARCSCqX5Bkh1qWP81HEy1NbAIyPoCFMyTVavH/6Lqwn9R7mZr
M8HSGcFuXHZvlU55TshLHyH/ewLzwLDtc5Vd5NrhfDTkaeJE30LPInn3syxSzL+j3IA+EEjzm6jj41HJ
nq4mQpGVoeU2Xlzp3+hHTpcmxz8apB/IoscJh1hTFyLGXoozcjWW1KaAfKqFG/gKEa1yQ12prrJKeNrY
p4h1G8REKWnmYvCCPNlkwL/qhKfMbqqsNTkNVaoqceVbM1lcfBuNU/DIvveHSxrlmN2EZIv4qoSMx2Ib
tZ12+eK2VHRt82x1sy39PzFZcSy0PTUUvMviwoRg4vX6WUPlt9zwHzc0xUSpzmZf9Oj8tYJQzI9aGyYv
8BdKmhScG1l7ScAXW5KAO6pTN9aIgEjfEt4uTpfww3n9k/xT8T22WjmGy95QvaImmuLhiiFewNaLyFNG
Py5lrBjxG6gJGkwVFbE7MMnWESdDHTD+n52fKs9uCa5uifFxJBIb44Ow9Qm6VqKsWsdJwRaOLorrjd3h
BkWjdrl/K0PmGAgntbfQUovTWdTNdgCPEPeoHvnkqo0LLHOn/DNCrNj7O1PWA/uOMdRohHeeuP7GNkTg
NrZYAXa5s0pfqb9UCHESfz9cMsQqyJyNP0D9V3UTt21K+xpetud19YjINzIRY+tkFT2nhXL26fCxmR3s
FbpB/nwDYxaZ7hWgerm6K2LSS3zL6qVzWsTOo3ewM4w7EY/vFjE6EhOFKShQSBUWChxGY6pAOxrYVEUO
3+vkI9nFMJXsQvYfVWIP4gmVHMgbZb744GqHP4iughNBb9kQb+eHqQP/pWML47bs4HRSEl4u2hv7bRj4
SAQSVLUcYfzBpFQ+KNrjeaW7Rr5kIzDP6+OGNhgPgxrqb7NekWcNYdUDBvjJlzeRUfkuYIHO6MTEidpE
oRLoqs+N6teHTN25c/bHq9Nzno8HWXbMgQAkN2l1rWu6/hzi73/jPt7pBqPbqHePcEEAl2+h7u78bNvO
ZWj7zlttubZPPNrAzEPBEt2ZID+peS6J6u99sgAj1sR+D8vRlyg5fh5kc0dmaedgRR0rnp5XbWjVsv3r
GRBLejsDw7m0+vLY43qIcOP8aUe19DrTbJG+nVZxglfuwpnFZkB6eI+fC28W0FEDBw2HIrFMNJEk9mvv
NsFvXWSR0XpHAGlRpyhZfObmkgV4cCmUEmLYEdS5B2YyTPbrru7ukk4bRoUkKO1Diz04rpq2uoWbBadB
B5PPYwQm1T0xmNbUlroU9lpwg0PUzqq7+3vg4csb4cHm5/rZG3xi/EA35cKcNQA+M924Shy7LRb8AF8I
4NRiHbkbyh1YS6NRgAcnANb10BGvgXPAEv+PbptJN8Me9LmDFLHnP462G3OHVXJPe1B2fH37pENDmCvN
uPbdHwFremYbsRVvjzp89W13WI0wmopSXgiSxL2U+JRfdZucqrvV4l4B7+FyMqjoezkOpa7JR0AqhkLu
14dxFaIZ/LoQrJ6s+halPrwTsPMyBDNT1Mb4AWfFDlW7c4NiVbWlM1p0ggIjeZvLTfHD/VXcn23s4Pus
2TKH17Z6dCgZqdjyqfm6U7VZ8BBYpA3w1Qab4C5mIZGZKxFNyQNOpA7kHPqd3Y1bdVRnO8dAPUjNiEMf
0ZPoexwWkw50KNNJKouMoqZ3Ooc+avz0YFpPBi17Vg5CUrf1an0KBUseuwNHmthCYSj07ScWQJ0F1gRg
ysrRWdsFFLognJrqsdC4IMDSboeX0GRk1XUoh2ga88wgfY0H/v804/xjSxvFCzsxPKO3y6/FXsfeLxbx
Iqf+J/64Xf6+NS9TKGtI8h0w75NjYgPu5xynuK+S2PEAcl8ey7d5xnoQdIYqjYC3kopI33LEscPQIubc
hQcApMfRCTPu9fca923pHKbEIsU+kmfi29zvcn2099Yl04PHqoAi36KILD6K+6R4IyaShs3suuVDmSLE
GcuKx2YXj7lmiFyAkmHNI+nsxr9jIZrfnx3KHrZusIaCUwNYajBOnHjJav4V48sIXoXZSREmu5LnU/Bp
lrlv0SDWOPBra1nMBg3oMsSmG85pdS2m1wuQ5mxkd7b5zl2atSXie+5+9aUakbqAF/0B1aAbfhZSLrmC
9iW8AjLAOEgw4p0+kwvtUcYGfyui3I94OMERIq7QZPysVRNV8bAVRH8zP7qdGZ1H3oeesRwbphfg8utV
fv8GL+AD/sgmbQYNxD9d2H6MmazZaqEin/DeC0JmhrDNmNbpIXI+T5b55chYIpEHFjxBC8OplCQu8QA7
d4nihUO4Jw1iw/Rx+3KaeAP9jHpY7oTk7r0u0fMPHcoEA82szZztW7zvjBc8nTvHOvqnY0tJ2rLb+Gc3
O8WIzdQf6JxtKdG4b0pFCaISeszzCt4/LnNpbvZJWiZ0611ZjyUjxLn1oXwLvjHsSpRvf22AlXjM6S4+
ynvM7P9LqBiZ8ef4l8ScJ90VctNsxrlF3lYP/2mXgPGrelS7cCL16hgskH0zSIGc4uvKWLOd7c/iscjy
au+I1wi36xQ27Q5daLnjtSfmCtOJcjbzYlIMvd3Um/oH27rZ1OaMuET/ekglmpRO1UdawqS3Elt2+pPi
sNl+ZAM0ZJKIEmcGH0nMEDdKkWdTeghDC+TGlhxiTO4HdUpQ7M68b7ohMHQBSNGh21I+P5K4+/DZTunh
Sj9mCaA4gHiwX5Eitb5B0Pa9K/34bfdJTpW3BdA0Hb0NvRpWO/kE3dJ3oHZ1yxYIUX2Da41nwlZXGzkt
ew/Mr0pw++bi937/dm2bkvvSBewLwmQuHJMjzWl/6F1ESa0lED+YOVqbNw9AZddgsbKYBDbzoQaVqluA
6NyQMJApD+kRi8RUJh6oeziMO78kyYvSh48IkK7BAe4qbaYZBikLZpQ2uNUDhiUAdOuUYH35IV07tXxD
2WiMH+4CE2A/TvyPnm+uLYvW0+UDK17Xy68o8hWoEWtrKZZHZb/+6hvcWPuLglLT/7jGtv9zdIjvAbYH
JVoNF4uFk0VK9Q2BlCjpDHqjMuGDNOSHz/zsmp2UXa7JZE2ttuMDB4irgWSE7qG+qZUsZrdh/kFzxKaP
i1l2224LC/glNwLYn7uHPdI/YLOcyZ7mLsG1WeIrsAZdIqKU2vPUHnHr3Yje9KzjYMj9scGhgleXk/lc
VpVOarRgYOJuePTacVDGMAR5zrTS7XqhFhrKdWl17gZaM0dtq7dCnJ8cEz/Lr7nzIRyx5vYvMYv40aaQ
YQC8wNqWr4qF7bwIPy/OD8HC4fYZhx7tppbzcx7hQD2+sm6YVOQwyw3AdyEZnDa5/K7AMXm0BYUjfAgz
O1B77AMGlAQ9ugZtloTaJSI6zqtzGYZIhvU4igHvOII0jSuFyjR2ydKgd738kQmYzWulvTvgwLDDsged
xSr4JQW3TVwO8IjAgvgOPz1BJY21+ne5fMfOZ9N1+xY/FCh2xs8XNXBFNeIPGTV4rLd+Rjca699HT0UY
SPstAuKNMEbz2YtBf31yAOtIiYEfdMyjS9pvCwSY5wSH+S3hYFi+2AhYMTi/Li5ArvcWMZ11FXbJbZ3L
s05sYp5SNibSocWuW6clmU+5Mme8s2xwKU5SWUDXJpqk7LxsJZHMhrgPJntKcMX+UyjZINZZ5saGwa8w
IZBvkR9CjDlVEvjIaL7INYOyn3UTuIQFQus6QMiyfvyVc/75AMTxAoZVAxrvcFtwG3pV3uB/tk34fZNG
Jtu2tQMaSWcChF1hJy0j6BjUWwrjI41VB35wBa6IL2CSQnRcTc7lhrsO3BsTL+zkUfNzbDQ36GVB0INY
StFJX2vlJgFLrlsEolugR1Jc9WIs+G4smTL5l6Q3+6xH9KbKguyRU/6cfIJ5H+dJ/rj/h1dsZ1JIJ2ET
GgvXiWSu3RxJmtmEFEvDFDmNLCE3w5gdmtqqUKol05QOVqarLek0iDEmRR/y+x0VaeAO/rcSZm4tE/Xv
D1LZ9a1muFh3s0vzKTx3OuMQ1K6nBY2dcACBQEF7MFlw5SC0468++kIcvxfbUSAxwnKzOo8ZBfHMDuHr
H47Rv9Pht009fAWZss56xMd5LKlVhMHQR9KHiQ6RRKoiDWfxwG7I0uz6UNPtHUYv/rSQyIcP7DLWbFeJ
JSZYl22DRO29Slsl4ODqIf64AG+U6fGIS36gXPg943e6q3PXfMBYVl+evKt9oJUSGv+f99ueZaBWBs20
59RhJ1STmEMHjuCEwJeNbC33Tu+lfIbXWV/Elz0XGJ/UbFzm2VCvS3/WyjXAF5qOT+sK1fdPZOD5chRU
IWhqMqmUVhZpGO5O1xDlQKRLefIOeygKJKhaGMHQe1k06zVdYspvKbmBOVX89xTw3G73v1n6xd86ySFU
3zxUyXqP/mIQ+Pm4tiMlnJOPeGzRi03kCBzYj4p+0cyCABCW5ZEx2QJ2ofj74x+7hWHwFGITEHQ8AtbN
bu6wIxnuOOQibGCj/oopmCCICA5Iym60Mi71GaY/nZwTr6iIgnDjxztvn4gENv4Ox8mWG1pnVgzPtG4w
vlomFHy5Ed6vJfREn7qkHA6ckiL5rboi1BSf2asbM3DvYoEHWY7gqd5FIzfa/UsV6c7x7iUxnsoqudP8
MtRPd98a1YgzNlRfiQBP49IUEihbCCwPkPJ1KISzjsYgWxAUDeveDLR5Zzi7y5lFbCrGYCrGoWuOITmL
Wpca+aNXxwuwuEHBkhgtaZ/TLd3z4s8lyh6KoHivwVyEjzjK1NQFM1IWMmiqUaZcSrMJb0qEIqrRVMtW
MCxAEvM0tTwSNIqh/P//I3umXVXi8FfplyVQU1NrUGMYKsliQpo7PhcjygSt82iashtCVFq1hXCxyZ2+
JMR4B3DIbtjAqwfiV8mTLJpFUmGYQz7GPqQx+nIqu8OUP0rxq/QOldqRBoBUgQaiB8tJ/pnMuCFEFb8w
X6Rn0J7Xdk5uqaVfC5G5zRxhSYiQBAQDgol+6BPy5Vmajbb+pZtcWQZ6WH0x65Uaad/aoQvqOmRhEe9K
wqYFcuT1oq/SgJXqFDDTP/wNzkKcXwCWbLsuvxz2Cjvw4uH1gVJptK176AQAY/gfZSmoCZb2oZqqlZao
YoctdiQpDV27YNLYGBM2gnoNYYQaQFNVfKsANXbzBQNPBwFVQfG2CTnkvXfY9HaNmoZkpYlTS81AbcPi
YPcC6os+J2lgEKv9RPs5wI6wx7lo+kzsQZD4etGWlkY+JAp7Y51c9zfMsd6LR/n/86qAkxHvqkF6tPFu
E9OOChsxf5nMU3fjSCcEmdzENjdJCpgYFgUUYjYQjjeS9JDsgDi+EarSmREpulFfsqe9uSFG5KQ2JuXX
xyWegNDmkjKwda8Ahk9bRgq0jnEE0mxtM2Bj7ljrnCl5jHmzHveqd8iw7CGL27mVpZz+UJFQ1+/HZ21w
fOo+gnyoUJku9U1QccPtpE22L9OTEWuKqKhqrN4vg6rxjwvVLZGTP1g2uCIe53uvl4OTXAa59rhTUdPB
ecoJcFpSZYF6s8J64K/1ru87FtLgs3KjpjXpYVC789aklhQbu4WYudJChuIwNelDgKwgGysbcokBia+7
tF1hvRpBN8tO04S1dpFr7iu3TbSOLwe42ap0iz6viDSxhjF/lxtrXXmtMUciBMYNAGN5C0QQYlRWetA6
DwUZv3Q97UhpRng5EbtmGMUQRPVGwQyxMwCTuvlLSoCC09SzOa0ExbRaYXHt8nP2UikUnceEXXkWdQ9M
Q2bp1MBpxxYjUdXZ6q8VLZTVdAqyVahtrc/yZhhrmQN+DnysVzBHgthn4D3AGk0PtukCxdS2SFxpWb/o
jkWugfY28ljqblbuzEPipDMj0TzLiWvEO3DuEPk7Alog8uaVUCMhQakljT7/7L/LeUj/+UYG3L0U+p+e
8dPJH1vqlpfqrZ+ds0WoxhPVKc0VkU9dJAGc9siuNvilCHfDMEna/Xzxs6k4irmq7PrWFIh3QMWV4PxS
CDQe2ik04fx9PkHwdgaGoI8n+wIkFsbPFgg2qMV0Qla3ia908bDHaNVmhxZTvdyi5gZyTLBY61gPeTG6
/sLhkGh2h0JiPj2sjhxBhnnTp593j/fG2OVn+nTcDjMmZ8Gknp8FDjx4a9k6YcTSEM0+KhZhD64jj4E/
tC0ZCBBdBVtmbM3TEsLTud4R0Xn8f1tiWl/r4l4tecmCmdRD/EatfADglKF0bDb2BozDxWSQFzb9RgjX
279Y4Z2OsYSga1ZzNHagNgqDvWET7T7rNiiOviHbyyXdznuJKBjVyclvBt3+5F6BhpMuoTdIBFUTg/DA
ggc+kCVKjZtuY/ZdBBvxvqfH6vxujXMt4RZYC/v80LM6JzvJWQGZhQLThoDRYfsQ3q3kHGJ4FDWpNyDj
fXfW/wEUlUZ1CRrBtI0Ew00xUi3vwVXjTOHACQAuzoSPEwnzYJj5C7LmJwzLJ5UvplNGIBOYa792Np+b
hf/D6qbCEMXTkZgIrhVXsaGojUyyvPQU7I1IZqRwnVlHowVySdWbtlGK0OMInZpbcBK9KiB/Uq37RdAN
0XJTid4O88eyEhFORudAR6mm7+9N8ahY/uZlryRWXplHIf9ybeFBoamZRiAv3hc3/wXBwitk3KeCnr2O
n/iM1WZuqNlgjdupNypq5d6ktZUdV+5fQ7cl+cZ4cbSLTfLrkMEGtP7KxOMtlo97OI8ldJuFSA891Dff
UsPRxchXar+C6pzyE2d+b2WcYmlSYS4xYiXUd1QiOa2GPGzPhkWskWFOfkBWeiy67BviEMCI4+1rd6vX
QMiLMI09WngNWJUArGl5J2r6mxgMlK+8WyCH45zb7UbXpvqw3KecsFSObvdyiDeeOhEeBduNRGfdVKBi
/C2INTOZqYGnnWsz7uJxaXztlsABJHjLgJhijaMcJcZjfoWitz6W1CY7VfZLcjQMwgiK1F61cbhQT5TF
s3NL/15Cx4BImW6daou9VMCrnIpRmWlXjshmJ2++oYrWCRXEq/HvNpRJLqWOB+FMbmL0o5k7Eg6xv703
fSFnhlMjRH2jjiuc46XKJzphjEZpRB+Nkm3gQUSGtUPST0tn6KYzgPfwnGK3E/O8U7/PDHamMeolEPyG
hMFsnKeEsXbtIfVEWcd46wnG9AWlagUiI+RGzdq7JEgq/+rSA1/Mi2i1wYERevbT+AKaTX2hBBug75bJ
m9aV5ga4ukVer+tdLh8TI7sl3IlkjYurTcgWRhO6Y3cdGoolnudbNNoJZzuCEN3JVMG4P5HbYHaqKYLJ
CW+neGtsV4NHfYdX501wS/ageVKtj1Lq7J4vlBXGhYcfh3yiO6T4m2qqSvjQcFD2/72P4TARuiPqE621
ABrxLMtNi3YlMP3zch5QwMJtfvd3DGR63ePsqUPYGj7keTRMZwq4oF+3XWsz4B1g0irLaCJGzJAXbW7+
Qbc3eNgpxapWLYBdiLeqry60U2M21KvjMc1RohszWngPxcFW/Vpf9Blpxv5Sla/RRUCSEf8LfG+uNnBf
mXvf9kFaIQ15jfIZy0FAFGeEEzcxgFRzUDMy5E6OtFoLpe0h453elCDEOIDlMY2IFJiXeKhR6osvBbjt
wL/W/kbzlrSCQc8nynmg9CXxzBONR9m+jqg8jVy2ZIUWCQqHIu8+7mihC2PRq1sY7qcpPLD9FMLw4lBz
aBu+yQpHG4GgEwj3i4YOrtKRyP1dMUC9lDTdcc6Hvsl+PU4LsVwXwoeNsJcwx3aSafCwc6Bp755v4bvk
s4HujHpha/FT+rXyerH61xTIcR7VeiGl+gaSJ4JkTxwkrmw/TQW8sHKI+kcCDVgPopoFadR+c9qbMBlS
wTxlN4eVDJYekX16tTy7EfJUPm1t+Lhue7sMXKIXhQjmCzvRJtr2p8VV05Su4slqEYCNh4+XCSCOJo+p
TN9SOAZgqL9oYou/XY+vbvIpHGK6vCYLPvZLn25qv5WXInnPEB+oNUp1zumdXpRHI4U1bMLDwRf4MpJh
yLp4+lUJbTq0BPsxQCvg45GXBp8kVSvOdraU7JhDh+uFsLAVDmkzzm/NdxdsBCPaJ0RO7h0fkjJ4nA8X
5217X3PYXjpKizUYivtGQVEJlJJD/3VAXYoTz/STgcXk228CGv4HzQA7vg6OzSuYis0ERYNCKzwDDqtT
gdVppY5YoW60Hp6EOzUOzUionYrEgeGZSgUw1lbnD5yOS3/Tu6CbZ0/C1ixLzIm5/6Iao8uD2sF9lAfE
GeVn+PjYSLIhTPCLWYLhuILXiFaAyqgnZ1rSqHjlb+MbbYzP2JI0nSSjgMNLFC3Q4ZTyDLlhIHtiGZ6G
48mM/koIiWek09obSvomEBllLwNiPjXtugVco91KKgFewjOZH+7YjOITBpae9HTBcPM2rnjQIVifTnxS
Ab8cSxKQQivex/s3sspnglocCyFPhmikKhYiYmXsZ9aFCGw/4BvEzGxBctQGBF48GYqNmPDsomTEn+OJ
4eAUTV2piFTRUwa8P1vVkFVEsIFuLZ6bdfIFw2U7dLio6vmhhMvZ9G0mW/HutfEanVMZUTJP8KfVUYei
P2V7pxdHiEA5usR/2hCH/KkzXOFEfw2iQ6gcgGQJ4brxyOmXuPBHtn5fUL63Ck9V96Ihpan1Nww2kdA4
AuikOLEwKFZE7r/1Svu8z96uVv6D7muQlraFD3vuRqguc2QfvadFiKzqEOmvMjdnaotgJJzR6l9HymqV
NBOLMQWlJtzxCNCGoILdLGa+FZZvS0wgMQZVfptGWjdl16FS0iyMxHLMoyv2DBMTLOq0UZo19XOnvEI1
/snvf435oHBGHTQLyO28MaOV7Uy073rwwsppHF69x3sBaoVse8fmrTUrmMUUyTm9eQ8/bKVVZgAEIKxz
0ZHb26ALL2wA45+08Ckf3L4C0O6m68OXoTDrQAPT3TxkEZOZf/GLBnXd6JfAOzb3Tfn8b0WNL+hD7mAs
SV5kibh1swUDsgOu/G3NYvNmFDuDooiyL/qPla00LfSL6GJPSIDffFD0+/XFJR5KEgT77gWtRwAqhzrY
EZ5MKTslVedZvI2geGeonsZ+RpCJhBIv2z/NyyhErFyYHgXJieC3hewjUmVmMyraCs7MSrE++XMKU7Y4
Iyh1QvHiHzM5Q3E5RQ/Nc+akrWtwzcaKyVzz+t0NvzoNVcfsH0BGp+mUq55JYU+C/OSBVmsiHX06Bfq8
4kcIo6cC/aWSRU8jcZQsdfIAzI/52lQRHP13fxwgsrMGB3A+tgSVFt1hVEIQmk0ZXS57t09q0Oa7VJ2p
MZ3rCNq+djQdmfjbXi+ZnihMmI5aI4mAt2b3E2LQ6FrslEkMiffCQemmAhVK4HmyZ6obeY4P7peuQuBu
VAH7bTeZkXpzNGfPMiTdHgfqa1Sg3oJOYRQOm3TzqB5pltkHI+XGBVqA0r+axspgvsTmp5/KwceV4Uin
W5s4ByRLcnVRgVSjw0MxQ+mY4mkAclgzKgiMZLdHqpp6X7H5CfY4NaBrRLCMY9zXPHSe83P4lTmKc7HP
eivtLLIeBL8F5IakwSYujbt+Yhrb9R+a+juHD+jQThlc760L2EK6+n197JNxXCcoTapaHYsA5zBOC3Ie
dWVeTByl5sN7Rqb/qiVB3esbLJIYelo/2N9lblj4mSu6FdTOvs3oIJYpibobCorZeoqSrHVdMcG0mjex
6c6ukMpTOpTcGX/6VP2mjQOUmkHXLBvmV5Jl5rWhIFvanUd9jXS9HdY27dPI0AUuH502+iVzdUNg7e8E
+tDRsK0CzyZOjOuCbGowALSVg6IelU/h3X+Qct10ThTkxtki0PEotF1epTw8SF0EwnC2I974TNuV8oal
og+gXVcaBiAGsakzeyUwhTSC+tNz4wkuBGIHjWc59LbLuEbmkBQhprA/frSPhpHfhOSrJBTranIIjMlS
REp6xUHGaanKK7cTVWPb5PLNUuNY3mHcyhJRf5M4RyHvMx65/fWxl7Ou8u2j0bOc49BOKaFtGnFKn7Zg
237mAkXPIfb+nABy89Z5ioGePbzBfW+jTM9KGUmM2NjzKIScxuIzwbSnEBAT+kt/fVOHFDJDzUm9vsem
HoOqr7Ijqew9ZiH+0+8PGw43n4BhY8UU5RtrDuuN2rzI+bL/YRZsZFGa+m3ibrFJVSAECu4GZ3CvKibV
htTIGXoCswVq1k/DrRJL2tFULRgV9I2UsLjOip+44HW56FjZykJT4FLWi/0Y4MFfG9rVJKn6Ktx528bl
VQ3Eiey0b8kGUrz+1hBptbus3NbwX3pRdsaVIYain2pA8PX7qjMKBB+evR4jw/mNHs4CMlFk36Ht/Jmx
wm5bU6OwbgHGO9rlz189m8K576JOkdzbt/eJ0PW9FvrsiE25AJVXsFXmBMWwxN0AVKzTeJs7Ab2Jyrvn
rTaFGQ1Xnhh+RjB+Vg7QhJYYJNmTkRY74EWBl1FxwSIoiKVRSwEBx4rMVVunaGVVQOnJuIv2/X53ydcf
VP8TrdUQ7Mbx5WZDkmUofE9K9C4BFo4FCsMTGuZkVhkscogv+ksGSNVSGzrZMbv7eN+cpFctSUPlUrah
hCcLOoeMQeY8BkbpIVu7IHV2oQM76EjzpgTD0vGD13C7LipWbqehXi+IpJV7Iu6yZDfkyRVxEwkuJ5vS
BCY9H8D8gbQZdLIFfjLnhzyMwre6ocoq264uIWnoStZwSGMbmyjIhRvSQi9FbiY9vLY1hh7cTrxXJp5Y
MTuQnWksiAVJflPBOC+GIgYTyLDCUMXTO/XlgP93jmVMO13EHIrHPOiRyjxQpEiuOdC8LxUV7Ncl2wWf
4Jvl2BXW+kqKuMQv+w1iH7zDc6Pa6aMgHbGoGfW0DZij5He+VsKWru1Vmmci5CFZ3x8GA8mODKGaNDlu
oqype9SZp/mjOAYiMWNfW+/UsXFzpj7TdCCaizxmvauWb816QSCptfr5L/DOZ7oLUuc0FXo+3epKuqzz
MafvsH3w44z4nP3UCfMrr2me54rzRqVTTZoqHg1sGc/+sDF+cRDo7a5ewhbc/5oBzKigjPhj9onkAx2i
G/7hXXv86PhT5r/i/gFT8u9Kxi8+gZQJPKFNsaTC4llh+QsVIEMdJRv8N3P/SjY9rVZlwK3qgAV+4idH
zrko5TX88rBqbMq84SsT0Ce6IZrhYJn1JxomCMUw/EKCQze9/zNf00yyjXhYwUdZT90K+zDInW9Oz1Nf
TONXwVmJxdKkIzxLfin3UsSX7feH3//D3MBBQtdiQYW4imvIbWmYqafMBh1ao5V7it9Rju434IV9pwvB
sHXL0xOQW8CUQYjIAUc4KX3Y5FykyCYfN2qzr2JuKslmBOiSfRh57k0nVciYMfi0ZDpJT5czcAyw1p+x
nsmrUxM+K6sKLcbg7vb+SMk0D4/NBK7AuRFW7W1E4+7cWYMRDD3b/fqhHarbeQqi7BsOScmkg4SfEAVE
Dl4vFsHxMzqJPrvidOw9ngnxmo2v4MYKDXTiZsSWDghKD+0IVe4L78LwxzYktu0YWK9tyxnKRU7yXkfg
llP/LfXbzbbJfXb7THslA0Ltj5nGuf4Bav82f0Qy7Hir4wqEnmWNOKyInuUrDHnZnQCeq5fWxmXutpm9
r/PibJ17ui9ZNifP673+nAS8FM7i7QxLKNFbzSo5YlGeNrCzeDzjC8eYQfsGLuqv8k2IFCtdc0jpqo5c
8J9OXVkG5OziSK3j1j+RFL8hlX4+StRqxEronDNG0fu+sN4EMPAIT17tPuyWSAQ66K7tq4ojmTX1SR5C
8O7688QZLSVP9Bx+ugE85TzoyNI24lOMhjAbLSsFlqdfZHpbCIwwOD/3YkN3HtzSAIbCPm3mcjehST7p
vI0c0FEADwHuuFKsob/XlMhInfhrBRvm001n3HZhOoIUoPMdeVHCRby53/x2GJrlT3dgUfd0R0YwVRTs
qksgSuKWmqoL01On+c0736WVQmtRAu1VKnU1923bPdFNUYAdpQ2y9AESqYIzX7QqMKRXzU/PVMGGTSYK
oinmC0794RNGRBKXqQw9QqszULseBySC3ZRn37WdyfrwqO4MBPfXwyOLJdvBbL2cAmH4HxhsX78Fil87
3a+16Q0GwiXwdM8G7E4EZ9owrMOdKOCJC/vTCRPWR+K8qUpNN/T/Kx7sJyIokL3Ia6qPlH5aMFk6z49d
9Rr8gwvy42PTdLgyYhr5bQKItco+73TRXfl5fxd6bzIdwAmCy6iXgyJkzn8su6MSLEfMsK729zjeItAq
y7vs/d3AhNr5Btrz3Cfy64IXCvdWeZTXNZm5OSpo8RZ/qixZmN/EWl9IbJ1uo2A1Pk7f7hxa3xCMESbZ
tIlLPOjPd9xnXX0bXcN2XpQKvbXQ6aWViQFzRxhFaOl00sakFx4ucFgblXVKYDyfbE5jLfKvwKopyMVP
VERqPGwygURKAFqv53boGreNQXxn847EQMQWdE1wpF3EIVwd8iLFdhAN2C06Wb0qjgvaWyQE3EUULkIT
sCEnHdR4Y0cb2+iLXCq1FNHceOM/10X5bP1KHd41B/BTjEW+872ISWi51YG96r27rqPD3CBL7grsGbQp
fQ5szCzrvIOgwgiHMD5Gqh2/sq1aKwGNlCe7kJ8HHOqJiYGYEYNBmGOmDp7X48KWjg3zNKNaYE87JHQe
wNQsnSg8tV+SGNc1aofUFplMt4IOMyNUf4pF+MY+AqAo8vgS5znepqHmDPl368Dy4e5xXdP31GY3WAcc
ekBdabsCR4JqxELIf90bce3NNAhM27HMyTSnxJxRVof3tRcbuAT7ks9heOJHFgjbRUCTSzHVsmoJ3Adf
iCY+81vDtx0Qht1OgcD7oLvi22Rk5acQh4mXo6ToPMn8Yp58pY01RtxOdVoWLPgkvTErng9C9ScZT1AX
7eFlJWOaDqJ4gMIUjAJqJvqWdG7c5slCwh9iOfoEWqXJh+qbXprgUhbd4yYqD76XGDm83zWcrqYQ3Bk5
HGe8p3TyeD59V3CqNkmNeiEZvDTRjItxYrV7aqpsCbPjXB6Ae9ZllcA0el/YdBfaO5cOVKefzRDhRCq9
q58i9ZP9ZVTvGsD3kOc/UNsHW6DVfHH8bsX55Uv5qhWqOV72VXZcQQ17WTX9D5CJF+yuFCNCEPXlSVnF
pTSos0OnVYtUAbtzc26UYzum2q7fJTsq6xk2ACI9BjU1hh/HjL08uVm/BROx+A0lRs2EVlS7e1QT33r5
ch3JW8zWHB0vAkx/LjOBSgKk8ZUJN3BvOIyjP/2TxA65h1YMIdDXpll4a9rGyi9VlTHti6oIH4kzvbV4
/zxWnXMWRmBAVMr9g9sD5Y1C84lupgK2Sn3s2DaE6GaQOWzSy1JOfn9SCNwJztmjLy7vupPVgIq6VTsx
rjtrWUtij5LXinNQ0vaRwpkt/8gE6mnRY/bWB7iI/btyve21JSPYR61biOgv5yv7vp1mwRojF0mQsxxj
AC/P6hKI8kKs8VXsYGSXQqNuSwYjSCcr9OMBEB7w5kUztM72lmY4QVG47Jky7uBKVQT2arLQmVu926Fm
dIVZVj73BZih6xazFE91ph29fIEwoG00O8ISkIRrwxKkXhcGW13oZuzKNQJy5pZYcxe1xJtUSBZCZ/Nx
tp1zEcOHFJL2rVE9sTHgyaFrkNTL5pvwHB78yFL3Yhi5KQN4KCabwLL9Po2adwmPM6d0emX5e1WhFdcT
rz0zfN8H3gHga8pej3U4X5DnRsO8X/sDRMko12eUD1P7hY4fy2Eh4ik+8sDvpHUMmrzaA/8m5v5AtENt
W/q2ACeJobnCRdTwi1ZOaoRSL4y3NFdmjoPbm1XvmfUag8Js/vx76xb6ZL8cPSZTZbtlfszkZLifhbxu
5ZbMfrXS7hdwFpwNihViOs/YJWMSczstRMN6lCARTZ4xLAQgUcrUzwH284OLuyUK8ktNtk8fkY+C69Tf
lPOvd2UwPnYBms2UyF46cEc4XaJ2KxKN9EFWuFP8K0rQZXJphnjEGlFQwGP4uSPbtZze2XX7sdnrJIZe
Tw4ggjMruodzvf48jp2bqy09xNBurFAJ1ZQR6nkB5zJdRnak/t1bIdOdmRcGA+ZhLSmwXcu2N+Xge10u
jd7/lNBh8FyYDsFZaCj8WZi74zDgkfJvuHMJ1PHLqjwYzfamwq/ZNFk9DmaETV4VRFmYp8fAuoE4I0E2
f/wKDxTGsLMjHcDAzivfxkt5i7ibLHdOceODtgAKHm1yb4jgo74VXb8gFXombcbVf5A2UK51NtaP/Xm6
Jd82WFvH46pKJZTgF/oSn8Mrn5rdqgT25Kse68I9XJGzHY0gZYDdmf813VB8BRbedELGyvU//c8o7U3t
PrBqHIhTGH5D8tNfKDe/Nlc/TRcxZxn4LUlpwXkD2r5/ELxWTbbBJ+fJTKImJVrhKWaovuda24uLjCML
TXhzmfP7BjxJkpVX9nWepVXNmn71Hp3H5JY0MSFqlLX/5GPgp3PdOWyHm9jPaGnS0rTWLAVonxnOjJTN
d1cOcUHPatiVIBzMhu1pOTCUnSn30pK5p1KxLfFDxMvPy8Hrcnz7aSfcArWG5wvQ8bjItT+APZUfuRWa
JxHrn5z7mShs2Hoi2uvwsUVs+0dU5tTpqmdJSSkvqbpapfV6FlSrCEZXye7MpQX+weoUm+2WWZHA6smC
Y/MwlCLsPWxVcWim6kePi9f80bh5M+ZcwKtiFUiCRT0VFzpaBFaSeZiZn1Sl02jY2KVp4OM83YJDm2yE
DbEUeBlB3i5hOF1vtiN0HGK3pXQQzsa3z4ACwpf2lAi3v2k1lrfsORFN5eH4G6NngetUp/hLSWy9d4AP
hRfSBH0nweOUY33q2jKWjifbJLocbPH9aUuGnmIpktDNEK+ZxV6ja3O5DcgN3pf7ScwpM3uTl543KFoH
Ax65asw98hgFoN+2DNtWPX7glwijs50L3uye8labvVNiy3/vWl+9w3Dr6aMHAQ8LOn5235251BiiHD4e
Md6oJ+AmjnwxPbqkyVsKuxSbblB0BPlslSySoUN8MHXXvjCv4gEt/Z0CPZbAysIVaW40shhVLTnmlivi
GT8jKePis4m+T12Icos0GeKXAhTN/BSz72HX9lZOV/+eSsiDdEj6QOStjpGnvqH6iEtDiR6y6/od8MEz
TpbQCqYiRnytPsu/9gpO0boWGbwh1RvWqVKBXBuy6qHsydCCfDe91oyJjeEACBE4KPbX1h6tSObtb0JF
6pd2Hj0rt5VtuJWuzni0Ozm/prL4ZW4TbXycVD36luj33gubKicGFcvGdW5kjQq486qqNS3Syw8oOaMV
JJW5Z+IKlOMxuU5AAuUa/NTGXa3z8qgrnFc2as3prjrNdGG7fa30XwT0lfABuNmiSrez8qoJCTAhsIgb
nc6qeT+VRj+IHJ19QeAb4fE7EjkZiz9p//6sNumqo570zUbzI8PxlT55WSLMv4EVddx8d155uznQUOmE
KM6SL7JXn3agNizwo3LXhVDaY8LSDUh/AVSIeMxlKWLM7ofbs9tQbBhIY/AEL0OTL6W/RPUEynKXMU4C
gL77Qy7DlCfYNwMdX75XEdiQdIdkQdpF4hHH9sMwEJNUKjzIHWENw2mwixmTKE5Q4jCxmmJdUxBoSRjI
fhFqN7u1j0D8jdXmzYBtGKQSz/zbUtbFMiWEg5noEwQx5w+MURmUDkL0RC0laydtqgxS2i5kS8i0IzDb
3ywV+VzkjRss1D3Wvpr1xc7YoX4X5a4uEjl+XWnDingdOvUeYdJXLG88uswyok2+HffFjUlCdh51mAFE
Xqx9fSYUMeD44rKg+FWZwJCYpwaAaSfqkVmVZgtJpTJqRxcV0rGOU2V2rQ052lx09/+pG9UONG3LYv16
NHlRuZTBTd6ZEbkcovSa9wgNH/HK1eyWpsHZ1Wd1Nic0/ciVriUS6wB73d83WFdbqOvnsqXNjr0bToSt
FY0+GculkWvb88LVSyBG8/tTqZ4H1cql/8qz+vF9iKta26+qUQw5msY/+hKrfND161N3s04nhhr3jF25
aB+7ic1D7T/eWrSXW38agi54daUQHpqa3WMQEtKrqeNcBeQ8oeioBxV73e0XOnbUM3CEdzJ2+9Ani6Y/
POGQ7IJW7polDM2HVt0oZWa45zHkDB+3aSMguAKv7kM9p92+hnX4BPK0x0e9wLX7xPVLZINGxlmHml3+
qsayhNDml5c+YiiAH51K8Oz8/ZYMaQ5Tk3SGItacBMPVK/LthyQ62YwjO4lfNKjapLzmmKzT8ybBz760
Q+UGzcJhOdNFY3cLyiDU+vUpkmFOGm4Wsv5FAGT0xdBCrdspOVxpL+X5pOx/V0FQZRKr//EWbFu3oWYY
Rcw0PwrpiX/b6Ecmcg8ThSNZDPmyNh96Pfg5hBiIL658O1nlsYNK+Uyr7Pgm3Z4iqdCw1bEBkEsVgbMW
XsY3/0FIAs11mJ/iINQrZJYVtMajFMqIICWYEiUqbPMSX4AEJUuGYjixA1KD8SVLvQUxXaMqD3SmhMjx
vt6mVl4pw9XPzjJeGiq1qZ50wOCMvu808giJBwBI2fd0NhEY4xeQ2jsHrUEt9034xkWKxXD9hAq3hkWy
AQfmzab9/KHK8rQnVAsOmTUMYJGC+vE6rqsbWzK6je3O4IWs9ULqto23SH0oBiDaqG3MsfqDnX4A3aa7
a8he4ot4AETaFCQgoZncm4hbygtW8RzUOMjhXR39v1auSGeEzvccC8T8TAz4qCfKm0ali3zX6c3cqS6P
1fG8iGinPf1hk9Cb/wVhLsPWXOcfLOF5V9H/MH9RMFW/vr3nu0f6AWZakoSTrzKD7IfSlQz9WxWwQjwu
lCu0pEDUCr5fk2jw+/WaRhwj3m9/jinI4T3fSP9DcOI/tJZsj4ZquylaRguBFW4G9ICZUEcDWl4ToLYc
gRw9zYki6YLl+YUBE/UADr/aR3ZHUWwLcSL5BD8VWuqP+w8VVmOgzdUeaVT971VP39L2Hb2spvoAW7jD
z9Kfhd4TF9NpREA59hZ3TEnewObCiXykdLld+AtWJN4fjdV2OkVUxJZEplVeLddFTvj6LUertOQcbW+a
GNdGjBxb+yyeHrr5iUzGJoShQxuCdKQpcL2H2S0cXDsNdHGrQAN/AIn+xz+u3oSdVfNXKAica0CnFU1T
GT4+Xe+UjUnZcXi94VF0N9RcwIBH7ERouofx/2L3c4IPkJhd7DdjtVNZmlpqMom3F42MxGs/IG2pjyyS
uSqCk2ME3lzNra6CWi49AXvJlOmTvEC28JnjT/7a5WG/PgjET4IXJQsMLtBzo99O06BdWM2csCwZQLNV
yVhVey2rZueOsdgsJrY2psETs5uSUaAjN8ZU05iLMV605bbmIB7HWi8Xi5Iz8kcglEm3v3sIz06wQobc
c1zxefO/JflTvIiNMTJ/49Lqb1yps4Z/ZiMilwdv6lHDSz8K4BdUqM9FItaapumE8hW9AI0ykjlvmw7H
36cfHNBLT1jSpqtR/+njRLBt2R/hQjXIGJxya6AaHla4cRqqSr8ub9yXWKkmHum4LeHsPWwo8qkU4sPp
fcQ1hQtYNYoGsEh4NZYT5sTvRkYbsyzvIjw25GfPbMZOlTWlOtrm58tVjJLoBVg7vZptQUjCZcBQ1Atn
jupS/DxD7/631VO7HehaeT1Firxgl7uIY9/rbrtq3MesWFc1k6n2vLyVXqkX4MkL1q3P6qbN3jiX9X6p
iIkvvZitZLRYUwl6/EpB9tJPuxoGHfTrKaGb+pYxzz32aiWqYDR9ViZUF6ZsZtYKtRCunRRW8HGC067H
8bEIBlaP2n3msk1cqS0/AH+nc/ZeL08JG82XNSfePm7Lc9dPeJi0O+gooCZRDAPOXJ+JG5ddwjbHqA0X
GVZF4Zohqd3CAATgooMZNQJZ6F0GGGLXcX254guJ1BrvRpv7j1cvr7kTDP6aqVY2lGFmtLtUJKfwU+o0
FvXvBGXdRllEqYqwLIkCUhOup57gY6FL2Tqs0/6EjJ3JVTdUYKhacGBtTaUFNLhCFPhz3uccRP8cjMnT
TMdWM4d/S+Ebet6r26ZMABGgGk1zGZVeRAOASJLyPm+v5YNt7cL0IsBevwfj15kDq2be6DNpDbQzifRt
h+1v0Qt6wWZUAJ4SEevgyut70e7njb5JFsLHQ21fXXAClnZKENkFqzr2+PjW6O2/Nf+LNlRbaVUPOXRv
wgeLui3kj2NnZkKjFegIEyKg9AAbkPC20fIPKhAuTK75YGVSxqrQuYceY37O+uWSU5ZwWIuvdqFoKGh1
+TqeCLxKfY9lbMsjbtmGmxWmDpXDD1tk37ybAOJrNRcQh7kHmPfYnrmXBF3Qsv4iHJLUaO8CF9hdicw1
dGw2s8QbG3iFyfK3UvHWP6iyWbZUiDmCf87qsxS7ZuInFmQIBtCCefFY3A8R6icGctnxjzxMyPRXAj/E
qlAL270XxH32kujVz7EVgH8WuqKVKjxUpGW8Mg9kdw2SNJPMnX3pkMrnR4/KXomFViYLcy658VsPgZAl
ln0FG75ngqO9Je7yHuiKh1dE8Kr9MBQUaWxt3l4G7yLLJ7QUUP2TFpJt6wUwq00IlyBKsa/tAcNgfzlk
+tTZ+iKgemIkuw0y5jEVZA9w235CRcAlMkudxAzqLGsiuhWSLZkUDjwtEU5obgWFU6nOSLgM+CaGAMGI
pZyKimy6XVyz+VIhVQgUwcvWvxB2AV+8dXWD9Tswy2s3FtiOMISYeNkRX/Ox1Dm81jpx9+q2ns9ZLqhY
0Kk6c/ViGkLBnCU97T6g+5w9gmkVc93xH0O13QS4OSbCfBPt7re3/dE3NbbTlYv4px4xL3SomaSFKgeX
5cAqloSNiYgZdMysj4XB//J7zgdtHBSTzODJZz8olqCzNVNkHFqUxY5eUaNWtm1aaVQwfbPG1lCbyXnB
mvJyL3JdEC+WuWaPEE/kFln6DiUDy7SbnW7AZhTdp+L/KayUcsYAY5N+TxwpGMKvN5tQNk4YkizaGiUy
0DfxnORKsuvpAsdBvRcF+7o03uLusGyrz33rlbOQGRm4y6Qqzsg3ehiNScXQ/xurtcbBRPPBq5gv7k+3
GkbiGCY+6K4+F25Q8GOh3JsNqgBLIm63OF0Levg9WoUs8UpHPZT/Nf2ihHhf5zq1qEGDSqM1nP24bL3u
f4PR2joVMjLJADYoxZLQa+sUxpJjx4F/zrv0FxYOKFefXnoA864jZ0SJdN9grLY/CZGyDVIshcMXbbvH
m1D7vuk3ktK0pT7OiuBefvhlbmKvAkEVXKI22ccvQ2xvywg0OG+L6RtjZCA2LdIuvzLI13Engl2wK8Uq
rXw6l2/A55T3gA8fQfE+6ZMk38KYNmxpwfeeot/2eNO1juMckP0GK/NItrA1dKKVGffaFV8po1HHhNiH
cHK90fdDT0q/jLAbopCZmq2+cSq/i1Swg/JMT4NboAiD7lTHfizqD4B3vzuxd07yxJlEagZiUzhvouy5
qM2AVvwdZambs9xr8GZ4rTtEQhAlL+GlRbQIofsDaqsL9XMSqVTF8c4eWb3ErgqNqolaRMA2ap6H2g4w
vMYm9b0vZKUR5ITFd3P7Lpb7BhWBeb4PnhbjmIGSdZqykzbpYzl3HN0TI2qgbmK6ZvNLYR2Kyj0WK8iF
v6DzJm0fGUpjGBVh0cYL3F4qESTXsS5D5DVC9AuUescd/LPy9IFQPPla0b03UExfxG9ToO5sj2v7MDMK
c9q1x7Z8PG6QpeIWD+HDjG8HREf5n2ElC4JcY8xlRm+8qJlEmgyWvl5kNEMrDOVMrt0PE1H8NC9vboJW
wfWyzrdKFAZVM85iLtO8uthcppJHWmKKZs0NZECAqR6mw+t8xlVBQIEL2zvYxydSMOwPP+0Zv4r31wlQ
AsRnnhZjSW29yBIs/eSrIuWJMfLTyXBR4gAYALNOUAYb8EAh34s5OX6U3dQS5RyxGrm2OLU7Xsd4rjMo
fbxwh2VK4AAzvRzkjmhTLkJQTe+KaFAm+/HIJIckRuGMXF4P7Kxu+3hySzdX+s3sQ0cuWP9oCqWq0r5r
fYzsuFKt8h2LD57p9N8jDlTy484kw3rVG7J1G43xsV+zdIPgbLYYDuWf0Y/H5s7cBDS6Y4lMsWjz9E0h
sgkiWHcMn5/owi1UmAGhpLuSViyG5tpdOUF2tE/4ybWhx1wDQXzUIrXOENg/R/R2XCydoK7waJ0YIb7g
TiNmQxrSdMx+SIGZBPwND1EcxOvxST/l0Xrs3OQabeE7wFCUxhGXGvDrH4Ieuvw2fPFJGSy68h8wQOAt
pqzlfOqB6hrYloXv6nmyiKso4TmpbvV8eYS/pc9fusJfGLxlfRSr8zvkBZ5y8m+IQVxNS9tLFpEa4EVr
YV+JGA3Vx/MquWrrLbGyw+sNB9DiMY1Lgmrn5MDvDbFcEa3z9wxgyOJKiiHI8MgJvBki2Hgm/5jsaA4M
cavVfmBIRA7zr0K0C5WIvcS+PCkgK31BQpWmaaKjAKThIaWT//8gzGYRGG8dqEPxiWLGJIOXAs7XtbNd
NhthxRr9vFFLiaHKE5RVhGy3k+E9JVWPIcvPSjB9BaP4sS7u5zl/515jQTemXtE0TpyEilTDs65eyTyv
QD4ZNjijNQPqf/kOmZUzu0iNLQaNFe+yfFq/YSFmeqceinIYV1L87P4ym82ZvEdLMVD9KlaFtm0jdjv+
FIOymIsLsuuGxKNCOE7SHrCgPDbFGLJNPNaU9MldR3QX7F3u84aaPuNp5Cqm+bd/APPRhhKOoJE9Bce/
7ZzWVeSPCJlbIFwncMpmfp83YKHhZHOaOl6q/DWpUGPHFmdnTdXiWWyBd1HiF+qKxp0J+TlsUTPft/pw
QOsvRibS6UZZ2knfT/RxAz7R5kREDRaNUc+iapVu/qy2J8uHYiDHCgJkcLcqQmVh8+kGxsnW8pTXJfJr
gpjLorLM9dPlkKajWIjo1Qawf80OdI1MVwVaViUSw+eGuFmVU0y7eg/ncwnhUiENIHnVQhmSKYFnlhXy
DuzU4q2Klj6P/aR4lusJOLD6WwGGMV4XKB/2LhvZ4PaR3hhXzdCTdl/XywYODiNRkwtSihtVHqX7kihk
IyL5AKEW3x71SZNqfal53GHObaZgGyOjiDIX0BTT8J7zgbTn8cN6+nNHn3vu3MBjG9h+CDfSfmq7NdeN
03E+l3o0gGEJZUI0sqxAZVCXRM/Q9AHvNV3YPnKbIDSQmWK81OKoGNfsgcqhjIm6/m0nTVx7nUZkTULu
w2Z0GVP6BizG54dYW4QIyY/+2Bn7fgYk+vJ43yvdSgDGSDC1TxEp4HzYf0JKnI+wzVb/HVZs14mx9myj
sY5w2k2qsJG5BqAwmUXOEQv2gU4pGuj6D2VrmM5CY0tDckDDPvF0OmpsJeLy8reS2MFL7CO8YiZz5fED
fQyQLXwELnL67eDKlfENXHPCqXj0/TOEYjztsAXk5xJ0e3qA8FcXZ3b6FUqAmHgnupUFOkGr9QrMHQap
2CXR4aCh+1FhrQb70yolGsIuyxuWHcIzUD2MXTMCajYgfiM+3Uj29hMq5id4ZZjJEOzn41cPIdRthsDl
2SqpuVAtG/ECOYuyYBkwGqP3OWCBLLS/3yJl3YML/k9DB+kZG4J9eCFN9yD/18oJIv+bj6FRp8a1DPHV
7gGo3Dt0Wn0riguBpEL8lFXvfJy9W09MbSl0qYDmq482ickzWAffCzP5BNiLX++77PwfnzsyHrpYmPfK
UnjYPJjdPa9ut4ATfVEaE23wKuwPXz0G17CFDwH2FPVXapBJwv+C+yRg6Iz3IKWgy9N0hvFL+9qzD+yU
cx4xHXMXhZ3YOWyOmS5Votm/B+GKCIITKlCVUJi+ELaJBsQBliR9eF9nDEc2SCvd+K8zBRPz4A79hqVX
ebqx0FgB+GGhm6rvx47eFYi2bnCRvLNUpp9Me4y5QnfqAvMWgC2HVgecveE/2EqbsmHRSqcdZewLNUBk
ytd8+Zr75tlKcUlksaGNrrD3ZuDuzDkWEApTADtuJ4HCuOuoZWczJM5QPWjcFVDeFx77Ht2zF2H4MQS2
JjsITbK9wgvZP92tFg3VIsZoPuJOwqQoFLtOVXRn5Oi4axFEVsjcdlxZhJ4Kp9F4JRtK23hyuMxgfsMR
p2H5xMGTXIGadOKHHNTqCv9wRDJAzquPLQLU04hCW24opjhEBMRiR3YlfAVMTb6MNorrXdLZJkuvascJ
K3CaIPZN1sawqAXdxGhOhfNm81X1AEqjdoSWVITQHrK22dMmdCV7sxeZdME/zXTZdjBOyWWafVRJ7uUH
7oP+C3NbAA+nzngEfpUknjql3PdFx9TjIXMNTQLc5LEXcTQMHkhS6VBQHX7d8Fw1rPm5E8twDn4kwj89
E8mZToB54ecy9+ZFxhUd5o0WIrn6ztgxgg+uNuT7PAZGDuZtehBR8kC3bOT9ehdkmfingM//D6hsw/A+
LuYVQPC0AlA5ea1GrmfRofB77gIFsB7RRUL54CEk4BeaxVX5zigik5VXE9NAiiluxnyt4Cbl67lR93EZ
UXmfYe75bHkOjmAlsFV7DK3TwRxqqMKsEmizns3sGoLMBHFAKLglsZjYi9HcWDXfx4KLJdTJ8nEONtpu
YU3Ak774hoAihQECbn6fJ7FAH+PI3BU9Iwfg5c09fArBqISOpqN2Fy8781lv0xE6vPUESk7hpjtaRp7h
tZGeqqMeCXbrKiPMm/NqWUELYphsv5893xuGoCpTzAiHFHlT8CrDBkcWxtdBZeZAkFO9ZJXJrIHp/m1B
4tddQQQws2PCsI99wnJratso39V03cdDJKNT1Odxsx/6ipQeZEJ5wN39nILVM4pva1ZV19XhBBCnqNBT
HIgIa4nCxC1kziXLXAm3SivJ9726H8gekJuiWjAqF3wltAfz7OnTt1sBVQXkpuGTzGBlcp/ooD+LMTvO
fda6jF4EZKkS4+vwj5OC5JywmzdXgGsNYdG4utQj+ddK060Wsb5/VjD+9c6BSmWlOWk+h1mtNEqJeZjj
PiWNdnj8Xzm4Xj5zOPYO7lYq0DTEWmkQQSOCQxGEvrfLcR4lOzk2TUDhJFL72HVaZScTghkm7mIcu9St
cUAVI6nzw2DHKFWOQdvMPtqvA/QywpY0gO0oU3VCJ8nlqQvDFXK8XyeOC381n1/PPLEi2qVgBqpbdqE8
v+rQeAe4M1qUjo8YGZLA+au7ZjiqhK5NxzTA/S84lbzxmHsLzHPBQ/h1JQg7zs7giHd8OCfz99f10P3E
QAiofL58CDqgyVZIXHCWU7k3b2s+ARMPJYXeIWji0HjUd77/1vRXln5OgZaHdK9IV520yD2I06ZI1JpB
sjCXSbfrzetlq0Nrrwb8pd3FJ/JhcJPaTMzm/RVgZJUfH8IiJIE383r93TEKYP9oQ9RGK3PcgSukx4aK
LkwzaoiCbX7ID48VOSwAyeLcL/nw2zAEQJGbDxMW9mmj/9p2rmTwpF7KL4oz0B3tQv5i+vGQrYuBdCgQ
Dp1f4MuLTMpHx+aU4wEwiZRuEy6TJg/03M9il7yngl0i2jwwcbdVgqTGnVOUwX/DeLoiuS6NIWpQcaF/
AXQeZiqCIMMguA+N3df/a9fSu6dS8nrPQZ7S9gQ2/wwsxLmZ0bcv6lS7+Wc0sEAtrghv6OFGQUKZIg2h
aCXRUDFBmRKo15Mern7NHN8pCQblccPSD+GaoERIni3ug8EIo0rQG3R9C7LHz1qXlbCA94dVM06Eh2Qc
exm7vkugVswYx3N14b0K7ffHV1RdAHNlPt+UMBMCaOofil4U5aeUyH8nX5Thd+19vGLWZfSU3EAUZycH
RBeTXBGh6yOtYZ4Ga8baG1JpUcswHnms6rAWV0dCrnVkmQyThKSlclHg+ehEtFKcSqEs4Mo6cE/LOaHf
+V0Qx006/PV3gNz2CeeMlDy7Ntl1Kul9enklYk6R6Glb7Wnq7o28dLtLHssJFKAClWFp1DHifVrli8dP
CdvxXJu964t0Dosg1MathxTDM8MuxyV2/OykAx9XRMSDaxXrQyHIBdk7C7NHoRKmsKP23g4T5oep/FCD
0/g7d6hj9J+AnOWnHGdE9KIdboAtkPJpRjX4QLoDBp8H544ixIU1WmoI75HuhUuRoUtOKBQBG4YbB1AC
11Uq17LCo6LMneb9RC5hx54rtkwkRd/5kXKVWqZ5HIRbabG5Cb8x1QQLE2vTqttOsInJX9T69eto6Kud
yW8cneQBa9zhVpIie7JUJiXYZPRFUn+jhz+eDagVfj5vXBYm7+hC3Ls8yxDDaIcGIeEDYQZWl2k4uhbD
NcKL9bGr2l3A5U5F9Lh7YD8gtZXnn24HqHXgrXzl3QSYbrZJ5qhdFlDWqz1ySEus3hFw/lk0S1d3HUdC
+Fhwjenmes6ZGsoj2oq8/4/Ggh7nQdwCqFPNG0NrM+TkTbhY+plSZsMoIc1SDe/3SuCE2LizQ2EqXScx
ovpGCyNAMp2lhf0SD7wGs2nAbZVnoaes+GDSH05dlSqHFdOhfKcG9g0ELQXULGnCkzQ9nHUuq6e49E3o
Kn9KvTmHpyt5TlIpip+bmmQjtxpXiInHeDfGI5HSl1PUxFg8bI++NuFW7Y4yQvaJrefRNGhbmxmEydIB
0PdrqA/WGCYTmaxpLuiycM7AYTtk6INz+3XQSWquUeI+3JWhXlDpsdck0JwG6H1SYBNPG67kv2zYGa5t
OkVtLf+vWTN4b9uUCxdf7I7AmHHU/k3SRP2xtWj9I7Bgg3kFLg1XA8E7R33jC8fgLv8BfgH8DB6JhuGK
6sdTWbQDkJYL+xhAp6Rs3JhH/zTsP8buMwzUfT8sc8MyGkrMhiyeiXxconjhDss8YpqXNtuhAFFyJ3CN
x41UWpqEn4hQHntPkbckeZRXZdQY77Md5Gay1SXYlnDR6t6RVkgvAL4lo5O2F4iWjIrsMHUbGEcl9XS9
qIBt1yVnK2ruRxSLudiUHtq2MgO36OonDd79Sak3TzrwsHDlZOz3l+bSUfCPtboUgVV+zztq7sX+WPF4
S4R6SZriUNV5PMH14dvXHs4YevTiTCsKSHn6i+9O+PggcoVGRG2YX+8Cb9vcvyF/8CjEkZB2vs9Htj1r
7Retc9vxPoBmi3fXDzTRZMCVtFddotXARp5MxtIZCpO09uY/8yp/5D1vNcMC7YF/klaLhLM6+hIeZOl+
Iy+TPfmHx3qLDFDrye6v/I+4xGDVQREnE2UtHWwpJ5w77lWqO8QcNKJ4ABnx5F4bqSxjG9BHarOTcLYS
H9s+sIMY0jbZvlYuy9gR5lueOVRHDNFZvbKdMigj3GIpz3xAo0IK1tORgk2sh6nU1myF35kAm8FvKqt1
eqOmEqYmlAJZMtWWEEzj8yLgnsNU/MnBOro1TeTQwwPCQSWjIiGKGzXzXpSRYjzCVL8ixoCtWmId4rRQ
WQj0wDSwcKIWk/H2Kt8xAJM+AKQN87w7gapjOv2MkKXMhVIy+oxEvK6CA4n7U5FtzHMI+6hUGZdzMwH4
fXLzxXsxxJ3lveKNS19Q4gkehUaJl2cEp4sY2eput5HXSv6ZnkULKWeHBqSkXlIDfTKx5SzSa6witUT0
Zh5fTuqo4zI7EZ0Kh6Yxf2oKTHnTafOs2KZNVomkAPl+epqmRIdw2iHWy9rzuSdR/5tuUpWBzWqQ+zI6
/XUYEm1lb869icNkqkdmM+xF809v0e8aBr+3PW4/SnWLg+zgxV7rMg1cjArKBxbPY43IC1a9pasSKpUi
+XkDq/agGLzFuaOCieQ04Y+nzxFvwJ6VG1ZOAkBJtQ3ubQXhrqURKqGkNG10jvUeoY9IN6oDUlXAha0q
3xZBDrLimEwpQNIi3tFg5+bpz/ZQMU6yXAyCUlPUFr28o8DvtOsjsPYjicjG3tHSHHgDbrFFsivXsLv8
mqry0ZBGsA94G6/LOjc18DezU3bRIS268jEa6/+zsvtOpeKu/wk8DgkWkqYyXviWI4KwEQ4MeXRqzuc6
0Jremw4FsOEwhHk3pvka1sr0mv7k5SLeTu+aE3BMnRxoE4eEV/gOZlEAJFVsLv4r0Uu9sz/wYpkMYXGe
6fwPzjk43gIIbW/pTqVdzJaAYmdTH71Vtp3nAl1mmjdCVC3Kx/jPu0iXnr5uBKpnw/rvcXSOj/Dz+TbH
IQxjk8gb+71bQYukj1rE6jVhgBPf7pxGtdQCQrX6A8F1oWBd7/MQ20yQSRn+nwvdkaWG3StqOYHFkjDg
GVX80x4dqy31XClTpfWEHnqX88qhyexTq9lgFCScdQirMHBLLETmAGtsK4eZCY7Fbnos+jKeAc31NKxy
LJKvXdzbzX6mwFA1A2C21D3W1FkHFEVnZOyQLmW1FWwb+j2Ym8PyX7SSGQcp1yPoiEzkH5j6S+ASkdHv
A7qDGW6ocGzrMK0Y0o6iCG7JlVe6+zIAqYsKvwAc7Kc7IrWcd99xjSQTzfVccLkBvfnk3BtwT/3k5nVe
TgEpeF9pJ3KL5KiPkshao/dENYD74Zo+hBdWmYBpePhZrkm1KLJNivectkEirBkc+kyH27KSujiCn0sz
jgNJyHdYTCPYajXo4M9J/hbILkpTxfg08iwiVxdWfGNwKV4lTziwhvkMumqp6VtkMATf7R93KQa42hk9
wE6VWST7nXo1D2ppNjw4pWrEHMmsGtmKAq3IgA7DAeRHPQDXU5lqqOWZXse4R3DAnYQROEv6Wm2IbZFF
32fr86+JoqXMRPpEAN1xsUGixCS9K2m/4l3nxuIe8htEfdKCHiPE+5EpzwojU8OeKlWl10PjpfwiE2E5
JA9Q9x7TWuNSPIzsvl/V+3c1+rdndLb21ybRZcIQambVnrn9QJ6zP4NdAuMNj+lxdpwHoq1CyWiino8+
/2naqp6zHNou79GqfXO0BScSAAlaZvBDg+ok98Pad/s1PeqmNH7YprjCF8ejLjnP9SWXkc2cbKlwgaFk
+nTNlYfQsq4eqijYgOSXfhRbVCwx5YoIl27t6XAP8i9mHQIAW7kaRl90oUY7iuyX0H5qi/d3GZgFFT4Q
em2zM96FeXnEkzt+Yaa9G47AN22kiiB2XJOMMmeo6aYqu5RP9p9ZIs1n31Pg36OqtLmhOm46zkcX5UgT
O+1aRVwljx6oa4Dt36mZNNrsi3Q4JEpTis7j3ZzzA/LtLbhjBqfS9X2vxNWkcDacCWSnYfppnmUCG/YY
HZZ8goTVOb+MHjSANrwhZepqdgRfmFRqRo7YgvJ8b4ulXL7qUqVxIUCyNStn3qU0U3OBhY8ZredPUPV3
MrvOieWkRrz+f7uw729Rzp1pRBBrnA4rU3Tt+KPZ83+AMqbxV37GeEBUp+wd9AD0xkwxEAQYXvVL4edu
TdQm2JHcFBT64bnL6OgsPaFwUsfgMhjFuU8EanI8sVAjvvvYsvWurBM9vQJFfsY8uIxZGZuKCss99F5t
QPZx0a+1S6ATjNuz5TPah8CuwGc9bho9AdBrpqCskVqUZGFDCS2jfz/usv8qQnUDfPrVLj3DfOuceo+5
1XUBjDRwZPRLhSgO5Nb+U2lMmqXXw9heu5R3iqJ8ph870vXTiBxXuj5sAJRSlswgA5o8ceyyJlxXFWH9
zdY5StHcvFm2G8SvolWLxvA9ZF6QotFjuQ55kMtEw0U0aWqW82X4TE9kHTAzDtXRpH1oh5JYpFtxY6XH
7iMy3tYzCcq5YUaDqgsfKD1LwbzUAI2JPGhUrEHuKTlfG7JFcijRYDQTgjyF9pZIxtzTCN+l8lnO5RdB
hbJfKB4NyT/D7sG/pjyrSlAcU1YSHXX6J3CtWNXC2g6R4TROzBJmRkRToh9YhAYUG2UDcWUkEW/mK0Gu
eQOUw2nKX2fSeBunUaljBscYBvZotidcpHg+Wuu/krY/FWS/CvJ0YvQloJbsUmrgnjNMDnS9hqiIxL/j
gylp8IExwBCIRniG6k1EQFMUieTGAIxZvHnsH5ZnZI46HgAnHfVm4sosMtuoqpHPxlXk91SUi7vNsREN
pYZs3/O+Q8M5y5VqX/r1KarTxRSK++GmRzV9cfSvtKh7IKG/mjW4L2lYDLWL4RjEiEBM7kCAmPIx6k6D
35CdnNiaUMgCc1j+i+PTAgbwB8Nob/WspH0Pg04b5oqQVuFxkj6K0nV8IAJqKliQh2Xel891r/5S3ljW
q/7jtKAv8SaM2FOlyWFOMxS/scS1Hi1YVMWzx5JlADEWDyWBM0RC+Dwqxq1ehQKivntC2G+XfaVW6rxv
i3oradAekf5R/Xbk1mtUG7nGBsHu8gn0EpJ2zOQ+UN1F7QQN30rybg/hi5wfHN4EAPtu2Tw/6JF9hnxG
YOr3E7+aogONWBVllciXjqJdQ7iz4ePpqxkx8adyhnwus1uENqVBroedMZNZvuPJhhcqWJkpZTPMZgBj
yHbgkMx5V22SfDPeAbzFvoCEoPbtL3JDyrp7aYrfj+BDz9Y8uzCfqodyS6JG7LGSpjvuVYRGv4vzk9Yy
94HJm3H3qKcdyyVH8WrYKYh/7YB4CKnCoI2GhAMtiTU+fiH7Z9Cz44PXFZu0H2GDVbk8zqlyvWoXa09y
ZFEECfVcWHTj5q8SOeIoX7wGO8T2ry9i+0XlTjpDJRt3mKStfNWdAJo+ix7gwPeQClpZvYEXJz3dZ9Z6
HxsxzLZRG2HRHupTk86crFdQcKBbfJXutvY3OleNtTBKhKAZZG4HgQHZh4irSU0+Q00jdsQEl8n5cYLw
yiJNoYrwRYWRfrgg1WUl4S9GI7jNADLZbA8CedJTstmIHxQVj8mQN7cyFtWw6UXsrdz52xa8/F5iMiHD
InHyjItkNcwOeOZQAoxIJtYI6MpPTeNxlRtK1t/CyWLCOMtowcMdTQJG4fR8H3v2f21cpHdij9CWSXal
0cgj2/9jdxzdxx416GMI8uhduSqD3yFvmj1g6wwqat7YXWYMdqLTtQO5rTG8pNnasVfVpRvjK3Wvhiog
k1VBQqeaeUZYSeI0/1qorfibSY+Re78qZSCGFEz7KIWOVYMmIKOWGU0IlTPyZexGkpG3IFqJguibtM4c
z5uKJkWGVjNRzW/zIP03OZEs3UACFlPPeCYEUGE3v68/Fd172GEmPNTWSiDDBO/rjOFUx25ayvOhp4sH
yXYhJPU5X4OnKwb1YxngD2nnf63lGbRGX2sx7SkUgSTLrm4+1i9bZQh+2Eps0wFFwlgOHyh0FzPo9i/+
gEY6dHgCb/IWQ/m4/LiJRmVFSMckkypduiSkbcILlq1Js0NfMFXdGHADiVhztJIDlg28f2is32DmeuB/
Jk5woIMpnLdwcU4oAYbb3ukEYF1kbJYIV/enEHnPnabjZEvnGg/+LIcbEJcFretMgeEjrr2MEeGuYdYw
rxgQOoe5w65IbRafeGo/F9X4DYfVKhF0N4JISrFEtjteQn50WcmCzl7r+oBhK8Ls9/9y+CCzRMc1vK+B
Y7CYa55HTEL4qWElCAD84nk9zq3/sTwlIDV3G0SGjqsw6Hnhb0iw59RnvvljqhS6j4Wgzs6bMc4WJmVm
T/MP12D8EU7ejRxgibxPT4UQKI0M6nuvIMD0nd2/PtZ41AkHkWlQJBpPJQuZ/QP74QjEbdXShYumzNeQ
1hn11UhtR1fZv4wA4rAve/F4hDqXHqvb8Gc0z8q6kHNj6NUwQwtmhX1/JFuEKZ+N8+6TUjE6UYByJzsi
b3mgoxgl0X9XncE0rH7hh2CE5EiBvp6LKUQYTmSDL1BjtM2ojeDdAVBKyTo2mTvS1RedGDi/bzJyh4in
QYX97Th32iFRrIRDSaDJU7+jGO6zuohDdH4qh1WDpiz/jgPtYP2wz0quv8zTVgVoy0RmWqUDneJoS6CV
Oy2mapbpfv3JV5cmRNCt9/QorQDzvWPX5SrShVCH9cwviBR6M7m6R//9kFcEbH2Dy+iegSb7vI2zPOI9
YHB3Qj04I1DbXcCMW6mheqAjCSFsyT5Xekd1bX3mHKhqmqCTR5+kBC5KpK6QBPc/BptVpClJ0d/4f6JD
4ACxuTDLFZfp3mxGxTyMU0iWSmJuVGyMsJ2oHLomrpbz5gtMB0JBKxaVKX9KEUAkhq2Jsg9V8Y9X1N7F
hXx1ABCDyYKXb67gP3JASczdqPIhVcolIBqNkdMgQbhbDEbtgHtMHc8frS+bkDsQqFuHdP97velpuIbn
ZQ+XrYwcUGP1LA685Re+FAWnmzw1fVud7i7+KaXN7I6Y5tcPcBJD8R+2yvfJnw5mvAqMPvQuV5Yi4jla
9XwunHwF/+z+ymXctZLtyA3EYzYPmM8/9kwDPALKXp6nhgp9q7EbWUkonnuKXeFjUjKOkgzEDCd90iw/
aCpVSTHvGkdomCML4WyCzU7m8wLUkCbf2cftIgT2Mo8RFYjIx1Jnbk3Qt39/0ZAz/IKF2p+7Gq/O3GzT
nfUpa/1rguVpCKIRSHm2NCi132FNd/r9AoXsAipdVpjwLbGi5vXW8J9TZhZMt3mic/WM8XPR9KTqOxBi
wyHALMl//4/oWdsfD0r1gNtCv6Td7T9sZWvSp+RUg9QAtpvMSejlRtqP+SRsnD6FZrI6DB480UNwvmzA
6JG719zgZIVn0y4+vHoOBx8/XDV6m5QS+e5wpPADPeWtOy7zha5jOzTgcYU8xj37NPslX88uLgaIGHvb
xbmELo/gqx2jLO4hkogYPjrk8FWgC/CExe3BgvfHrbZAbxo9cnm5jBGOX3BgQzOURygveHOVD9nd2dvQ
oUifxBMZ8IxwcgOqLdktqbcKjM8t7ylaeFp3uOvqTklX2dTFWEHY6I8uwQ9pikR2BcTYufDIFdkf9KDc
il3oOxHHeAve2VSkCgv1NuVhUZVTDDF1xNVXn1KDA5VshiV4z7Cdq09+a1nPHjwyfFVqpd+zot7MHM0G
7F3ArgpNrzx2GLazXta13tSdUZUCRNxvGJ5jSjuEgDfFOsnGPt07jjfAV/wZlPZ+Mc5E4cKiWXFlV2nK
AA7KpgInF5fAF3WCxGfli5CRypc1mLSvV7jXGoxSgqI39vDWEb8cjGVuUs3oFqGVx0smC2PRCu71KT7Q
t4dfi30bUsMD3pwrXSyi9PlgAjM89g2uoLFo6iUWfa3D7nQKMZIrn08/d9WMVpTn8hf9NlD9HGgupOY3
vRJvQEyjL+kdnB5EU9NlhUICUJDZqWisU6yPaFhnzku1K+wi44sGlCuFVeDnfizLpjDEGs7DbbZL6jf1
pC0GqKxL+Z+A5XLs8BKn9n9qvHip/mjuqjBRpQvKZay6TguS/P5/CZPSgnieDnhtXKtd0hlGruMkILHH
pDkdtgiXDBUyvWZp6O2LdIlH/ZyHGgXr9XvwZ+ZRMhmZC/sA95TUE7TLoGD2fgQ/WU2h+bM+qCPc0yja
N7cleehKam2i4NLmVEsS9KcFLuzFM+mvHDX0NBSQUgkB/TyaRUt+vVknusWJiqM7x8zTXukG5bc4IE7w
BmsTPokx19+R3CIWaDSxi01JXOCdDcWiV8HLU7mF9Q0Ct3/I3e6SHFfjmUUPhTuCD3e0lmjoIQKYKKdr
6cLjBlQ0i5UfMc5L3VrV9M+vEMrc8ikJWEpimuZs+qQu32jvSHXBFIjXbE0RudUDomBFNiIfbtSJuZmo
lGgF4Y9u21IS6suSoAbaVmfXcrTZNVuL1NuNbgY1TWBnVnyaO8SW9OSiaiPmQ6rbeb8nNPo6nXdOEv8I
6Pw+izy1J1ISCM+97mqbyvabL5Q7+/tWJTYsboglmHUaFkBBy9We3gTXsLdBc6GfWuHevx0GRZvLmSU2
vLPknjudHCp9wV4cSmjenM/d53h0QnrfjYChYGaRTHbVtwIAyW4ctVeVz/qjiPNYgYMANrHOe3mDANVA
8khW9ViQRTyHwdlgpxt8Tdi1oxMZGfaZmf/bZkynC60XmwFpjMTm3I+/XskWeAO9VSHmNrZG/68EKH5A
XJtj6+ZHhfzC5bAIn2SJUifIOl73CH7GoqkHwIJMxanMo269yBFN4NGQlN6YZpgjCMPEO0SDJSmaJOGG
eOBpM47rreqAZ0WU/Y0Ay87knSPsVY4VFQRrttSHkmkEpu7WFn7GdvxCwLBfaVnTWueHTMCCY9zwb7at
cgYkkizJ0hmOlo/XhH/TGnWLRk9zLrl5vieKfVI6lgj08wKn9wcz5mMZ82LvqRTfE05+qAs3Iecp+eo2
iQMWEZbubXBO4F+M/ClIAKQEqw3xYTG6R5O4mGwCmjhY6McrT4qsbUcZu+UlYn1UHkv/7HImSSoGuQMw
NDK/+2eF8JEsafl+ekUSWGXJ5hO6g20wSpYDbKCdQugRWTCbw3DWYN5Dw1+zkjWOVrrFFWk6/1e0j132
/5jdihfO55Alv/Qv8gE0WEe6YgzlSpVmLTGb4CicRWBvinP6hs70HTXA+5s/rCwhOU7642puLmAUwgTa
2zOWXqP+PMrspQgpIU/S8I7xn225aFHnlEhiHZ6X9NjtpHKpYndm0JbmKnEetbqkmZN6/aZaDnEbgeFe
NncMZ5XIdISaGrssU80UnXJPQNrDGyiSluuNmf+tbckjyVPgM/j+h6MIcagpbCSSQ5vzMVegTlU/peVt
qA8gez6QKDl69G+pePAlpqIXccRwtAwVhN5eS7wg9tt17vrH1UyaKbzdMM6JDsWBTvTEVdU6OlTTdinT
iZqKQL9EsTOUaS15OOr7AQVMdq38IJF9phJ42uYcmjqCTKC/+I6tFuk0U58EDX1atvOYduKmG5UI5+Nm
Sl0/A9//6/54vFmJUJgjec3M0L1jpiGOjiAucXeKettOSy0a+B9HlwO9O96MP/Z+j8PZqZZEyGXflu2c
fYnWzPd1lFGSFMZ6gXLcXxU2nbXE4QqgyoLn/E1LtAcGTyfJ1XAoit33x3qJfLW8PwU55hHh+B6RSDIp
EPBB0BEGCPqjnvl8EmT0EFr6QY7I8usKs/PvCnCTT+92Bi/Rj742PJRPUavkEAso5T5xWSwInF+V09b0
PmFyrn8VZn0i1GdXvtgn2tfCaq6fYouN8fwf9juM1BEhvmt7vfGuVmkCXe1TTzieZYLTyZV1iR77Ntxh
cQGHs/NIyj4X2vYfz5lqyYCNxp+ZyqOvRzYXWMPrChwN4Os7yS6g6UesZWgMTzkree8YQsLnzfdf98cw
BtnsIvM/2xYtfFkoRzc8Sk+tYCh3AqAcL03RGm9s8pb288Qq7UiFZ8BrJY9Ebud8dgjMDIdvHe4JEBil
sgYq6au+mxcn/y1+73EgFupyad1t/RmOotHW4Eh8o/B0sOdccm8ixRdWufz81DhLXvYIBB+znZfZKYD3
Qa/E/L0Y5R5q1FlWAWeNC6c+h5vHArwsud195Lb8Dd5ymDBcrfPKoKQwOZkpmUla8QsOVp5Hg61/XiIt
/R6XKSiHdNByZq+I6R3RsHXbbAy4oabpNxYVBbp5nCXIQ8YCuDvmkOODYkzDXa4CUltQniJafX2Fvfpk
ldHfoOFAxe6IEz72uoWorSudGOpsnCQ1YljP9qiTxeaGcC4M0dnkHan+rKIkFKbFYZ5a7r9N9R7EvZiG
uWfx/EtuA/JzOZLHjsMOjnSyis0gIbCwXsGqIHMpf9a8C6JHQCmMuOvHDLPYgkepl+CjvkE6HkFZsmO+
L2ad5SRgFutBwc1IdNAUm9ykNymnBlfWPvcNfWO4VufZeL9/3hgXjxJ9Z5RCfrZdNCLk9jyJjkEvNz0h
NwuZxxwSumWv3R2cnwIBHfro5WoNBs/r46RxYG9znpojQ5MugvoR9nEL7hgU4bOKVA6tkJoVBxFMLfXj
aLmHcyUgIYsKZo1FhxaNlE3ZuFZ+R6dbfGKus75O0EzSIdtx0kRdHcqD/iyEx7fjvTCsoNTlLFJyZpCi
qQibzjCkxs5Vna+NMcZVUUmmX0zzTV81SOziNXnzezyBB1kFxHjbeufvd8WL9TWZEInJc+uRMm6RcBhO
Fg3/3RLMgTHRwXMnqetZN2aSd3HmCCMtnpcHsfU7M14ssofecqsPqQwx1Z9XyRxAckbONMfxK1x9KT1+
T2DMNXndAW1LAmxKpwS7QDNgkhfkmkxh+6Zgy8uSupPdn8C3YnvLRo70VX/HpOGLGe8FSr0OxW+m/GOD
5MOZxeh/UFbdyBH4eDUc8k8KOdw7lWghh2DxzYmKjKNKpjsOHAvyA2X8btmo+evURycfNiNbIZcDNo4c
G0ZZFs7JORwblbpdlXc7JeCU30JaEvmfcY+jkjFMM0xhJTjs++WsO383S3xmmm0oaeopBbdYd7xfNoKw
g6czNMpv2vbFMJBynq1yoA63c36pAUkd2M8vtGCmIM+v7SNu+JnwozC/YowSxfSTNuw8raFAsD7JTmbR
U65eDdIpZRQYqPwBAX7GZwHOK/x0YVfo83rK1UwKkf20/Zf09Tq59ARLJK1uo2qwsmkJV3JgGVjfPpoh
VtTMLJ2pQkUSEuONTIqeyuXf8eP7xb04QP+eOSsGKm3P2b32gdbeF60r+JTkeSlTVteJxJRoErwQ+V4y
p4LpovGmAueVrVV0WgsVT1jmrBrF8rCT+PwA3RUXuILFxKIqniSmzgVGVWM01bGik/aeP9b/MGDG/VpD
WJAQyda/K+SIKk1+OKYKkVYKdhF+pHc4H0MAOp5ucq3oo1hHbNmhsR3lghEHaJlo2BrtmcaiuXZA7Qvq
k3CoRwoBD81B8grdAsQgcoeqMeAlXLPifYoFMb/JP7/Jh+tByDRBOUto0Kw+kwrFVhFodN8GruyRmgw1
/+r9Ia2KAJWlYXG7N7dr99kF6peDWQwrYBXJ/ZkqdtCKdfJ3CxqWnVRaFqF7+xOgs76Y8lR3iHJxbFZ5
k7p6PL+X1mw4sHBmLC1s2cY2WBe1/L2IDugASCg+zaU2XwChwPaymD+pF3Iiej4CwhKngdriuSzQziIQ
vrUZgMXMG/MbchmsEk78ZpeE2mgM0O6o+2sB1oQYs4YZcEMQIAaPgBj6HqFwN72nE5/NlnBAR2RgodSH
ejE5qycEjBU4PhA8eUyLBFX+HI4tIFxY88ReZWGqs128f/UuRad9/Ztmig920HTdASW0p9pkc/dC1mNb
eo1O5nF2AAXUq4lNNbX9j4wIw5JkfKuml0ZyvWeTUrwqPT0PmV7bcoMSN/ik04Bakt9EHU2dyvmVpo+/
I37va2oWnQJbMN0DJae93KMqw0HUcDDcRJoL0aryTBllJ1YXYHgxhlUGO4RhRZDXgj+FQp2zFBCjeqPc
dG0xSZ0wLVqDcPr8IdG9GSJa4CPJ75rcY1ANVbT4kJymchkJLbB1VLhf5h2wJdF0LyKhEag3FCjK3STA
xjFsnGX/hMAXSeMnEsnMUiYJ4vVBcm0eKB2qzT8mupNQJ+2LA65E1+lkDYZKodY28zr/HLtTDFwvlWJJ
CLmCOWOu11Rl7+/KxMHeog9Hga+2io/y6Ob58tfV9swB125NXTbn2rACFoZG63nXXgsrKnlOrWqSKRSO
a3VIbQr/ks8Asf4jF8povkEqHlhrRB+BWhWS+AgcnD7+GnujDLxaYGq/Bd02feuG3Eb5SMjvQtHcrloe
UVH9iAudUHyKTb7dGta9c9//nWtEwHM/WPBkztaGaA7KO5JuDGkxb6liDaUILBp+jVk6azWKCKF5Ht0J
z2nk020cevVtkkm+UoQmyASuudkhN85FSYcTxuClIGqEfd9/QfuI7shkic6/HqlvaPkF5YsC+L+ZmlBH
qD/b9Q/i6rwZn+ZxeXBEu8BwHmAC1VwQWoX/svc4Fdos/OJM3bgcZP3niuzabv2kSdlUFRbwqhsBXirf
nqfWGYFiiHqiKgS0g6Dw472SPjSu1cPeDv9CUBR4lqJ+bUaLLac3sCQn2BAMndfRMSE/OvGHmQiCsBzP
PrV/rXTHrdksr3myQcr8xSud+5qrjog/Np6ypwCW4FwQBUlbNJ9DW50msLp8FG7Nh03j9oxhbKcPi2bK
rKWbyZyl4KOm+5sfmjX7XDYMyCkXEzNyiuxYQNswLzZbr46v8+eL/xp01Md9MpS1jP63Ys4126woJSl7
fT1YZipmlZm7iCmMLbnjvjG9KFwgPfj5y+2rEpFRph6qgy/J6Xq8f5JuP2Pb89X6rtZlIE3BaFiac/7a
3PTd9nUlkQh9iZ4MNgt2G2/j+m0ccIgjlpd+FzZ0XZwp85sFzmACQ4twHtzBk9PdJi2OGjKkdZZJJUX9
XvaQTQlhorxam8aizO5tvXzbKmOnTCOnfQ76jPC9b0XkftFBbPKTFv5iftenkZZmYqNTnGypsvnOW7Y0
+ZSZE1BtpoqLV29J/maVzKGpR1WBCIT1oDByjYNaTEub55xmFoAoMIFW0JlDugclBeeJx209CsTDn0VF
vPe7GjWDpJMqJl08QwGyf+x8aVE+zYMGU4GfBQV9En8CAiShphLsV+sGShamytNH+U3s/IgVVat3J0nd
qozpa0Y62qi8yRMwp7i/Svdr1w7cArqvjZcp1QOem7GXX4tYZ6+rc4xOZRk0FgmTPUR0nH43epClsaBn
JpE7JQtjnkL523e3Sc/bGabEiLhbTNZceWm9BL3FMiWS1WDn35oFa+c9dektxY5qJrnNhU+6jo9w8mef
sHxc4AaNKFErjhPdPeIOXWbE5SsBNWNZgHcOMb5RnSlDPLe6Dw4Lb2uBAKD1x8ISumLTsOsgtZ7ij7lP
wY6spgIa/7JbsLIo9nDXQIcUAMsEgkg1miUdoIJ2evbbM8K7hD39VoQ6C0k/tv84g6SIloiCuIeTAoRC
82/NLyrwXaixRG5YAkLTnIAnCAxeuTEO8yTxHCMgHbOElg8wRJAa11NRcpj+rCvBjZrWafZ6aeZmnJmC
iEWLfn2IEpOL+WHz7JsqHo/j6Kqn7+oDZ/zeyRUEoqA5Cg8SZr4P2i014G4KFYmEElNNjV+i/CezYCRU
F09irDj+88Kp+HGx3mrlpuoCwL2lnXXyntrpT2Qe+ViA/Oi5J0HbZOyDdmf3psMoE9jsdtxAEubGQmq8
/nrwlObxYh7TPX738clDe9qsw0QjJHZHra+cjuor9NBdxFZnKGFbMfHofP4OUXtJab9GnpVUS5lHoLPR
NG1YwiPi8aA3fWbCtHQL9h1/DMRrBHJpj7v5MLnDZUG7mHLwIEaFhs/B7Rlonrf9XRwRfGUWuNf+mCD6
MShpbDqk3dHUuseOjWpgoUZOqacugJCy9H82JXksxACZZKQZiZ9KrzX92fiuHFLhtUqV+3mSaS5pXWMR
BXGRMs4C9J5D/BiOxwR7ulf4AeZNWOoiR24wQpRC05r4ExCzUpVlIvsM3PA8QhFqq9rw68gc/tOjK3Lp
supmW1xMJyQltM09HKcU2b4V86g9RGHb9C1tUYu5VzZ7MAXyi9wpKghgc1GnjV+H4GUYdFpBnM66APUH
fF9MmU+bFkruFTLIzmb3/3I+pxQVo5TzmvyrNnpjv1IRnVFfHQ7tBQhGa6fD7z9yiCicwFtrxZMfhKaX
zQ0mLSCrmomX2VqBC3FaIPUEpWxrUDnD/eSN9QG2EWskRkB15bGcazo5ljPHHx8Fpll9LK7TDJNrxjOz
P9F+KTJDtNR92XzFCdEnHkg3gE/zQ6h7ONADGKybBQuyZeXOkYGcdPdpWv0VEbeeB/53CfsqSFRUOYcP
162/bCnNWEwslGzCR3EPmTzaQX4sEFNHmv2WYwJ2xnXw3RD38Trp+X9zabpia+az4ti89+vfk+5BsOHw
zSXA/gcDG73UjRtiEHV1v6tUkLUVu3TIdC33X7CTCdc4hf66Ek5k/tkLxNXrYr/tWibas2Rbzp5F3Ck1
c3LfyJGWgA+yMzYGzHbwMCizfhoMhtZCc+6uu/7Ww/a7RHd3ygZ9p7P79I1TxM66aL4OLd24MyaX8sko
nUbyEEqLYwHRS0HRkg/AMcShh9Z300DYhqbJIcC43z7S4zYC88x01ILEacVXHCMsB1MGjKRMjAAyEVpg
wwQLF2TR09ytAxUJyb2cEHq0qtiTeyICNK+D66gzbHURvK6xsOOoljAUzfh3VM7++FWx6z6MP7twozve
udwXBMOpGQ7iuo05BVKQe9UklWU8EmfIgxrWZbcXDrhQHxiT5fqy2yR4UAtY9ESw3XjmZ+i0xGZJryx5
kvP5x6edeTb3r7x4Gy+mvon/n/WAMDcGdzxhGNDhiI49b0K0G+ioMfQ4tUYF4MgdkxN9MVRENn+0cVIZ
7khh4UdAbuslIXEmUzI1QCuin9mxFWBfsIsPjDHGXsoONwoOCuEI4CxNKvlXjIwAOo40ZoLvLNN8udNd
p+7Cuqc4TW1QJJslQjJdfCPoWZCQcxg9s5MwfawyKAVB3mvLgji9wse4qxbvjXOjNJNyjKrsm8lwOuoj
Iu2oXW5onYpASjioCgQaoMb3ZDInxNFMZbCOZsz7eNEFT2CHsNMVn76M80I2QGt/QXpeso1x6rcl7KaZ
xu9V22LgJjYeJAI3RlP51komPKjpFXqfMmeE/z3a82BaywMD2F1ZlvuCxYCeqvDsIWR3RMjJM3IBnwXF
/35ue7hQ1JuZvtXJSK8HAM+XstZ9iwuBABPPXuqmgl+OJ1qSHxjbEK1GV8ywMRXzNfRVR0Rj7AoS71Js
BmyXxn1IrkCV81MiKGKNyqMfvoyqM6hTLKHtQmGnBIG9qI9aJfxrs9p6fSKLCtC0oaOQAOaTNEyDhK1H
JuRYZCfXj7GciLxVTK7HU1wHtwzbP4x+8MdmT0rQjDpj44SfhgZ3xLiYEKj3kBk8qQSDukVBC55rWlve
G885CCfveHRzqIBnfobslftPjp+x4ameP5H5gQM5ZPoxwtd+NgFMYBcddNfQ9pFqlRMazSaeC4r1R4sT
xikxYVHaXWQRfA0RbeOXfwYH2c7ZMK7dVYoLjbF+EDR9e53aeZ6FnJmicMCeNrl/pcZ38HrUOKPorAHm
rDQT5zcBMg8GBFcyroWYdS1a1K+S0ZXRHQxiFMOIYsnzfdLGTCbQxLVRd7JuTjXAsDpoRIXParJFBpXH
OnRVCzm8HnTfv0FtDDuuLVtydkX8O22ZSwKkYk3odLds/OY/tL7+GFGfjtumhbs9TIXw6YBs1U6MRGE3
M/LXjDyxgLNZq62cK4ZK9xbZT/6Jt+iXveyBhN8wNsW3OioKwTa4R2osntGD8rZisF1p7+2c0x5cN8V6
FbaT3lIkbbggcUgl+FzuBckdu0Dp2/oazGLra2qLwv/003Bs7ePYLrNvqCYsTF4Glm4rNo2Sti/d7eUG
kU03qAk+3abdfSl78ihmI3s18frV6R7mud/jBPyrDVjnil2KUM3wF18d4AGWGva2rF5N0706GivzwFdj
m1JGK2D29OjZwQD2tODTOT5XC968V8VBvZ9sXAbLtVKitslOwxYg5hSrnRQWIgfqHNTEgkiUTK2hloph
5MTn1Ot129f4jH/uIT85iNKXsvZ8PS3YVfdV/auz2uBxqy7/W2YBPAtIJlQhwLyduAV1fo2jOJ06buWu
zKf3Znpnl3QX9S0fEIAjuWsmf95iiCCf1N0FLRdJuBB6HsQzq1nHCGRkOs7NEH+PUoZvJB7xLlfrtOPB
B4GpvCNwxxmDBeFHtja7UeIWz5qfqEaXNn6uVXvpUuiqDuoxw7Ru1+gJwPMfAEFPaz8oTEFTt2FRdRMU
RH9WPa/Jtd5dwXy5+9CJtxmHmtdqiTMniJFTrqk1af8yY8jIOjUHtBz+x1EST6Ca3X8Dv15BIzfexKV4
kYiyDm1LD7qdXigLcuQz5RMZS6Nyv8rtDZv2f/eG8hiMXPjRYj4ldvHj6qhqlxksf5Dhg9ACPV6Nbn7v
pCL36baID7PxCGbvYcw2r3VlqJutxtep//Fk1SRpvSD4zLQeGbvsvzKQrcFoh7VwOKrQuEmFDklqqVUJ
1dS2MfFoWyNuGbrYLMBhkoyBG9MXR63CqRiGrRv7lLQdf515ETBqTE2q4IL8AV2EpFiCLrcvLopdtyLL
JmPN2xpKsFsPGQtB20OuCc4ZMUiBkQHQrVcEBTgoZaofCxW7Pju8isoTNHxAj8kmJOmB6PHpV7gOwnow
mxziRzNr5wftoZPR7eQw+5RrT+MmBq6js0XWRf7Eh95PXL6bniCvqPOquLvfU1XKbMz22sb7DIpJg2W3
B+IAHR272Ivi9KiZ0kbwW+kk9Dvt0rLmwjY9WRnpUdBYamWhW4TiXz1AmrI5qZ3uDK6THhhKRLDxKVHi
IgvoiYzwS4J/4tvBJp//maocFuDTWoQQJYJwbCDOuBmdruEkOXqQgKqJXb59MCkSPfAKgdSBILo4hWaj
kyhzIo9vnvE2BFeYTDjVGbPFhs+L7kVYeXs/Qp0AQXh5Qu2Vx6K8hMPe8w8MHYdloUmsV8g4DIf/p8h1
ItGZwN3IMU3VMkPx3BKqvu9yXrGY+AJ+r8sRtkMRko1L3u6Up0iMhBRXRWaN5Dj38S3y1ybK3drJlXHp
0U95ehIHq8Y6M37HK6l9+7otLwoASbBME2YxUHE4uOWkBxgwz/6cV9NGkqRM9yK7tWgs4lPA6iuq6QTb
klWm3Gj37OJfqM5L6aCGJBP9xfz6pC+EnksA29C8UVfU0cBEeodGujDC0dJc5so+1nrhSCytSJiM2fyR
Y70q6j3DxWmmwWajsKRh9Iwj+nt6X+ouC1pdqqKNPsm0RiOKxn/NB3rkD87dsXVsgxf+SSSRhmmOy4/e
bX4h12TqO/LrWQZsk+zEYqWtAtaBziELApfivR7rnNwkdb13OYvcmevyL8VP2+SgRwlJ2Uprz/6VJetf
8U335ODPggLFNjrJnLhfAuPhDqJK1av9bhIL2iDXc8/4hC4GM0O94i5U8vkQ3F58nxKnn+KZycRhxNR4
bUD3KkqHVGk+5wmrraMYDEeWM08tXjpRDjZeKWCjqwaM+xOiKvzk+1XZGsdZYd8uuG4EjRLULG73KgGl
ISXxTCgRgzpQNttiqg257kJtXjQUuuYdjYu+yAfNDm9EO4WqYqJiYg/tjhsi8AF951gClFDEmxRLug0f
iopGb7Pf0TDloxuNr2MbF0iehOhgdXOiS3a6bBq/sRR7rWV/Nk3feVvrf9cKgYa4Ohxuoyg+w27/yUmX
ur32KQW5rGD9KtZfmkM+a1tX/783xHqUrwvVoKuQ52qGOsaY2kACNj89X5Qqzk2Mb78y+ML7Pi1Iy8J4
LmKWyRNCLYYFcC0oAoZhhpuXuLQ47/09aCd3YiK4VPXR0WiwVt3HnMRZIcT46+bwT/UiWqf0EFn70odu
MtB/4TuuuAdJjQO63gr8AUiGowUdTCtUc/Mdq3XObHvGMhMzf2jWJ3tvmMq/NNMUmp1hdSYgQqQYLXHf
UVrzuBWNlKjcdAN8OTQCIw0puU3YCE5ctm1a2wKuJW28rhQkVplXMs/H9DgHYWw3Zgz4sPmVoH5+Emv4
O0b5HKSOSTb5rqLhG6kT2PAccRUOGNOdn/HbQAswnXN60yzkoNDG6rvvd3RPtjTR41Q/vG68Q0eq0ZaM
voXDQwFdYHG7CIOqHDOg39V/pqglqhDBt6eiHC9KCcSWGPk6PWoypmsaT7U79Vj3LRt25FDRZf9DS2hw
Md3OcD1Z6mFBaCxG0nz5UZqEC/OqZptD2KX5Jr0TbcFkCshinQ06f13jEzYM7vmG2lpL9YJSk4bEQlnZ
+ZahZEixPYcHHKFhy/6YPiZn0PueHlUdQOA0igMC3gxiFMQ7snA7Yf8Bn+y1jyCx2dhRqpUFrKvlM6wL
ydMldoxa1JOhHuiOo196Nj+IF02C7Cotw+Iddp2D4ROpKo2D2xE+/NaDGaZLVqsF3BGmLF1BAHXamR8q
xI7VUopJ3OY36vcrd56LJeti+tZRVyZ+hh4Bh78sgrLbbHE3A4OSVffc6ex+33pavrJ/3z1xiuKdqWno
cV6UiEF6OZB8ImTG8f08+Cfsa91j0VV7/LxBBBI2kiGGpqD8I3YAqECbSG0gB0Np8SBijsZTFUbJecUG
el74sRmy3xD2KOh0mK7Zo3GQm+4LhbL6G2yFUiFOJpO/oifXUIYwISIi8Q98Ows/jhfYSwXqavGNrhGC
lxJvVU82IP7q2u9b2efPRatj5aTJCMGr9VE+13GKPAnSPZ+EMWORPlbp8ArJBx693Mm+j6ICRn5lYTmY
FAdJ1qynkyid6og63ojPs0dr6gpTq3qQv4bN+vcfbcNECYTBk8/SS9nGu1LAu9tjLab2BMwmrlQInWW7
WSHMT2sesKWHMSq4QltdrRwPn/Sdmpgw2g8mnDrQ2YtWAc8/mXe4nzi5dULe09mJpnCGRDXaIoqkTRPa
PMmr7xLtkI5+mPGJAMfyNYE17NHA8767WB3lCk9hqN3bRb9sl0MziVUVaqyWGdJRf3n/r8QvOdxEMiFz
Jjw3s/pzfGPcQGcDsJDqzV8uk4S7codPu0bFECUx72aqZhZXqhTbNLO4iC3XPfKS/cjPVzVn8T//9aoS
O/ufePIu9+xioq4czPgTNLVgZ3hwWJ95KdUpn0+fcYr3x+jvFXlQyPOFuHdjKAbMeZdTKrf3ivo/pjex
qnsL3rg1Y+4G5kToIZdxF7ThGjJbPMDS06ho7fI0eryuErYybks5ZcgTRfI2QRWjX3UEj2kGFSTswHKp
gQfd4Et4Mm9TT9cgitMydtG7S0Tow2du9mOUQCIV1Lb+aOfmt/8n5s9oncnTL3m0mPUoAjkRtsQjtyFK
gDw2fPVI5ZqzZGHkobHxgfnHLgUaNMnhG4nhF+iFUQvSU/mvkjTvwln2m2F+fnGWtCvb9Op+KJBN/sJF
1enqqCmkfT2TRJ0J72G3AutGRSA0oY8TiYU8NNqIizljdwfMOuWRJ3Y2FrVdWinlSGUDzYb7A7DULmN6
ve55cUIKfWcrW9Zip7pDhlL0CdMyUFLfje5sQQ+TBftuxyEmgJMAHlNkacimP6r8LD/QdNY0151YBBls
/Y8kkpZMCO0ws94/AggRxpJWHcpfK7UYaNt9yd5BKzOa1BM4iw9rNFgnCYZLaOLr84uHePIZyMp1bkIL
xh/1RqkKqTva+TL3PxCG1F4xEGzZ1I+CbAO+gnEV/hRFQ0mZP3C3HSDUhshYcH4CVG89trUIKSZtyqwi
3grSzSr0plTDRgZAIpXiOT+J3GfJLmhbb9Y27OiYxMb8DQyHkn46x+5CylwyycSVF1tAM/1MAgjA/IW8
FNvWoPlf2vzwOTAeyUseJga9RehgNl+yzpfjNnq1I2YDQoweKodmHWVUb5JwAzoww75M5rY+XbTfN/rN
s8OAwKzUVUN1yAjNJum/2515dcyUF1MI+4l7RlDsC4thVY8J21h3gu8apFXUf1dHL+k7694+k7Cuy7TV
hyXrilCm7SYrTM2u/5XN3O2OFTBUk7WAgjDBpm/wkYbgdxr9hcIXMsFXHY2tIDSmG4joVtBnQXzuEq05
pxPXXnUrGtr2b36qE67WfpCuWTT99jTQsK4PzO+mJxENP3h71u+RD2UNd6KOwWlmyX9WqW5FycbRxt3G
0uKTuSczvIYHuoxAJ5Jia32fw3YZenyAlm6NztL2WW1X6KaPjxrLdPS0kCD/fVRfALFZNo8XHoPY2lKw
BgFSHNdzhHpIePwrnujpgKqqBA9LUor2YFwQ3+bYik0ae2B07GtUg2Me+OktQTxKWMTXcEQfKIjYrVRP
iFU6dXlCVYBJpncuNlzGAoGoR/X2zMtKBIjMEGfmRVgF6i0OKqNIV+LmJLSwuPOTaD+g+Vit40U9VyRs
5rE2svk0Lp9opDrhLcX4qfoi68MLZ/t8xc4OuiF/FbGMsTj6fuE0OmGW5lEVbDug4tsfozWVuCqw/Srm
aemxWNrktVk/bWeSZM5ksH2WF9AqrkVYBfWOEyqi2J6wjqR+nwrepEbXGZuoMSDEzqeZeOopeTgNf+AH
Oe9I+R/63TMmvLOEFBrBLLIHYMc4xgSHkaYdoTrr+9BE3H7vToBMeZvxet2oeNrQi8jM3APs/FTrpA3w
vHemW/x4uRR13HTd5Iyt/wllLKq2Jlo7iUrNXuZw94iSPgl16cM8mddbbLz+HVi59J1JSU3rn8xoaeNh
GlE1leDOgEtq+ui9P/SadvRW51mbAVpng9EyMB/nlV6LjCqyLuPyGN66fCArTj3RW1amua/2KRFsm65q
ME+6k4YcHZk8CG4xDxjYr9RWXSRAv2a1wWRwYfxA9ntdskjTsN3dYfZBmvdxj2US3OnkdTKdvVaiMZQ8
WXzEopQsedAfpkUeRiTTPaza80Z/yV7y6vNSgM+bKyAbQb9FlbKXq9wZseaWB2jT8HlhK0PpPVL2IO3z
Qst+5D/zw3zNMKlhsdKiAECPQLzQaz1yw8cw1tHb6hkzspjSArkq0ZDaFmEvz/dKKYC0doj/kY0rgfs9
EzokXK3oZb4zmPgwDra8rnYbnwJQdCd6DdUV7XOxi6NOKU3iqvYexqnUDz1Q/PDULsnYWKcTq+ALmdvY
rC9ofgzQfysGqEzVT2Hsy1cWswjOOgFoM3//sD43fnKpXbLfueUOao71Wq0gEn5tBr/ZsAhYW/IixLJ6
dy2rOUoaRYO7T2oytDPDFzlDkCjMjZI7QfNhh1x4m3okUjNBcw/4IrgY+kZuQqApiklQU89MsXpA31GA
1O/Xpm5dni9ODQ/6IrK1rcLiUUikORObY/xz4adUIKtXPhEbCsyBSzOJxJSJVFYiiZUTRLK3RyGbHXsK
7v3hL2ZaZOSh5eFGmCfRK6eP3+WXG1yOmmIJsb7ISyZlliI3w3t42w6wES7WisgSIlMJJxJkj/ct8+24
PZ/DCAojJj3hmS/ttSLuRGWU6z6fgjQF1aqoDdcdLinVaVvnkJMv8CASmwGSNQ9LKmbEFgC0+KeRjj/U
H5UX2kkSfDqUsuWMaKUJsGEcBtLkDN+u1q1ZmbGCcBaX2JVBsoDUAouPgXD2QbC1A1QllKvgElHtY3cL
b+kSu/KghKPSKoBZjgtnhB4O51Bi/b2P5A7mnOIV4PP/0KyflBPNcVm0QstUDcN4NlC5WGJjSXXiqF9a
9RmI175DGYY3vfAYWsrOWKoRSSzvckhRmm+krOJ7SW3Ra1VOJoUh6ZV04/ArEUiL0KrYVpzMaxu1knGg
A1XRul0qFBBlAgv6y6JDs8N0Aw/OIlpFtMenIcP+Vl27fom8kzI/TVwfmlPepCpwYwMoEL9KCMbBZX/6
IBrd+JunRe74m/6L6JzYW/QUN0/48xExta8kyA9hzKKxvFa5gw4SykNU06p0sQ9iYsSX3oLgqOHjMLAA
wQWHt5q4jqpS89a2zEUVWja1+LWcNBGQ3MLkSVsZFArv+mh3oBQ4l1sOEUrTW3XiuK8IWk53xEH+YgMA
rCW04Ogd1eHYP7h/uLYPbP1JkibHSlhWMU/dXqL8mcx8YACZ1YlCjyqFssrS4wfCSelZwzy8/atsGRo2
9SfUsWVuAQeqGTQ+1/HdOiRu1T2Qik1xASmrKJ0wGVmDh254wyBtPE7MU2E42fpboWid+2QYS/DdyPmn
ArEIgeb5PSRL50PI5Pnaty6X73MQqLPZeZlrw0fUyfPzjbYJH18VDC8j+qvho/mXG+FmguKOgC1ixRiA
aRqDelpfNQngveZ6I+5P7ehrbt4hSmaAOqSnzvx/qSZVKlxTcyd65nN17zw9Cx9nPJeiz7MYOXTJg6na
DR7UI1fuFNia8JT2CoStBpJkK6Br4DUdZDwCTjnGW54fIKvbQvkU2s0RJd5b0lc2vc9Z4qH+MIWkTJcR
EZHLV6DNvqy+MxJUgUe/vI8eqmObVrwZrWUFoLxN8D8PN2zfzKBZQIdQ5B3t7Y282EVtvGHN4cLETX2A
/0v18HBzFmaBFPEzgQithtKNwLyxMOVCS5apFYUo2olUsevm3OATXskHQYaEg781vPlkDr+6+9JL+4d9
mH4f1WWyqtBAB4RPSuK1tQ5TTiDhbuZtOm0FD3zH7UejN4oaYpYW6q2UCshhg/WdV7wbm2pPSpriUd1H
fZcvkGKV7AuexFq9SyLaOPUi+5f+vO9ymL3OTxzPxoD8UL7Dp2CuJdWlPz/b/uFFfRJmTQoJXj2sKGt4
pvyYG3IqNqzXbmGFRPY9EujvZD+wRAECPd8xtKqWqg39h55RdrOfGDS4ZVGKDTbKX49heIWutaRIo7yq
Whp7PU9yNoUtbGNG2QrYKFTJik89H3M5Y5+wAieimR1/xGgYpDS74LDDDHLZRnfX6HSiyBQ1dVGLwt3Y
bFYbpo7pPcyye3FP3oTe7OVr3iU8dL1K2wzx4zRtL5M7/hDIcwjVqHAFp9woaztwAEsM0afyv+f9F+gZ
T62ZV85nRTkNQc063nobjnNRcQVJSkCNd/u+OUUIIy6h8tKKIn+1AKw/hX3FCwk6118qhsXmrTWtv+rg
fJKc8zpuYExPR6mIIqTAf/XZWSIWapz8F7X5EVSmB9kXWtFHw79RjfDB6pQcHPcBAxPDZncSNDst3gpe
2zdmg7cL4iioc/4pofwFwamfviqkVFpMISpwB2Lnw4u5AMfWlpK6L5lzrkVvV2fxYrsFe3iC1egi3oQW
wsyxBRyRG2LbzB2YQS6gJh+WmVlqwZXchlggHhfsPiGj73CCeprr52esWbUyB9LaJvLRZqQq6sDVrO7D
HDhKfJbB1mAbgqZr/E9nzUAzNNoDKp1bnj93SPDklfBAMvU8hUIe6I+ttwgZ2oYSrZIr9IZSOsZD59Gw
53KwA996CAXSCpAOAC/VBz4fngplOUfjMv9gE4/gzQQgWajZ3JaN7KRnG5f4ZsXIuZm/FQ/mpdYiicCH
k49PiLIlPs3/H8ExPadJCOwTyA4i2Nltm7FHnRz2YGrqQELEl/SUbyOpNgdQqkhn1PmBOADwYwV2wvXT
m9RklBAu69O+4RPffCJ3aTHFX2W/pSL8rYenmKvZoDtQCwbilhXkRs8HHCudszDEMB3B0ZhCjk00KHIF
N9a7CpfvOoSG5FdE0g4e2rWCWORBG1IafJ5y9C2nrj+iaA2rNWXMC7HE0APGWQJYUONNH6+9eW/rz5++
TPsosOJEq2wEFWOypHCQKTgdOgN0Vw9TQZN3P4SJV5tV0xyi/VA9BEO5+QPO3SjSYi05X7aa05+H8DkI
uBXivUxG9e4s369A2tIOOKSzKg3ryPuw6Y1Lftj2zf2XmQjnUkoiY4NfvPnD+hJKOzeUj6/KxFIDzqZr
p6257l1zKNJarunl+LCsjMp3FtrKmtzWI6JpsTMg57n+SXVUHef2hP4WLJGdMdYN+qXCNoPeDpc9dLbW
McttvzSGLcuW2NRhV9x1m/MaTBTtBm3RXOpL2lQZD6ggm5YHfKz7TJrbzh3up/55lK+E9fBxGiVUn5BX
S3j/XGOrmznBHmRR0x7+XqE/UudjTx1GFUNCdwYtfg+IV3m917PlkFyJlKndpUWnQLWeFhe7sxA/1z2N
MsWU4bp7X5jhWes/D6dwQSkO/9/lIay9B3A037ZCS2zvjfUH/Q5uu7vM3dWtwzAKdNz9nZDCtcUUoXss
ivI1iDIGEhsZi2RLhfixXLS6H3aZhtJ3k1UKcCriZY/f/WXTIJkIYorB6RBAYQGbChkhYDVJyHkxKscm
9WHZTKUU21em4bcuT0XzUGLdWvkuDDgUua9W4YuPhKqs3jmEkm4vdEXNh8eVDj3MOM1vgkKAvewaFgLx
DuX9TJKex7zd3V9F38JpnmOLzAdfpUhqM4E9EaBK1RsA4xPomWs1FWLiO33x6tSk8RpFcdLRRn2hEfel
q0Fca6s7VbGvuSb8oaXbwujGyHbqd6fAC2vIPhdyHlj2uWTaSM6s/+uMOHaDnNzWXAlvzo8HRO6n2OZJ
vz78ZDXOLw2EEVGG0zMDPH0d8AjRBBN6jtOwImXxRsZ/bn62HhJ3QDeNi3I+zMmtT/S3pG0ExSJS+xJw
QFxorx/dgGdNDvcghlnFE5YpM2D//1VSGrPANj+sPNi202xY4NakGoM57x6NzFLsS67t8kl1Na16dPJV
yw/63Fu72pD55O+fFmyprb3/GtAL+UHur5R1m5iKBqB9K16gVVVcOEFrJAV0hjZCNz8ESffEZVTqc0zL
1lQtKIxNSu5DvIlD6t4HQSzDkIxPvc+Eqg10vBHdRL+zgh3dMcvGhe76e7ou+rcgxvt97i6IsfjEUKye
kUlpocISJOAK8aXp38R6uRo4xgUD3InIa/ci+dPAUV7CR0oPlC6i7NeLV4V0iGEof0YOwPfqD4GAilCC
1Rv1ZZPEO/L2GH6+RNICa5g14fhJiJi+FLzAJASDEWQflqx+xLXCOpT2ZfjZ3wx1RUzU5fty2pJdBLrZ
y1FDUR8I3/3vD4uyGCoh/oUnGKmVAl0nGrgfiQal4HbIa8p28cZ3TQ3vLUCE9c33gPzZsmGTziZ/ayfx
G0Pu5AlFtRRWXmq7eYuCLoF8Oa1ap8ola0o6Ax5jsaNyCt6jsG6rXH26nMGWsLaG2EXxBixNnG6/ATaU
a2MO6FA1JMpbjDzLa680ULJr2Z6nO8bMhUolYClc0mkQVFTEWDPjm1NLdO5eRobGnDDDZHWwl5UWf6qo
KOOFiKk4L6FBPkj8HxO+PGUTSNGGeGePNI5bhP1eGruf2JN+/MCetL29hhDkwOJsGhfjXlO70Qk/iban
0r8hg5ms8lhHtYU0Sp6sAdTagMyfR93JXvaY3SrP9WJTmMSBoHZC4l4bz1/90VoWF/prZzz/35c94R6T
YqhP6WBugTL6lzXi0RImj45UkvGhBEwpFob00O4yfjKWeJVejuwAcCde9+z6N5waBP8FQwOclkiffpDt
9BAdBbOSC3z7Q0sLcjXnPg8V2ReFGxIIoTFUJecLZSnRfYJpxLhUfSQyp4Y39PidyYKfM64FeQub6ohz
VYtyTPpI6qngSfxr8zuwH6CRJMLLHB4aZI5r7qv76v0GqKCtJLrvlxCmQe/MX8weNlt2XY7l38aHEjP4
nN+4MQikOfFxMMwheuWtT2BC1/AQrJ7kQsuSc9O5FBWbBD6sY/kJx0hpfzVk5Z16EzQS9xLgoQvyv11Z
5+jwFGL1Mq6RHAYKelzKqEDYeOry5KR1k8/TmzUAdQSlbibGpIffpRqGaAAEXMzG3zUbmVSxhXk9+2Y7
orATLPRDq899ostNQmCdQ50Uw0jjr9k4Y0JIEZUfgIp03Fa9PVAnV8T9eoh3BiOISs9tQkvSkFma0mb7
/Oz+/qlPsw+eOJbr05mVkRSIHckWlt4CFromqgFtZq3UUSyboFiMn2hCJIzFJpDbXZ4NWfXWgnwqDqfT
JpB1NDJx2j/Gnw5XWm2nFe2GxTNIs1qi4UEKKg4eh6BFrjOnK2E4zkxAn2bsIw0cPu8KbIbvn2RN2ITD
5iCh8eRJ2XI5hQtnEPevp+oTeNcB73AY1lhdyKlPND8bSdKSPNjzXo71VbtuHScIqhU4e5vKuc8Vd20C
bTl3BmOwzHxGwEL9AAkDD6jMl74nfWG96h3YVkq0/3GkuWSNBjDMt9SqBY0jnujwJ6ytSWxJ92eK+YZE
QRcQuaCughWsCuwpbpTDO/fLtAnK/48Q5ulilbE2wE4V1DvfKD7J7Vs9CkI9zUXw5EaBvGOtVn/QOuB1
d++lTxM8l1HaRhIWWsmpkiqFKnzJbtLMpLzgmwNDx18rdaJsMpRQHF+NkYCc51u7t9250kl6xtjQJrXW
5axqdiAkLQZeXV0SYRwehUqHoAe21Rd27b3xshkgPnZtkUMxf5bNRYEAdTjkWdCtXpHDZByaABBoraS+
cgusfRWeLXzFrm7B5HG9gGITYFi+Ztszl/72dYNpE+9kEiXq1tNVDWCSsiJCUk0pIRPoAfsP40D8z9Qr
m/fVVVv+dd7hsS247k94ECRlR/Ahx5QIQd4CM/9M4YsX2f6iOzgppyuEAgZsBBll7xYarAYUMXXfwUaX
IOHzddILRRlpiFHxkWU2M25rokU2K0YokLXsbsXQTYuKsQKJu7v57bZOAfzGJ3S7qF8h35pciz1OTb5M
X0Aoho901bxF5oTUiMY0XbA5iuoGliUtv2dCGH5/Ii63VFMUqkbgU+psGX8xg2tyX55coDaGy5++vBft
Ey4EWBzWN8K5JwZRTT024QyKqymMGvPxk7/OfJYj2AiLhWZ5FFd5UDQyb3Uf21IL1TUAir9Gn6plYT0+
LIaEHJJf7005hnN5+V18JGLsINifqqg2p6PRdxAmiQFRSi3wjYPfz8AUe9K7g3Ee6233O//IjFoHkpDx
WNTTFTjWO1f1gNIc3MLABcKYqIyX22yKXdt8BkPg464zdK7hJHJkz0QR196LmYnJa2JRNr1MPEGBXP9J
atG65wL3DHAbdbNG5QnInygJxKzOH5Y8gdsv+bJlRgx+XX6mH+aq2QaPoxg/pYJdyFQAyzDqeCuZRxej
GlXexji9MldLslmlgjLvD22Fl9X/0LYhlN+pehoF46NrS+SeyqS03a3+yEKJHPtLCwe8TDjPP5emf8LO
fcuSlo7/EXBsdeRg6zu/eqVzDMTGSNv2rGPcaIm6LxhdioYlxhY3RbHgAoOtdWKIY7nGc81RQYshZzwf
/J/T8XRMr8FE+ITaPndp0wo+JZRC3XmNqUTsJZXK9yEdFzf5088OUMAzKjgYVlztJvN8Cjfsdh5/0TyJ
9eLvOZ2U++QOXMFvwsLbi6PFO+zf/Pycmz7hp9Cx3CKxoFpbYbpRaGhcp2XeFabhHEexh92O6ceDIJ7k
FC0Ha1Cm9TTAEXE9SV2zgVcRmAFTFpZo9LTa7KrK8Q4p9MfncjgcoPR6P3kUXHQmC/bUNkbPE1NmwRBl
eG/ipd76n3J/YqVc2Aj18F2OybPgdf6/gqILMsUjd13N2j++nvhkG7lS1B8nE+QXHWjAUjUHmw9iSVPp
XCozUL0qiP/wKo8H57JOEOKpeNIyIHhMcGkAnrppNXeReQnfX8OHsw4qqL8E3iPBB4fbhvQeOhXbXu8g
MCtUSnxOSUKuCwTHO/DzWFs/5GyQZ+tiQ968IkhC4iSNk/hooUr+VxisG9VguY1dAOLhhX//wiRnU8r9
8aLVlnLixIab86rxbMSU5AMTt2JPwWxA0O6vfNXXnsI/x+nUA9ke8WlVuXSvkJw6e2ykka4+h34FM7hd
WcEzrEGfSQCJ96jHqoBs0vJ7MYRVGVqYREwITimTYA9Uij90JDW2keZYma6Dh5zqZj2uQW6QUu731Mpz
RqV3L/TYp5yrdcAUbeLVgtgnVkADaqlKC9PvYoUI+iBOkQ/SdgiJbe2D2AuW1xuEY2xXpn/MCCsxRn4h
5PZazAFCT+FJbFmpOC0sPMfP2zq56fx+WBgLpd6f18DKLEtNc4oisaLfc2eI4VUF3p1JZplRFJ/lRq8k
6taTYOo5WKgNPjW5FVHZx0NwWyqc1wFhYnwAOYMLQaMqM5ld0K6XmlUUszs2yzS9/seJ1/8WnjfZMOhW
4Pp013ACFThicMMmjqlyNQSuwMzCbsTx5zznNAg/lsQ8xfiWAqN2irO+axMIr32zuUbRIKKgtN7Uuai9
PjGm9tsyJy2JAH02Y8R0phLmCQ9//+QO5T1S6+NxZgH0rosN3SbSiffZq0snrvOnWb+RIyQCbZXErbM6
IK9Sd5HCk926rggeCmOpnf5BrwjDb8iL01b4pKPBU9ooVpXTUDZQgEh+cMiLvzKRRgBQgT1rszXzJJRt
ci/EmoxiFP0hcVGsMr45t4p7qEPHoGscwx6uyn/BSKlCP1XDd3+id2aasZHEhNwuYoltVWDWkF6A6Pjj
cHIINT7DsKOHqVW+dY6WNaaturQZVMfrSBkg3TgJm0AqwUxf7Y6bXlfBz/BRhEkSp5PNtn+53jjmTqSK
14cXkifyUjDmIxeXJWwuxO3Jn8YWf6J6zKZLBQ2TLDylVW2JH7NFBUVrcQphDCG3qoy5F7n+dsVve+q1
WJkw6rmbHCCFBDIBAmqwLgetQxA0qCOupPhcVldZCA4gcDN32p43TzgH9ORVlPTvssRyLIBo7XkamytV
gOg5lmyZ026IUqLFjxsAlBH0M4YXPeQO+D1mS1dNOZqsF98VCUVkm1WD8gKjo2M5havy+zwPOWsRWRpa
6uhfVuqtlTKyX0GrNjArt1Jo2YTRciSmxrJnNLQjaABNNyjT88vUgwIOaE9mzYq6+8aDpLqEPt/ipGTd
r13h54eLCi4eB9yz15foa6oLog68xceiYPj5OVYxlKm+ti9lCl4EYg3JT6/FZ2uIUHHs9YaBKmcnyKRm
Deve8HZkwS7DUAEKeVxgXcjkhXhUgxastqen31ZITEzP53hcQVR9pcmaLdo21ktamjB+BQnp/DOKIO/I
zcK9iylhZkR6DIh9gshcx7XHlwMVQciicRX2te2/mbZMCFZLHvX/xm95OItDo5m/FLjhd3/DasECKRpz
WC9HKXKNqrlr/gwEbD/Fd8irB+xFkxOIyIX3r3CKA4du73bw36/EZYPbrks47ex1vDSnRnfPrMHwyTb5
SZ5iSl6cmKavOODhJW/QYFPKk2vgjjWrBMVIV8c81b14hBWdACWcG+tRCDvS+jATrQu4NTEMfGRQ97nR
orTrkjQNKBkJg+hAG9PiQ5Dzeh9qM7pSEh1v/7R2JHU9ymIYN+/b9/wQYpqtBA5aIppZ4fzNAPq1GQmz
r8JThKq6A2eBZUYvSdyRwodieaJA9nHfXztZrRi24DClZAe+KKKXx9fAe6bHRXSs6Wb1j6pMzJUjGeuV
UODkn3Q59ybeut/vNH7ikiNIdYYiMGmEffnokYpmO7aE8LOg4glP9y9XBOcnlTqZs3Eu81YAewAxVa40
7y/P20qnGrEROxjzQv8oLG+el9J5eI+S/aCA6Jlr0EQgAZNtJgACYqZYypQKd9xByBm39qubjpWDJiCF
bT95w+Gvph9DqmfVd1YSHDmgSEIGhzN/x0ybhrjP0rD7XCBDq5xIi5D/0dVWyeAHQK+G9fzY+GtyfPG5
OkV9mOTiCYHVLTCYDpEnEjh5x286L9jdMV9Z5SyMMCE7DEHbE/fS4RAISUHdSYPgIeOSTSUW8apy0stP
SFT9Acqecz9r5wdB85oKpQsmKnX0cRgZYC1NSPiT6QxycUHXmG+FXwABSdT+Ksx/yi5YXpz9VXMX5A2T
NzM5cOdryWJnyyzN7TTvhQWT1Nh1VuzyWcocX4BCNzG/2a75E/8rS/j0v6C8TaUzUWULbxfKQEZMKjGE
RjU+WpDdyIqckM4lCR7/opClHjxATHGzo4o+vW18DtgoJXHrn8QpwskmYxI0a7wE1KqZ7IC+DTtPozAB
K963keBKej0Dd6A/1Fl4PYPM56FvnqTUpwo/5dlZw7s7uH/K05BBwx/Ur/Ysw2kxbdl1p9b4gD5HYL9I
US2Bq34T35rVGgixaWWSNPEPlSh21hPUE0+FhCBqZIwO9grG2OpFtHi0s5M3/qmWPdlk4Rnfj7QU/ZKp
60qOL4y+fazVG/jR2ydkKgCk4XKHctwQN7BZN9102XBdd5yqorP2lYu2sZl8QAOt/055wC2Wy1dV1e3O
fEE7Q1giWLWcnXXNvqxR6vbg7WvIV7x/KrHtKXqYii6x90t7qqulAWapMUOgj9f1Em5tsCs/PS9K25bo
s3t5FlI/vUUg7sWxHzTP2I/IgFaCZQrr1bIXtlwjlDpEJuDlrX5Km8BxwKeKp8RkwHBI7f1G1B2bmvX/
I6jcz4ErQlidcHGjY7agtZbdWREwQ9gBwnPxu4dUH9QVSjRx3+oMGHVLSkEzx+BB71AkZmVlZDqpIuoN
7BR4SGlFwATAgo5b8Xl2siOdSzIUpNDRO80+ZImZ8DrNsdmaXeYzV9oyMQgOOO2lhxPanv8xD+QpEsXB
8s9uCQwqIf4QcKSHBrqRm0/JFdJ1lmwhU3CZisdpDDeEW3GwNELlYd5QKo68bOgQUhxh3URjSMy8htbe
KiOR1oFumeQ+VnNNxfd9ul5K0AyYLsR6ae20N9Wh6/6EQ8DN0Dt1n5J8RTTWCwxYS8mcIXjIQWhXtz5O
gMgVLS5t6zztCDfpLwblAC8nkQtDett0oGVMxTdsrhqv2hr7ndJIT1EwPq7ztBQX3XIh98e4/fUYIq0x
fWMRAEQfsz59+G87Ui/fOOfjzJZfLk/NwQaowpccuvMZmsC9cscbZqKvd84UTLdpd+GzdEB0Bqq5SGnU
HMcPft6OPf3cSuvXyrFdj8ucsHma53TcAWG4NT4oklEU/jLpV2BU28Z6FSVzGSv/80W1uJ5w/5wX1rHH
PvPAaenm7ENaWzl7G6iZ+UlMR7zdVADfG7TRoxfpyFficfJvDJ8KDoVhVVaBUcF/yGbPhkj+gSzU72c3
TVUAs/RtRb5IGaf2O799ft7cfUf+iOGk2LksPSwEtKQr3oTuKiM1N2Sk75gzz8SkuWbKk1aJcvzVXAzV
5GF5K8RfZP8KJFs7t4F0DotQQjozVvIClVyHtFwzzUVveZXuFQCALn2WpZL64cP250gX+lxbyTsSrz4m
h7bHKdS2RueB4wBZQF06mLTVJfy4me/QT2WhRPKv2gBWIcjAgzajfh7KZiEQ4w3ifBJ9f+TN4AHlXi0h
pIkzKEj0xmp6W2jgKmv8M5UvEvB5AZ0gjXsrG62Sef/HFvpRriZTNefXqPTHWBzzWo+4BGrwO1VJ5PKM
mcCFhzI340OuIAjfPHHkpmrgwMYZfmsMVWOoNltj8fr6yB/Y03CSNF68pFTEgbxNIMde9JFV/Ntq0KLi
yE0X4xKpicJy+vdHkHsC/F9DjDDwVRTRx+nPlrXM4zKl0KyXwkLT+pLoAkDFcKaCKgYiS/eD9+4KyiB0
mOdGEvjeczWf9Oh8ZszRdLGnVf1lypPv7G50S/z9MHods/ptvfpQNQqJMAZZan2iogEQgqSRPn3meycN
hMcC+WECKya3LWVnHr7ZL6dtY1xd/ESmA6XheWXt2z+6QJ5pB631Ay7qk26PYtiGTxiTBnkXbUmfstOS
2fIfPT5rpv7ehXla1HYTWtDK9/+/fltw6dzRQFHCidTaENrrX1VVoaVEJjYhLLpCXGMQelakFWGtXtqV
Dx28IVsVrUH1qg5sFNa0NybWCWy17NMcp3mYVEOrlvlp8HygXL4x5WPmw+bmehIFJRICLkCfMSidOUPI
/kfN1ZeAis7WZAy46a5FDf3eFBzCnRg/LcLi37HucECN0e1a4sMeL2CgQC6wrP/0IT47znNRdEvJKQBS
dybh7F6CnKC5k28cVoAv6sT9/krj/QZUTU57HMXGtyTxqBO6utNXNDfMpZsDbXX6OfZYKdAzOzLNg6o2
o+pzjg5KRmvTEn2W5pGchiEmgvBNf/jxVRm/KSUwocw0anWEYuPLMVmInhqecn1cbYEgwZRnxZTrDlpg
B9zW1LeJiBhwWIgd1TwsR9PkbRNopfzMDxgSQNSTdr874ixxBEL0sDzkDXPW6md3SyNJfZ0RYFwYlxZL
fjIsQo1GYd/UsTezNlO1qOZFJiAp0vmYqgvmAVB3+rDeP06pNvjxiwGfSC60sCMcInUCT4RPXzMHazp5
+LC5jlJzbCa3FSQiUWPIsfulbVB4pjOOUeFHEC2+oMnb61etBSIGRpaVeAl1BA+dPnLztwnJ/4x2IRQc
zQwIdI2AQcZzh1dGXZwLcmEpDBjqj3vAf96AJbHGIi8QB8WksJCfC5Snq80Qo1AEO01Wk/dCcRVj9vNi
Bxp+yB0cKEua+rmaN8o3aW+fFGO1o+HoNTYZOGl7jtAWUSpZah7PpA7J9MqGosVqS+0wNKgFWeunpvtB
KV19DtroODE65kedcTJACFMYkSaQ+AmKFTBYMTZYI0If514dMdg2bLokIb9kTB+MY47cZDSV3xbegNl0
zdQSLu6l7SxA0JLJ88h5BepXl9pqlDUuhmsMLV3yZKLHAOxiJuBfdFXs8snZUUkjmiZSb/I8TLrt/ShA
cBwlnOPEp6ERtu+7mIWWw4X7MLHzQrWmRSffAnoN6dnczyQ2EDyorBcKuLATxzhBZWnwUqs8CXGtRauM
6JlCUrA1BnEt9tZGehgHWXTVCKjnOFlCsaR7wazgt21RjtDjVox5txcwlqpEA6em1Qwd73PpQbyFZC2B
361Bx2WM23eorVEVAdArzw674Cu7brj/D3c02BC/u/zmKnEnf8/Zg2rMYp4f4nXDJPonqJJ//LzgSA7T
wk4ZC/c0fY2I2OheZyw4rzECO/zEMf4WajfIrah6d07JFVElwkgU00tjsGi4ZxyFubxs/GAg009wOcn7
zcwA+DarNx4mnvquLo7aTozsXa1f0QDMd5cT+GBnxCri1ltYDKpdgndaufJNCmdr6MoXKki+G8jwB4m6
XR1hN7eaimKNpYNWC+6/GNbJDSw4gYDhUFXQKbtMj7Ack4TkEML/LFlsdLZw3IhJpqv9DcmfbsDMPHm6
hiA9isOVDxcYN7gV5hwRbUFNXAL+k5pVLLwsvDZsLyE/qq724WOcNngn/bFqANTrhxBBA9tE3G4Zgw/l
7KZtNyNHLqAki8OCQ+QpYIBucMrqCI/W9MKWmyuAC0fwZpxcgpSw1qrAqFI435PrTNkiMPP11aiqC+il
4bc9e/HteQRyAPVaQ+Ve/X1ldxdikL0QEZUAR/TnIJ0LStLkagLFPEIayE1KkgQagJfHi/t7GwBfYGss
VlTY1QPMhrij9BHzVN254KJMu4FZMnXKEtQhM4DP8/bYtKjUdX2ZT9mhh4Vk9NdIoEJW3Q8to++CCrUZ
M7HyJcRpFnrSmrw0eslp5P2IslRaNg8ygnCr3PcsglTcXQMHbfgdoYCl168Oub8MGs04liUMh/2L8YSs
hB1FS7bmUYfoJ9OjUusarxnHuoaR9CtoGlgW24DjmqQa6+a7Wv258WHr4BkSQ3eLl+R4POHusAn4w6rl
YlBb9N+kNInWFyAdMstJkY0zdquu3CE9IAJyDk0PNFLAmvPLffwiEnb8AkdGG4lNYGbudkgZFvbnL5/K
wFwPW6o8zCrdCX5gx8fRl4/wKc/M0QxX7pUIEwxORiGVDDqW6e/toABgsPGMK+5j77bbfOaK/D34vEZ8
8NKINQSAPSuH4bMdL8PDPNGfaNb78nIRQwVsnL/bQS5F/SbHEnCHqFDjOEJvmK8YwPHiAQCH0hcyi7XO
61aP6EPyugi6Pl71Mz0vvRwbGdFR1nhQzj67HEEkgprDbolN6EDkDlMuHjzMPVMpxZA6XrD2mqud32xY
lIQe8b1YqWHh9DqU42uW+4x6qQGsr45PVJzxEsnKuSTQhTcJqtMmd/BYkjwNHs7MeJjQtn9E5nPmPvpH
AQrWdN5DYocp7RZX97V2K/frgG1jdyyugPu6wLH17wMuyyxVDMuVaIzw30oQLM1SQH9s9jBs7peU3kOE
lRLtfDFZ8UZIsz9icr9/45zMELfeIUY4eLzVrACxg+QFCUoQn5CLWtSJ59IPiXxMfcakBI8rKQPPqflA
iJyglFNn90ufnfY2nTQY815glTJ47WWkLfwdTUybiWFLgUvxsuWTZ/hOLnOrMsLpwGW4o6yaXfCitR5V
XU/zBjAT5eDi7OoSIxwE3LKIHHgADo2g2pCK7dfM9jRVyD68u80FHCIKd04P2cJIivHEuJkbN5fzp/EA
Wg7D6KluN1kE38CEJy4ZZVR9S8+7ibJ02iash2o2etPb0M0YqwoTC6f9zXMAbokKY9f7wWXtp5ouBW0X
Xj/g8/e9PP90F/I4EDd9Xloi5qPUv/EOUYyD8PPFBGBNeZnCdPcfmJVrE8zVuOcxRMZ0XdpjIe5P/6G0
e+tR7MCiyXNT/+54hNLyFM+y+STXGgkxPItHU71rM0Na7CHVhnxzwyUvXb7C45s/sK9lpLVhUsjpp/0k
ZFav1durjUlOJ+hd8jDaYon7BFqtCDw18O/aHK47R70V1XOjvK4uyXJRMr7p8CUC5lPeMg4MvC8yWtAu
NIejoRViiNUNJm27vxO5EKGDn7W/0KOdG1Tq5ytiipfxIA3ph11c3FFdV5mII9Hg6Oofn0EzcYfSV2Xh
fYdLKetVB/NWJvrWm3HXlVh3KWRwoQhPPMvzzryE4xOIcWu/TF/4gQXKGpfbN3RYPebHHjUD1GZB3bnr
Gl5XmccW6hqmTcZwqvXIC4O7dXTCEPl2+RagYWzbLsAk/1r3lbFopUMglP77Sxm3yJ37z1gSYyjZY4xB
cP8dlgV8UHLv9RjH+Kj+qpKSBtvvhzw4Pn2S1dWNka4UGflKUe4djlinq7wfa92sWyTeukbSMCX7+DU/
IJI01RDf5qLQVlaPQi6RYMysyKR+yhDWE/4bRTWn2AQWMM466IpPH1alVN48DUirq6ow8armx0cngJGv
NbAXLLBy/4nAxrc68sNNpZVENTVnKAv9PH9qF0pyd5bl7QKTFk/zu70u5jRwL5R2bGGATYcxKT1wSWAJ
gEDkEwat/P87BF6lp6nnWsrr6/x3aVB3Wj/0JBWJjKDEWK2LcraDSGYXccaeuqtuMxRsf2Z7wRsbpC9u
Zg4ixJ2VbfAyqJO/xDChxsl7ZhoWfFZWLorhvUzJBytKBwsYo24Y7EG0mRF/2uWR9MRZrMB+wQ7713fU
UyJ862rh/xF1cvy1/Re9MnVPwF1Aaim6LLj4oyON2yBQ8zNjOWzNdGYq0zOyY27ZABFfCB5VJo5YcaTL
Y9gBkQflBbZpMGiqbFJfwEjRDvr3jABR04ATzPvu9bfhXI0/RSPzpsxUZijmbaCcp1/Wga5YkL/WxRiX
AvDGOVo1ISOGEUvFLVgR374tKORammKbDO4Y9eJIQ4fFHDrAAITVpgCKHbMm5yPIMtJ7rhqEpp2MHMUH
+qW52/eHTG8lyUrgevqJNUFxfqYFgeW00CqDpW6P3Vqax1U6+SPY7mhkRQQVa/F3q3H6kXikA86lv0wz
B3/XIZYwF297dwcZ7e6fFFSo/kQhMOhiI5HUK0HLzyNsssIBanKcU4G5Bg+qMCu3ArNWyFcHGIlpMF0I
oKxRj50htRJtNhc6W9uuQ2hq1JIfHD4vUwnHBZvEnpYR1euYcGB1hDzC20TGgYEEvQ/EKqrmQ9DitDBR
kiNVK3i8soWyZuXiSC1K7CMxU4IaBosUj4ninmMe5YGrz0lAMZ5wwj4hJcjaz7DP50aZhFUmsuThO11R
Ao8Sd4TBa/3U9qEgbB1q/OXGRIHgMlsXbR6tXKJNwMNjnoctDCbkA6qX4gAToqAizm8HMYulGcB0+nfr
JECzAzwuzrr63Doyd5/WfZzDBxqXKBLh+PUFVZIrOcuv+/2aNThxBwc30ElNcq4wrtPqaz6nnv13MwY6
THxYvP0PRxZ3BUMTuGf14uxBgJkzofVmnevlZTRuYJP3wyou4QVY7x+igDbYhXii8t7hdLB0WJF5ZnuP
AuKwtrPXeI/Xthr1sP/YIP/QnbcUGi3mmH+8vA8AS4u+lyu3YxqgejQQGcb53iZW5DGnp60kqW3K/0ET
Ti1Zmm6Sj5IBCszVEs0YEWuW8gYXl3glQfBjuytI/PaQ8DnNlO51EElrFm9svWs4Lva3Y73/mauRVwmT
F1/YAP06OjSRyvNASP9lO+PL4rtt2CaC3dWjfP96itVqq53y6hdP8b8oorywJYISsc8jK+mSfebWaxw/
B0MzH1dYk/KihxdN6vQrluyAEyfTrSvzHMuutd7wGkocIMg8M2hTpzpsuy07YMV03Ijh0hLasSPWSDEg
2rfOC9rEJQgB8UGtTTHkFym7e6K0KoFGWPcclwoHpqAueCPQp53/1py/k98GJWUnbSenkhAJg9m3QZtB
vlH3+w8PXu8EcEdrvgPfTjyrGYhGVsry+IoMaUY90IFYq384opLBjXUjrTLn0s9yq7QdCZPGBD/2uBtn
ySTbLEcy45tmvt2hs4OKhQFGRq8cSM3wY0BjoQhI2NlViQ6TxSIwGYsOiFYqa67VK9ETHKdIsd0h36qD
G71nfp2Pstb07eJfkedgPd/WKQ0XC4720Carv5xncJZPzERILFuss8ryqVqKu8gaatGfQXFw8fZXNLn8
xS3RrgPXU+j4CfjAbn9ty3tui6cFTVyTPARc0/FJaKz/nYM/D0KX87z7Voq3ZBfYwUDOIyc+jK1mB/1h
Pz1hu2dB/ZjgonNvtLL+oK9im45frUEMzX15hXwgxOuLVPukU/aX6MVu0fEEBBEIvtLHZBYzY9TG1iUW
+I6l5+Ir0C3JTjXElVgujBuz+gpdapSShby+ev6fGSA3UwR2H+Z3+lt+eVFCatdGm0dU5lP5bDoKJRFA
j3ela4lP9dSLeIFdeHUII1331/AF16AluCjdQBjdFty3X4u8HdC60eV6gxylMtIj+ThmYl1PXQcLXlfa
1r1APFz7QBSfVkdp3Rb4R9+tbS5bbF4NY0ILZG0LBfuITuBS0bXX9j+hVMRqURd/oflDjUULs2Kkkj97
qa7j9v0rzHu5W3yH8/F4+9ghI04TpSt0V2MQfLfK98B64AAH1CSKF/wxnEG36ANUS+eMqAfXNKA4ngBK
eVmpsm+sGV9gjfomwQvlOdeaBo3QJi5xEJyrG8eHLplUVJWwpN4INCY2VZxf7yU62p84rPdgkkkeZTld
4iNonIiaG5lXKyxuQBS0axe+92o9oXuPWL7dgACHTNjyA5Snjo9fC1Ks5tbBziDOxbjkzdvOVBVQo38z
vhd3lQ1F6hAZtm9Ba6cJbFfwgfPL2TpQwGL11DYooZASDWgbyxCC3sMUgoYJ+gvQKwfTrJ3hX4o/8HDJ
7JbSQ2eysvzjGinI8vmk2JrAgaJ+Kbt/gmEJj2bk6HH5XEDMwKu5vn0LipUKMqMfqeGkdJnqOPFNoSs6
/DzEkw5DhX9tLTyJ9Srja4h5nfoR1d6RlIwwEIZp9GnSj/cs9+Vfv/pHTOQAFhcMWP50FK9Mfyt8XR4e
IoY7vo1yweIieg/YsK5QIsnS4283PGBYNh0zyunNakxgFiDF8/P9cfKxWoMP5kd57oYRL1fUpkMRBXxi
hnuHHMTU5Qr9RzlTiBp1z+s6Vu3m7siqwifHwFoNEeey5rsII5ZWD+s/zsvEpPuuE3F8S/VPJpyMlvwq
cX891XEcA+krB5EyrBFnrEKesmsaXujgN8GNxzhFilacONdkLOrfGUnr3ZXYFFH9m6MZd9aHMk+un6iv
7tobrUjFcGwtWEeIeCCC4DiTp93/Sw1PhmXPHcFsyjpqww/cPYrzj9Jx+zSYVpd9h+ylP7fwjkNhcPbD
58ZKpE8yRmi/NRDhdairxRMmGxoejpq++eIt11GCUjf/X47gBkgA2z/meWSO+kCCX45RDyPaP28U+3Lw
nezBg0VPuR1xh+6rgU1OtX0XccC1nFuQi1NavIbj8N9zCsakou4XTkd2LqoXgS+mQqAmu/PXGNf/+W6q
HP9HBtTwf9MPXwCUNkkFUtZER/bFxN+rT3kdyPBCcV72eusgtwCOyCia1y3ipwTdEuXJ1OgI95vCHDIm
78pbtrV6lbsgsdIcPGHcqidwVMXwBBPlM0fEdqueSo1TmZi+3hlOhmKjJJGuTd7aQNFccfL4tFRMtC7v
5qt4khuFAZDxoxyVBFJV2ZOVJ4f6AfsDlf11IEYEfiltrbrGkwhvgd7w0PVpfvCKd11TR7DxgdR1FX2X
aqBL9X/mZFR5rMRVOhwGviCzmUMdx34l3mdZvA8Z41X/xpKnvD5gHEQgydaT6rNdea4Z9WuOooYRE5UA
ZvU0CRV5rdAbZHWn/bOM3/zUILHjmevQvNQp2XflLN5JiSRYKfQyAgdGE+xRxzXcrALu00fWQOaAT6XP
476LuRs3oRgrbMQmNoYoPk5eS/3xWAFOotLBFvoTmr4S6SVt+kjD7PF9zB0OtnMDk/zOJ7kq10Nq29A5
B8FMnp8RMBn+OmvhQPC5Zt/AvcfucF04z0Khn0Bz1hAeJzwrjNfePdLCy/YJ4L4O3P2NHHphXz3/3F1s
k8IU/AOxO5Zy8Kq/7LW5bHf6p26nL/Mio8nQKP0Amc7v1nh8A2vZxVHyYomZHV5/f7GLufgJ3Sd60Pkg
08gJdVGDCbKbHC6fqCfGoG4oYy5ouXYg8P6pK9LJty0fzl6GWrrScrJJI9V2Vk55q6Q3TvWXgXVtph4y
YZCimuCEyI0JmHwnPY3K93nf3sknayHTlAfFUlUnrWLuElalYKh5oKJvAOvf/lXIyL32jlXKye0QF09t
PflkxPxh2+6tOZC7ARVPOfyE35Y4TPecLR2//zjGXsj7NqAfco4T2ws/YMQ50CxzuJx/JTtegb8JdEFN
jBBv1yGMGdmbCWpkoM5GlRCpX1wrdkC3yfr1iZX3ZEz/3F16KByMBHwz7EuJy33/PJ7Im7YhbaoV/VNm
Ho1tnEVY3cyG1VwycG1Vo7v0q/Ojw1xlH1YUv6H32D4+3xN0SeBeNbn/MZiFk0uWNUsrMHruEX9A3hDF
yWmoFiDugTDFRjMg879lFioCjaVROhT7BbEVxAqTAwKncaEbu+cn0lQ/d0JrlGrebWXPUtXXhRVCIOC0
JpeSGWbAcZk9eChs9T6B+YIVcYlTWUsw/io2mzKnVVRQfvVQSt1DOkCOj+k+pOOyrGUBuGKO+/W6HMjh
k4x7I9FlHxnB+KxB4q29a2XtWLNUjL8dLNZQwKDK3X2yLLVd8vGxLzXjdLj+zoaDTlNSrvKKU5+si6fV
IF1EbUJMv9l6HwZq6daXZjR9VWRPW9/s5aX8pgNyUnDNqxw0kE2zioAllcZ5kq36bJZuiKp3wqTnM/DZ
mj69VOVbuNfUroGuEItaSSzS67o7yC2qLu7JfmgmYhoAV1VqLL1qmBy6qvEYCy6SZaBfGlEtqbJeVqUp
ZwzbXOat8g8h518equd3wfJN+qLrqPkUeOJty73au2ATHURpOCyI+nJ7A4KFsKLzys3AaeeLsDCPk0Uo
+eEvQPdCqgwYWOQkKx0+pz7/06DKNbZlYR64M8/fFby7h8qyprS6iE82xERbQd4Q+zcWSlwrdAQ0UJ8R
dkHIc3DuyaGrui3KqV7O0W77IjzRAA0JScv6N01vVE8tzpuqmfbuatTfX4MjQvpW9xvQBRNS2JRUuNyT
aDLd98V/yfaBlcyTt6yuWTnKLiJYhsZN7V74FlJbe+oR5ZhuIwiG5G7wROt23W4UJHajgoCR4paOmuyY
BJh6fNQuX/I5IfzTfnLBIBDqYGiOCOTm76+lot3L2kyPdPAYzwMzTGtD4WhW9L05wF17Nd81Nf70DOms
ZvG/f76uebC7KpuqStJZZjGK5k0rm+BiH7HWE2wWgyVd6aq9fg9n4R95UDDVHdh5zZ5Qbk+coN7jgNGS
fAF2HrwJKysa9mWpka/Si9Wmul+8/FH1zo4iQLYjnJtzlsc+UuDtfQDBgRiho8JGxQKjFXJpl2Bd3ytI
7SENgeteML5eJ0i2mLtXwg6ZoTCfrEifHvUPwli2kp+Md1rucY7EGk2/doYDJY/bnjLOs1DP8iHnMM2I
iIdMPcyhOoXU/7vZpqLuUjizg0r7tqkNdzzsRGbV6T5njFnkciQcXt75LT6KH2eOVjlQcsAo6j0y4Uw+
TcNIUjCraY9i8Xkm4FxTm7Vp8wd3Yx32ytVcWQZFHY8cKekJIV4jqmsOjfE9m81G/4SWW29KqBfL9KMa
/5/+NY77B/1473z0KKwsyC/J93sLZZp8kunfJo6aij5Eu/Mx44CkiLtwsJ1o+psuYHMuJUqHSdmtiX7y
3zUIJJuGCDHDe/nrEFP14qzIry7xoWIzreomJzCnqjNElux9/trmoL4F3oxIS/O+Uw8ZeRRDRVR2PKTk
uqGgzMBGvNCJ6hqdNgu9E2TtlQUo2E6bghwX+qHGhkU02fOz5ALb8kocUbuB5iB/ugqbRWQ5k39bAHHs
KPHxMR2BfCZfZ+0tw8euoFnQZ7D/oqk1Y2RsgybKtdgj3oFfOU7avZO4C0I2BbkmR050v0091EwvbkBH
WoTvL+pa03ghxmCdjZF11E2cjWUfNPAkjBJrNp2RFIvDYyC86wvuUVnDFBzph2WxqVijTNoleevUYeW4
KxS5i9+N6BWtQZ/mnIRDRZoxJ9hMhifGIjxRZlfpTjyN58tIhd0ph+7bD79M7b2n9yVh/NUQYaH5PTBi
bLiKfez72basuOrDe7b2F9YjP2KKOOnkc6aotW6vUCoDtQJWAykqFbzVvio9/O1jnb8wTMyWJB4R71ob
RtCC1gMf/2OWaCURvVmDe3Q7vYm2IPTgvi54axocVRPs2lJsD30IgznHrGVLmpYbmfaGvdF8kgysfj55
ZLV31IgPuro1TPbo7/mqNEbHg5DCwQPmmh5cAXVZeuFhdXCHa5XFE3e0W05YsEU7/i+dn6GxEOVOHcsV
zVrnlMy8Di4j88WP8Jf+LvjFcUtt/MWxnzpkBe/xtxBz3Cvjn7emnfbxnyN1mpeoacR6KDe3aEiwBhFw
u1qFeuVk37IvLFuirdMiLmeHuGtz6uhgEhzbppSXdfzBMhqZxnP3KAsHB2PXtFk3MM1hj4u7IWTSBtgA
TV2P9NkQPUfdMECBiP+nbv3sesI2Ttax/NvOupTI2NYvZx8SghB6Ox6U9nUt4/rsi+A+rHwhYXAKgAay
gDwekyyjm8R/Zkq/WAlWouvDDqsaGPGq5HpLwA6i/bLdB8GxXgtQbC9zpWZA8RrIMof2A2l1fUsoOlsZ
+ASpbs8Mj9y9Cc9lIzV31TBgMN0/RfcjFdhxDgdeDTRQNx9PxGGtKDMcI3Q4DmYCJ0f/M1zV94vVUUYv
mXMlJ7Ym1tF7dqSHy15mB3/9DTunBrroIbfixUlL+DFK83SYyU02ixP3meWMhteEQ3lNZl5l84Ht9j9y
6oVqMpIiivVYQNgJsKhsL6zmkwA+W0ZriVgacOTOCLq2nCgBkLgSqwOgEorPHzolhizz++8X6cp892VC
tDe/VifGq4hy1irJxGM25e7Ywgsll6ZT0vobVx2hhcrxUm25LNNlcEmmdnY5PYiwr3WAV6ZnstWasnwU
y0mMAw4xCbITORZtUiiv8mIrtAAIjqV3o5bhkfgqiTBCV2tO2Bpg81yVTnhyG9ZMNdvelZ9u2+GHuk4W
9DQqxB8DwunPg0fJwr7fsUq/3hym/RoiwIgnZL7utkOHYzdfaXkZYjZe1M314qZi+eT7XSaNX3ait/Xc
ViIQKEJxxvkmzIAf8LJWcmAfDmxhSecbDbkhoHlsraOnUSa+seLxlrN6QnH+8BnQvfCI1ClaRxViLuUM
9baxTwqRB94PTNCumX7EiIYHtwqnA+h5j0YEOn3xbXaqnuYAkgwVaVlprEOUJpdkVzKMghvjSQkXK/FN
DMquX9A4vu+09EAqSNfVy2pZ7IKG82l0orU9pZSJLMpZUIDe1ehdqriX5GLtNEVGVsfVG0zbbPYQwOo3
1l+nOY+aEuo/vFvHkPvm44mJ/aRwkg0SojSkGIjeGdh3PfzcleVMQq0/98EcI8KJZvCVdp0emnXFqHT7
FuAGXVrI4Ib1PpgsNArVPqJ4Xa7ucDAuafrq1miiELM9rxz4uHrM6kYzuClwoQFRseltl4aW72W1IhRE
TfbTNuHDCUvhEaxAh3HNqlUeP5xJ6UQCxXWrvlfwO7RkC4LVrVGJaId0Hjcv8J+xncmgdygsCodnnPiv
na+88zlYMJcaaidWhOJ0FW4tfTgVSCtGEg3Ag3qKqQluQapzhxmPMNusZigN5qBs21Hzr/XREIsav9Cg
aqr8Js7d51Ma6q+qaTaaSS0TKinVauyYXAZGfngNbm4Fgcarw59z8k5z8pJ8i+cq0l9fG5nv1sFaNG47
mL2/fkso+njwPUA/SaumrCoU9g8JCx6aA626kkMA2nOCqieZ5dmH6/z/zPVB2vKIq61aWGTpmFlujkD7
mtCF6kcGbICL0GxnlAIJD09gkEueOiPsnayCK9mGf1tE1eAdLBGMzdzGXgf2eZU+QRSoSP7yvDHFv6F4
t4MhJbucwY3+jMTHX+rm0xuMk1EZHC29ZB2gxOUjjIo8AjlXXOTt11JkUJUwKs8eA/P03be4chvLh6oy
pBtyNKmCf6su9P4AP5t1b12g7QWfEeB4OVKy9MNu3fUOE2nVllWUwhT60t9lxInvYD/FH8vwCaHBjd9e
q0rwXyxZo1mNdB3L/9RI4LAT+8YXNt+H6lHnx9p8LEuqZfEMOwYFYw2Txz1Dl9pmq1QQzgwJad5TPtCL
uQM77+YhAI5kifNpUcCen2QsOe0n5i1xqVnvVki9gciq3VV042ssvVhHrZTMr/PRBY+407nfDDsWTSHS
vL851m4uiLxG2lvLzC4l0Q2X22O6kduyztudO0ORxQYWsGQ4tPAfHHprGVKTkOCpwoqI2C610Ymk9Zaa
/VEU+c/JI7brgimFX+zN35SfEnE+zDYivQaqWIdkgLG0lIMtyFpepSuL5p1PpP6vbU+rcYVpsZZNdkDM
yFm/swK48q4hisI8lWYjyNnvxEHh7by4AvxY+z8+SWjcqAQZGcdhitxv+H0Xx4SbgL4wggTOZ88iCOf9
XYJDiqxITznKXG2dpREBA90AQyvR9guVz9tQRu1KWkaugJUUjP5CuCU7T6xGPe6OC98Qu6luol6cVh7M
Zcw8UXTM2H1JagBaVZR0chlmf1W9aLAAnuB9KpaFSOCUR/DqIE1n3FNo4pwoj9OjEuDdW+57WKA6c50/
+42AdPuER7dLGrOzrB+DqBAmiIDH+PPAbEaeUucQGLybKBznyy036iUwoGIci9vz7b6BXWoGOK1O46Ar
u8br0WLbBP2UMAn/7d72dEAMLykjytxy6E7XIrUDWJVPUXyV7I+TMmzvehp3BmfFn3tuijPViFsNRXao
O2layTMlkEDeXh99HzyliNl7ay7iZOOTw/7rgdcmNlvElSjUAhJZJiCMyn3lIv2HTbWZYyHz8RjhyqGP
X9I8TZ0weCoe+DrfNE8/Pf6fq2I3uSyGKFktmbBp0yqztnLiVE730QDgViOGGdaMSeZWyO7rRCk7CvYK
T7XoX64MYLRLbpKe4Jvlrv+62hVxAXzDhQW7xOR5X5sMjMLBac0NzHS2jx8hoZcUeFwoDu11Wkfkze+T
iAjyZzbOUvj4XXnQrVHa0VZgCrcXOrkc5GM0CmC7TukxbawpTa4cHDfhlW7lENyaxAJkSztXQ7/cYUdJ
hfbjXlWL285wR4zUCJBV+sJPTSayqX8V5qzWYpR/wbpg4ZjWOwonlQ/y1TM2GbWOJWEYDZZJCaSu41gL
QFD5bfDc4qppN0KKFjeMXLBdhrO66cOTdTtJHFUe4OyxfEcesWoQoFD6PLsdl/wVxBhR/CFknjWXm0c6
1ekDDvl/FD8C7qXlsSez75u550WNg7PYriZJOZLxfLTdgRicdigi/I1odyDzGn/WQRcfmZrSz1L1OqTF
pg9FFbEqYubEEGR2MAsIbhTs99oDTHvSjBKgH5Me/T3HR/2wxHaxl+Pmc2NcLoUYBdYJI8eIlYnN+whL
/Afkvxxcnl8An7cyzA+femxbHHsd2vM97scSjVKC/9Gg/cdK44jLofrC1y91QA4HlNTiE4f21pwh4in6
XQDd0ubsZxboJ+qr1UJw28Y5z7fKFHt3buWg+HFDK3E6JwecNZs7SJwS6A6rzCok4otkCVx0tsoEYYkT
BHBBKfGi38tagebogr6X/odHqdhEeQMCM5s73GFSvXEnhlQ3e4X+3916UMHSF8C57pVWR0CXilGvjXp/
opdhG3s2dZugRMP90zYuJfKWvkLZMQ24rXTNSXbpXJjwjmIRLMYJvCop5VAcn2w2jZlr9pQfaQB4GkyG
FmZ17dPomvy/4UD8O73fUr7HfMz+Sr4kiA5dwoctor10PJ4FttGNiWcJzL80pmeO1phiHVGYNo9RqWpv
Yl+mBbuK8ZrqBL8BcIDAWjuktH77rKPzX2aopsRtFiSfwDbHikphZ0zjqD49qs37p+0KZYhmq63HBWXe
deVolDGhHsuFPBAku7QoNu3u9bJeqNmMzjg4YPSumAsdSTF9dzIHPti6L+V8nKYz0u+LeUTUTOxUREjn
x1ZX33e/vQvQfEdBoCOCiphGiBakrsCvMV7Tc5vy0Rn6lU+z+yw/2GXutKaYsl1uYbT6MuljvzxIRY9t
imyKiXjmCF5zi7dHDr0/UhFGASIswUyjLBfs2WqWq8xQ4NwNndF3nFiK8q9xkywOPVGi4Pd2zJ/VMkZF
3lcXwb1qGC/hkIN0QuVIHFJLP1dyvNDjr4Ll+11KqaNQ6eV8kNHkAEGsy/YrH5DKPfMixEixwXhXUhcK
0uRbMU+YxnnKgYRizhp2QSG0TJSx+OdTpVTeAAYMNj1LkSmR5U7lvLMlLjS+7kodXL5gMEd/QEQDNu4D
bM1pJWAuFGGlYWWLlOGCUk2XDYQdhICMN9qjOFvYToQJu9o2DDVKwOCnuqaBuUDDWxX9Hmx62cVQv7zZ
lcQc1WeXJiu869+0JiLUwIRbYLu67SUYyruS0jadYAKyMusgY4/nB6ktm7o5bBjPnjJGU0YKtSid5SQy
QMcZQrds4ML9O8QRblR4Vsoum/aRH70obnji3LASsgdJOHRzSCevN8xvbRlXqhEqLtM2I5QvjgOwTBs7
t6SsKw23urrVLfahY3gp7GWyIwAXdxuIQv4SpBdDYBLPJJvGNCwgRXQICVYJwVJfEqVhAjR3PJq2kl7l
bP/tGkXSXEFlSEWGTEHUzjgQx3jd31WhsxfDHXqdhurgBhHhxpTcBLDFghj7OWHlkZIaZ336yiDQ2udx
HbidcR5q1uEXgcZmwaArGC+457F06qtvGdg1Yp1BW8XLIhG9YPENsE6uwnFUaGm4RZVJlKMz2Z28+jqX
eiAW0BdfsUlxhmTG9rFh9rE9t1+1WeVFRy4BABm7wTJ3BaLyLTMyoYzzZgUv4K63/3lTMV4tQMc12gtJ
RUZjNR7OdzudoXU7aAAL8LlmOV7eRa6yhoRi1iCkcJRAU+edHydmRYM7dqLwYTzD06h1ZcWc4TgCEduR
0TQM8veqAB2MKlqbT6n5IS0fNUtMPt3rlk0D4W6a3BFuWHP0uibQaLAOIPB7U1bWmBHbuJSLOiJckMq3
k2Bu2L2Kn1pH+FTqZ8ygKuk+PCowGomEcgMER47AmIgi/RfyNIuHwULyLUTp8QpqQuQm4YsSmVu1AHMA
itqTvGAKRUcf0yPpmoDskUNXtY+Jf6zqnfFFqqE5pZ+P+Euk429iMxyG+zBrnWxeK9xLHUhf3gIXi0B+
67M6PFOOOv3ycmDARzsYqyi88ZKNb4pIg+Npye+BXNF1YAXjnd+Wj9hvSOp7UvxoqLc4kiIRx0FZ1UGV
vK4pBofw4LEpOkIDnA+d0XUmc7/ns0B0u/55UBQj7Mijl3wWBno0S/1YRCS8Syc8fL7iNxhO5Pqfg+uM
9IaOZeCCGGRxdA9hHZPcD1sxvco6DdYesgjLN+QW0QhjVuBohM/ANNkQXxVlGJvZAGS6/1byF0FPl4u7
p1onbHChcKyenftWsz9IX9KDe9W4Z9jcVIfT48E1ZR2o1NG1uXsSRl6AK17lDGyYxDO3+zJepp+k6qUX
Gylb1s5ytdsEMYrS9nP53rdCzoW8JVLV0lG46c6QLeRnrBFJCerriucwcCxaghL5YmDRLye54E7Bu5kU
A4UOXRNyDsnH6JdEtGqJ7P4UxB1ETw06i+4Bx5XpZvS33OvwKTYnGK2fBTLD6FfC9QSNn7UwzL+Mo2Pr
Rv4yETz7N8SP2fuv1wjKf/Kul8M0Uy+rVTs40sJdfJhUQyMr7ODcKEzf2iSEJ1iTtPlzlXgCffY7XcY+
pDttlJAJfbi+p5II0Ah3UoIPNueLIGl4qtxyeQDV3SlGvnbSm+N00fGU/yWOIGWKa+N4N3MBs2sNTs7z
EOO9h0vdFUI/uK5WourAnzd4R+rjclwajFf0B1FkZ1N+TUgujAmcUyLdjSg6AicScex5zzp7IGYmwLwy
fXSgloG/1u1RBq3LfExhN+SHmZUjU1BoWCX0TELLsrLI7Rs3ikprfEitGjJmEMkPCtVTTtqyUM1vAkZA
M42DTwvVuUgbpqL1+P8uyx80faC33SRgXN7dwUmrLNvm7wSoUNPeNwap037yN1qjj1fOSnfoOFqbveti
uYvjAHukelMbSUs0Ez946NTHzaEkRU/vNWdCdCuEdjZ6oAENzHM1/VajxZli4BA5SEQhBn685oQpMqXu
FGJ/NerEDiPplIqqlqXyHdKswAdrV4tLei4noFbA/YPu3hGsUsjKOK4PPtXPEAjwhaUw6nYS8zrw+2Nd
JdhJoJ5/1ZOxQgY2fS5JUOH544VWtRf0y9tCltgVcqDQBBcmWOpY0Z/6iiYBw97IsSTFbAmMaVAzglE8
FKVnhX4hu6ukU4hkpOFhyof9caVN8ATvS8CWqy1DVtNgp59mk28MHv7QPSxnlhCRUOPYgEx2nIZZUCfx
LOavufU4wG5tx92lQ6/vm4VCMEn0XUJT8z7EOKuONFPaDeNqZoZskbBxYgLRq5+2R3aHUWxapM3Q3XNo
Tnmz+KT6drsfqQfu+0uQGkMuiBO0500eKs/GjTeaUB1zPY7KorguWj3TFj/rvgfKBh75p/E3irlR/xqJ
+lrnSwexCQrvwUxXvzsZ89Bi6pd3ndXuDpqwz0TCBuskXw4ueR6rX1486hofbrIBu6EesLVuFJp7rixv
+ojr048Ty2mZHsCIYkXoUXN+R2lGMA6jCX15t79UvWA0N4/9MaOzfABzGIMtamGLNu2/GWGyEl52noJa
FT2Xqg2hogUm+tCR9FVkrhw3fQZaBZYJTagJwaiJ1+udCyReE3jqytvtBUt9m/3WkygaRxH6xi+fpUPC
ymC3X+rniho3e8EkIZTPm8XEmJ2VqePIB/KE4MEyRtAADHA+XsLjTfPwvxC2ut97iljZZBaa5s0i0Hkh
We5rLOazajuLOD+1b651SKtZNCV6TvneasaP8nteYtiBECzNFRWr8eUkxDJhNad7CkYhBU+D8sPdgMti
z4Sch0RjVwcYdzMuI/CyBpiVBaWild+Y6gwEN6pnDmLfny5KLPJ7Rx570D1sI9bynYHZaF2rClAo+CXW
4+VcOZwUtLyzeg+PJcbNjmA1UccmRMJ74+XwbhZ/I/Gscdo24NMrzQzW0zghvNanJP2/eT4Vnhp+TY6C
zmsN6+CMvwcI1rec20A9Q0MnvfS+bdi+bDBYxzF7iu3Lh5s6qTywCQSfNVrICm1Q5/qhN2vnG9ZxvMrQ
oUlzsmitZuhf9CMjNp8nP/MegmqLfjsODKagSlQJN78vfc7mWbs2OPcfKO+GuWzHnNCUSplH5JI9MJ6O
gJs3VRWekoJtz3b1RU61tXLK8dNMAb/zSC9HFuvcIRuHMSM9PjsBmo/byKwYOTxTLSWu8mvPmvMsTN8O
mtX4bMS/Ajk2Lar43oq6IaplV80W7zcde7t2b4fzDRr6jGgRsAmU5H2rCZfj1TkFeHujHYlcOAbKaIR2
fjYljP2bU3/Dd9Gs7cW2Q3Kn+ZWH2MrszId5Pnnk0yt6rAaB1pEsfYDdGXCEhrKyKzrBM0KCg83EFSgu
tDjjkwiEaHNaTyVtS/kqO9EK3Gs2Si+kFsN12zhQn6xvJi6lRSQdyblwjjjxVYd31pniOXgdmR3ijIB6
8KXgrgYsHiTZ/FtLaovCI7vLmFFHe7hvcNNt1iwH++2sDJt71JzEUkHIv7ihjUmxceZ7QCTWak7Go5m6
9XVDdjCWrt/gdY7EWh9DDalY3QdtFI6wUwCvQhJYR9e7rA+VZiMHdoRaVuUVjd7257PcO1WTZ+4rr1T9
CFtYpEMT4ISlIRyNYfwW5A7AdXGjVNu7x/zCk0Ae6tdg3lQ6gd4TrhgBLdoAFJa8hGZ6CNeiwUQDpJ2X
xYyQl1oGJykrCEp63bXHKfm7ZqXvncnIvoQVbdCzUpNBMC8pu0DHzIleq1FZNlJK5/VeVox0+3rXUNGS
cwLdRgFh4wgLkD8l73UhZJv5SDyl3jSlnStIbgwjCNoFe8f0P3j9oeHMlnB7MrbLhrz8eZOZu2CiasBP
aarnpQfQDjA50+svZaJ8WsWczzLVltKkdEGwkQIyIiQYQEgaCSsPg3KlDJMtsJOrs/bQ9ey9lHew4oCV
beL+6fZAykruDNya6WUkp77kR2NsRDzUuX3lVRaFy7b+LOCCjhOn3OjWEbMZH2PKBgGl3LhwHHZON8NJ
6VCKvGgxLMDGh2c5rlqhTT8+IHWqWTb7/6nidMhCOyiexMfioig40FyYcgqaOmqHn8/qs9+MvWgHNrzG
z0i+hj+0zOCVFfiJgAtFYMihSHh0OZflIA/sgGfkPPC1Fbb6S6he8RkzDW7tLpCSkggwRZI/w005pGVA
DAVljkYJfBekzdNzu4oZusSliahUf8CPauI0dCp9YSgrnCl1q1C7OXRN9+yM9+1FaiISzTdG4mWxV0Ze
L7nQGqCHM6IJnZ528lF7sEsXGaSJYMVAwT4h0tY39Xe2OaA8fgqCdwcQiDdsa1Zjn30L2qw1K7+ckKvf
rFaj0niJpdFa0kAZkp/ueyAdNKooh+v2xeqIrb12VfAzBt3jSZFdkhKXp87UG8YkqAXfvalZ73vZftnZ
vMjgVwqY9B6fzJKwJtWGGMk0bi2RGB2Po1u+hnZ5y8uumva2XLxzoGvMCqzPRDpjJWMchMc70WppJp2T
F9smkDLUiwxvR81ncx6uDfmHpj/XgPxgr7F1ZWWFOLUyunroK28WVJWY7eNHvdoy2pMuIEpt+ztD2se8
2uu3Ie/c7fWRbuTIz+0nEZ5ta65kpBJ0kYRS2ed5YmtpiZ13FURbpFMrkJdH2mD04AuvXlpkaxrXdMKn
4sJVzGlcwXBz/88a3R1WeOZHA0aEfb5ZsFE4bfYHboURj7aS7gysYTU0jZn300pKVYC93kyLTCiJAqQt
j5Y41C2KNqD1iatIF2mlSvVs6KrVng6hyZamVBFectQTbqVpTQ+MK87fcxkH1CsxLVKN4fukX0yTPPBq
eRbOgUrZRCAF5/NS9H18PrIvrnsZgqZzIB+wnUSBZPD7aghAfe0Sa0l67GL1QB/g2mteOGqKisBK+ZHC
ZAwgkQ46MkXYcIYRJ6KcjdAURTd4CEp2VysdasXmrLJfYQRJtSMJKyllV0udM9C1zOqAzQHkexM7Kl/y
0p3wUtHAcYwkDAnT1LZkXsjegTaSu+RRinJWXoFNAHEaEaYrpmFnnFw6L2zAtKTKW9z1uaB2mTfz1Rbr
3GV6qhdaYo6Vr4EgcQV5bvkro4yy4nAFp1OVmJtE15prKZ2Jpkd73zuhhKG9YlxWe39nCCMOounuBsso
+ztN6gb4YCv+ys2EekmAVQ0tPMX1tRu+RkKDB1utpZWMi7FC+aO+qMUsWM2NYJE00JuSRBYKKutbwkpZ
tfgRHRIi5BaoDtxUuKgL1pdwhxmlkSgetWTcIOln9MQi7RWBaAykHhxWh16l7BB//VTF+8/t30rq4vo4
BULGE3skF6opkV/Sj1ciwFBXgfnYM0PfMEPHNySseX5KZ/JDmTDFu4a2OzszH0bkYpIn5ryKkrXpo0T6
wMuesAmqD+XOOg35LGyVs6sMj4/CKsvuzvgHpXwojZJ1eODOuwn+5jVNsWT8MXpT5z3GbkVuQ1cPNlqJ
U8bb6hsH15TUJumi5sQUNox3EZUmFCKwSA/ZWKjz2BbRlSqn7qxzNjzNBHM/R9V5HGg7H0NkeJSJ7Ve8
seqm/jh0TTb6R3da8w+3LwIShZ8JDYwCAQlIcjsTkduqSbv9g8SfYV1g2JsMQ/lpWjmEzCIkUB8Cvdl3
bC9SViseTioHARkgb1gE9F1gb8csQMm3eRtgoCAYK3rD7zW0PlHSGl9mnBh1tn3DV7EbwJRzdnHtjJwy
2M2ii7VTzXZewJjeC3T0s6mMUC2od5QfTJ9tydPrTUKUydK4PINw1aN7ebLJcM8q+uHm0MdCW24VV1Ut
PN1IsoDky0qNLYB+abdf2nrJA+D9uqFls01id84HxhSFnwpJqLWW1F8+i0v79clH12771Mdaa5efMCEB
Lm/wqHnA5jd/aAeuZMHqLQPshyJSdehncFg71imyjceCP8bKxCE6ADaEKCLTjOGMx/Y5F7n1zhQ138Ya
pNNckrtiFp6Uj4wQoVEMwbi6WLX30iwJu/ysHEAnMsqZqKziMjFLpFEbXOw+cHURaki389yDbXtKqbMe
Xl9IZE11uxpnkNngt7LE7dpWKTaF7hKqirM5I2BFx3GTlP7ENq/+PW9wUZj8jxC5JNlHS8f4fHydj/pl
j8w07buOIDOidrHoz4unk06jP+IZs+h/GXeM7V11Ob6sxglXMm7CITEmGEcD/SjTIzWSo26NG7N46yo8
5t/npgbR2GSRPxu3YJnKRUdKS7yZuEq0B4ciKZzUeHnRAh1NcjHGO4oyDVFaSrbJHUgv/fAi4essXJpq
aWlurSVImJnVoj73d5VCpW1sZ1tV/n5nnQsOmquWu46+aLEHKlh90+/L8jgAIOR5GG7H8M7CJYhLpz5u
oy8eYE+QY8l7Koq23h59J4wH5kp9NcHLlcMvghfU0fF8F2eZW7xs9D2WsRHbe4sbwgbYBkvL6L772NzR
J+35ZMW+CzfwdmwCmHDdVDGSyYgP9LG8bnUjDZfC0DW7gUaet1LHFWVYcHvoDfJpDAx+qe6I6Uc04iXq
AS4FT88vEpiANBFwYP/c/IMoli58ZKqHuxTKDCx9bB9fkd1pmW19E8SfRoKVx9YUg+d7g357Ddmxb7hr
sNMe0eax7lZ0e6j0OK1t71T4W1tEyh0xmMprYNB2jO8ipQkBIJWwFTxWeEHJIWOBx8+AWa0qgzGTUXKT
wS+TmRdFZAZ1e6WSVB3mGyFESw8dGCtgU4ibK2WK5L9GCpCEIEiX7zUKXqqIEG2RUqfCljHqO3YrlOjf
kvwSJS4blOr5DxcqW2gXrM/FnFzeSA/PtKUMHSnDVjy7SabbUc6amNcnF85g7DDqhMk7qyN8vd4NiTVT
5SRNRjBtVZugHqjwsSrym+U3mcshWvEoCqyZio/B/+WpNfpzGFQhamqdJTssYa1K+BIon+YDtKt5fuTB
e0lOEJmBoJK++eqGCyaqxlxW1ZAsFl2l/lZn21GbAEvtpf9SO7ei7+x+V1bNHFOfIwsFvzaQ3jqARf/9
7EWNrYW1CVmFLFSr6uqSTFGEcqxvw//TaxZzrdqFUa9IleECP49BjTEuwCG8OyTN5A0QAEcxvMTWZmIp
ovO8VD7vxoDKZGTOAN7MlXnvs6OE9elbfeewFGpA11dmbEYFswkDfj86roMZvaPLfOuZLitVWBHj+ZFl
lzkGRW4bdQilEBdBk0+oj6w1lc6kbWOqTdSHhN3HJX7/0lYvfwKFcPt/YVu0jYKksDmmBlOcHVttvFR2
C+XVwFyBqXAjWshbaAAOtytk43D64Pn8qGKB+wKaXUjdHtOxY5gyk0jmyN/0lN0RNB7Sl/O8ycf71xrn
5EQaZb4zmJO/gH8qFlp9vP/vJH2Vww75Ch1HPPr1wnfCw006YKjy62IqiPT5a6eotWOs2k4emKctTYQi
9ygymHBLaDjDXvPSvVYGI1Et+KK63WsipEIwg/scajUKN0TAZ61hkv1BheWj4duTCBvDSdoekTcrXEn7
GqwoLDIII4cp/GtYAf6h0BVaiFA7v6LdUpu98E7+U3q5m4Zx/OV/jzWjSYWVVzh7e4gfjKvlVsvUSQoz
68oVjpJwkQtGk/d73frheH2zkqhGXzfryGpdTHnhioza/4hGRJKNYJNcWk+jWFQZEc1TcF0Oasy4BIhZ
8D26aopV84nE1BrGv8Urn6pxf4RLkJBmMtHM3MbcxxtdudUSfwYNJxr/XI5+yYb3vHE9ZD0H5emH81DF
apBHfIo0I46sWIEOs0+38Ee2hmI19DYtB4QUSksXTMwD4FIHB9vYU4Zao1rqb1kLxeTZ7e10PzGVXYzZ
gdHHaZ3jvSXbl+u/W7s2kgVcu67nPHcyc8MN5hNnKCC9nB7Po0di9ty4WjMq5wAOgAXzk5B5K37xaa7s
INgl3eDqWxEswSerSUG0GKmhhWJ+uAMYUVpU5Uzvsf/p6xiKIOK9orLja/G4xeJFA3nRN9QyCf96MKsn
t310lFK+/pkHa8qHV6BrsyDHHlb6+dfmsI3WPY7CA8p8/0BtcMfZI7jdomS+5qGWZgnWOvNoqWVPpavO
BgLOhitLg1RASv4qeHHhfRWi4oCG6rUJKRhG2NzZsdWWOBXdOPq4jhGLlKmFVlyPpLMiLtDnFfgaIz84
nSAsTWQY9moaZ/JneGjTxhkc82XNMvI+de8mpdcBOiPAeBeJnBKE4qebHrx4wXK8yS65Z1+6XYx5cm8B
V6/BEyrajNIh30A3kXSyRBRmCS1bNdxTQHu+ESlL1Au9zfRcb2cbmZgtb30bhVMP0+rfo2+IR2/rw7Mp
+8GZuJHjeNniOhDCu28dIQX0XUvSELEQYchZ84Zb2cl3Q5kdJ3s8FfvxwW+ixk2ZytTe0DaTWLcMwdlt
S+DsnvRW1iEeVmBjEjATGv6mpNNc1jabrXVCk4E99tFtelOtAhzF2AeHgTiR6lZ6ZVS3tRoz+yYx8N0h
/3ZMpnO5hbD6pSiYM2OBbHUfGYVJanwhClhu21dwQKpvURTUyYil+WDEFCN9Be0YLugVwaaCaXCe9QT2
ScQ5TJJ0kzSX3jdqly5JLHBaw8j9UqL2ppOx9EcUxUUAUZimEK9VyuF96SJ44CyIrqAm5oj1eCMQEEXy
YedfyZ20SlVMJI+H5h6NW6WM5Y5Y6UCBG+2JNRn89ugXmUFB854dcF4ndGmCJkCLMvpaZOnrHRqJTDMw
mWfQ2C8nuo77dHyrw49PDpvm3CkaM5O1zEmcEbR9dpbRxFEUyYqTzWqpCIlDIXM3Es0KVfTJKkM2aAa5
schV1bQ6q95vNCCP7k0teReFjC1QC4Q9X/F75VZu5XThB4XRtC1FUv5J67Dk12k4AJGrCf2JkMqSlHtP
vwGiD+g2NsVjzSYQ/xMEEtWGU4Dbj9WhVtBi9D8gQneJbGk7YwWD7RKmSUQcsJsg9SONn520bRCHCxg7
7Lv4tBl3ZKtEiyheR4ZzqHF7u9SJFBM3ACi2ogGmxFNBVVfC08xAV/SWwmA/wlGrCSrfFFDNqa9BzAqo
taqR/kfGJswIQ1oTgjHqwsZMxWM1VRxtLdPBHoeNNr7RhbOh9LO1oGF0KYSFVh8eA4TdAJQ8uoD89hpS
JD4Scg7rIoEHNteWk1O8+ZIdZXZCri99lZvig6dgXjPkbFLCoDzlmcnHiY0qMEZIYCMqPx8cgIdh4e2L
UcvZxDHyQz5SBlOwG29PDAtOVqfIsW488/i2/n4Fv92iCOOyB24QWkK7FOL1q5R+1PZ4V3VNqrxAD4ii
S09/oKTbWzNgFrbSIIcDVeD95XrjdIDvyX3j4Xh5SlJqvvfRBkpFdggq9f/gsSWyMj6XdIiAHDSdp+wK
6aNgJ5dogtMDlCLrCGfvIjZhvw6Vc9GA2phz7YsPLJKFqKU5IUZ4oCjvGRZN/XtT6lM/qhLD3/VyACZT
TCAArnk9WRndIMuho4E4PF83ixNI4I0BNiXQ45kbUshPsj5xugCftImIDIO1RXp/+4o+uQM5TjOga05/
adZkIv5GMWzFcWThhBcb/fh012s92UCabzLftlFYsTgQ9jFZn2EQ0otmrF4JKizOUMx/lJS+H7/45kmg
vQFSWGKLMsWelmLV1wTGoI8MsVs/vjOq7YC2n1fGcrK1p5nYPG0NG+RQDTqJqikp7WAlutVjGT/5EXpU
Z+kaUql+f/6MXn01dgqbNbD9XTWMjz7vDVec2buW4DzoVLeVZcFjdoZVl4cH8os2euQbnwdJBw+w3ZDM
Rk3VnT9sfDta8cmxDfiww06gjF7OuX6EmJTUi6LVGBuyYCt8NQppedviMCMkerMJ/nsKfJ4x55xaTU4c
A9B9n8i07VkZ3O4xv4p5OeKsCZCU3iTgmh0K41lIOJ1eKsTYAxMOf8SN98yhCGdfs3N/cAYI1rXRGWwV
dNLjvq1jhg5mnoGAI2oxy/WYuu2XBi7oP5eXS3DWbmseo/2z2WzlR7s4cTSi4DS7X3GmnKPcN1ukUfAo
tatyiG9N78StgSX+Wgbfb93hOe2urTWHMRJqxfl6RFfJTjEXO0ny/SYuSQEKaGuaESrPwPFfevN4dqQe
gM+gFVPVdODkFwSjbClY5T5ufNck3lBEtZk6hv0IRptFJJQdI6mlOb/FudCnqwtvMq45zK2RgS3SMjJp
FwMUpEj1XVDJh1lbksY7TpN8HqncZ2iJm1A8xmxvR7BqfxgPMnvpyK48HECoXIXMw35SVN4Xlgl9715Q
2SstRb48QgMZSUz96veBXoNKGIoIKmoSUAhlrgnsWGFGraOJVoES5L/U2O/ojL5YGq+HRFOBJqxa1YBT
BAJjaJyLzBeg4MAfzy4NPO85WI/XFkcYk38UNr1OJZ6isxBUArMrPY2Y/7XN5p8xr3Tbq/+AFKitOu71
6x3OHBXxWFpI1+8Btcc+tn9Z1czT7+CLpY+c8F5ziScKjw7FN3F6Si7VIEesSuHDP6lCt92S46yWJMi8
nnNB1E7tEuTL8kmOdZ7YWNnSFF40hxbmSC5R/Cm15k724TmE77czIKAaRKAOPDUnD/14twq6NoQdZX7Q
Uji9zMETjjPSZbelqm+PUjWKw/wqR6H2g5rtZ625XNbj9dtc6xjzfd5RhJPXAChlKsVAdGARaYJtkDby
VJZPUrP1m8fkDUJOm31y09l7PeP+Pvod8Te0Yz3AlCuM3SEth4R4RNptHHsfGKn69bOP5ThUWIQ3QPuJ
Z4j3SKXZUAwxKrYZ7utHWQr50HWNnYxxZRpruDisKWJB6K6nlLJ24NtMnwSuj99SC8V5qKxu5JprSvBr
nZPoZf5DeUo30doZ8/nCMe+Inm3U2d92JU6IaWuWifw+THUr9LqDWb/asH/tH0kLdednwOb5FbuHcQom
OFlU2nc6nnVzX82gUN3xTQ9LM7nQ2WbO3QV3H5pFi3kWBkhHmZ11TCwa/gqt3E6X9FsetAPh8A7ow6qy
dU4s97yAAJorbcqjXida7raGquf+7tkKRdKxyELC0N42vx++ZT4KDSBxuGd1+Figs13VLFCK7Iu5WgeZ
4J2rUwq2WB7HUmtHQ3WGEXZ+wbVFLNHFRIXPxy/35fhZq/iY7tupm0UuceQZCUP2xLOatmgLs493nx0V
xDk+nt5+3uANT8yzaxIfNJg3xE0nEEP9yrAnBN7yt1KK2VYALjgOAqp+JtbEeWn0kft3bfwtcTKoaM5S
SgdQLQey2yunmwxh/4e98VXlDveomXwC4elWcJ4O28K+w/iL5gyNsbCLoOCswj/qLH+FyR8RGnqLFL03
iHzHK9UalaKjB7+I+Jw7Dubitt1vAWJQnDdP2TXC8n16sJcwqtai9nat1iTND87PqtMg/d14CKj5UqJ8
Qj6BbWyb2ZwqnG6a3ncplMCxPJZDVuZPRJ2Y9k9SKSXjLzyao8eUGqTKiLB3K8o+wTwDDmBejk7cGCu2
IbAnk6YT1dgaRqMal0oD8EtcIknRdcL++Puqqvo8Dvmg4ER25NMVUkzBVpISz0Pt3HjdE4tSKFsxD5S3
Ghr5MtwQOoxmkYPwnaPTS+xXbIzjRcleVphuXlzgOaIicsR/xDoyNDgmHiGSyKB7EgZfe5Z8ctudDkg+
ct2H33PVfnna3mJ58r7obYQ5/0T3D2QayMZEI+nLffc8N97VK0MQKlMXFHZbyFqzkEE9QZzz+lPmvpqP
eOpmZe7utii1YBQT3DEjlMhPaDgvvbcsCJFfu6dCwBUxYBWtkK0Q9I9GJa1A6DhA0wx6XYddkU5bQWsT
AixqS8g2RA1pVbNAroW43jGOvjGkUq6qa2ytQ9RLzPyon8bDy64T8mNoh0L1dQGC2r6Cl8jZDANL4QXd
zjSDYb5qHO9bHqRVdRkA6tDxW8NPHIczWVQM1abEgx3gQtYIV8Yk/nRPXYLMECKeDzOHSRpcuppAaO5+
7RcMxID8QiPh+E9mpwRHlK54YD0EFpiAAaRvUnp2i0aQqNE17O/OfYv4Tb4kmljJbBztQIuEAWH3Of9I
c8o1FJxXhPLZ4L+FaiM6IpLnoNd+ajY84uaqAlLW8Dy0XvPDoFvrvTOEC4gSOjfiW335jcbNmtLf/AQt
rjEk5n7e/wq3pSMmYebnPOowv13ejL07vPs5cdScOI7nt8LqRSjnMQQNqPbWgi4FxCyofz+Fvr2Y81M3
gRawIyaHvyRGUv7iaz0eFB+7lL9KtIDftZM5oXVZ74QIIS5rdzoNm1i0sD5uU2qyA+ah5GYZDUFb2R0p
Y2nba9V2kcqhajv3i2zn/Vuu+to612Nd88wKX/2VYyrSoTdu+A42+XKtl4fT2gvioDGO/hREUI6bM1IW
4tB9OENSQNc5lOFFwFFc69Q2fSKXCtp9fEISQZE5s6PbyQfCVHiRfJy3GlSNztNUVCb/AgnY4sEwHXF3
IS5fpl8yIswM55L8EkiZYBhQvZncRS9mDpDRRzbfUOFYI2lbhGDRCcQOadfpYIYL274SvKcFZxR/YGDy
oxnwUNEfN49ffKPcNA23RgzY+6xjXnbIjOWtsUD3GuR4VgGVELeLyVAbssfzyqg7F5e3jRKfOhWyVdOw
yq1j7jdhJzHi+EzQZIa2pKfnWp/GlS1qQ2kgdVHSqBCLGhvCS6wE4W5LT+2CuIDMVtU0on4GK9G1KsQQ
Boa529blrynXuiQNVVUvxtGZiYnxULmB57qOtNRzLNr4ikCPnJb8kuo7epCAXCd3f1o1XbKE2aVKyIVw
Zj7W4l5ErigJHzE7AV9OIvAZ7IEUtsiiqlAwzvN4I3pkz6WbhLyYoozMhReICbURkdHexkY9wFFMO2vs
eKn7QB1JTSHyTfD0juPs3ikif6MP+MPglvIRL+Apgkfq2sdSjaV13/+Nk2uKXF4nmFUmxNMOWufyXoc4
UZ4edlm/5eJvndCwTl0Jew9507oVUH87JZ9MJKPhmBlNtVknt2q5Aj4JLeidQG8Y4rS769bfoCKJsZhq
gDxo2xQPT2H/P3YCVwZGKDLBx1rae2s5ECKzQwdSbUwGZW/eZjy7PtQyzw+iJZhSqAn+n1XHyTy//sP7
NbBvRaRgYQW/gVYd2mbYgwTWkrV2lNGARFb9FyTBKdbLczebaJN3DLVdr5cM6oQrOE1kxmw2LMTfSyPh
d4VFyvfP+9Q4KlXrbtBBxbCGTiyMlGMk4BRe1Icy61kvmTJre2E7RQ0bh2d1TQMDlt3QCza5LEp+npcb
ck00v8vhS7VzofUTjBElm+HxR3IEIJb9wHeBhbqjUD9+HATDy00MYaS0f4c4qMpXCpI3z6gKP1ZjpJZW
XED94R4u4BStVw27i7gOBYvdB68XkoMBhRkpL2E/wFg1nGFdQZVjxnL6/DvgN0FsGNcANHYrKbDuZQyA
Tpk/g7zw2oBpbZVzw4zo/usQ21zQYFPopiGzVtpenFf6D3Mb7U9wt/uQWFn04S47igdHVOFLy4Wgjz0H
64SD3JZPkmkRP0te9TMqNm3ozYSTTaBpFQK4SaRcOhu5HA8Kq2mkvQA+/rNRYLCA8GAuqP2GrLeRJjZ6
Lg5j+VbCuBPIU8PVTW86FG4J/GEzVGK8bx3n6IWt/Z356RvXZDE9twXt0XHuuTrxOmJOMzXMZTVYYF5G
pBwwunotLyNLZ11A3e+Mo/jLzCmRAOfcGz5geGziM4skOq3lmpeY44xUC40I5jVAwuQT+NqqN5lKk4m8
kfFCLEeIcz3YrJGflIRgzIlmM/kPpvVe+BVFsL1VeDGXy1bJ1g0ACcRPUdfWG3bQRH9e2XF2FBe+U3Vw
iWVD8NPE6VPH7kAfMEtQVOu87aPwEiTT1Oi4FWVVbQNeYSstbEXThQv9mL0FezwO3TwJAlDPgu5SDOsA
liTFr6n0eovQTj6nqniO5y89zjfBAJOvPsvFmV6dK4HHxyphvX2zuRM8GE2HrTSCTZko9UVXB3SMD2Gx
fWTXPz06mTFicX4DJynHeqj9yKiVxjqlXNM9KjvY+8lvQducG67ysAHBycVOed9fAVPcqwa6iL5maOAp
NKlt0Us6eASX/QZoLxJtbiBkih7Ht4FpRNiAdptQSAtrO3byPAvsUbdSomtINknwirel2cKVnD8enmOi
kN+pMSzZBdIklEMD6qOPXyUuIeUy4z4QMzymo/4zgzIiFM8LBuX21D1g2vOmCamhqvpiZfpqAlYnjbsZ
NKfWI661WJkaHr8eQmbm+zWPCw+yJiP+UDU2mg0icLDJKQ1grgU2rqxTTaPLWwARHzkQ9S8EqU5iXF4I
V8OufsC0U6EjatDjFfF9HwEQx65gApgWbfjN7pSqL0jzQRGXSJNvAW79J1AMt4FrEzcdc4CxVBuECTK/
EkVL8Kb1gIEMeI7HcXN/Ca0jApVcRM9BpZXnSinybW9XV1QvHP9MJ96ViWjymfiTac2N47+0TrUK0UoV
d2Nj8np+BpRYK2KGEKZfi5pH7TiDk56CeBpr70rqCNnxnMA/tQWwQbXwURhdsx95Ij/HFBft16qDgVi7
wnY76Um5zNH1u8AJPvDFwLuVAtE2slRj9idVyrYvlnnoF+wEtqYeOpBQj4dP5PGxjChlo7zi5s3ixPPg
oNQmqbg4CwYbZikmpuxf8R8a2Qy4VOoIlsvDxsgINNYVuG2trdnxJf4iwKM9punRtso3cW7qxQwPl3Li
NH5hY7mdii3BHoj7RuEJOUzlXgunm36YzF0pOT2B1+MTLki6jO3fS2sUzRXl1d+iwMxbHm2LbBVFp6nd
rEIRbOOn7wy20Vr2GH3xsGnIvLu/diTXV+jciLuVWSyze9XsQ9xe2C1o+MPsAolBkH7PARqZKwWp0D2i
08y+T8Hi20Y6sAfmfwbUo9VW0YDBCk2+qDCZM8LwcVlgM6MK/Z2Bxq/haBo7vlSQNP/tb56/BsCCM4bL
wndZ3cw+SRsnktpdHzE4I1VayGVqhMsY1qlyCLzRDAObPvFlw4fvAThSTaR9vlCrve3MIs/1xUx9iv04
ONmGUw7yKtkcJRAXwefLfHJZp0Eo3qu9nWkjYySeTpH+JhajBMI+Ia1KykPulfdDoqoayxN2xJPEDLeE
4ZB59Nw3PiXhjBJSdpwRGonxT904HI6rI1uws0ceYG5pjnOixunmgKqsybFkO9jJN7HOUg3sWY4kof1B
yOw7O2zlT4ElNRP5yJ5zYEdwiGg6G1vZsnd4TmSXrs32DvhQga/ODRFjU/uSeI6rPHsI+SE6X7tQYv93
xGPiESgjOtLcM6A4Du8cUxuG6WZk8bFz6V43TWr7YfIaFMSKzlD6DfcEW3tPFnaVwdxeo3cYTkFa3ubY
FJ+pACpFB+C8HFznX6u/2TiCu/qtk221JgYtuibfErteGP/pT4R9BnVOjEoYfqaooXViJAL5vFov7A1V
v/JdbzCCQ605sKonHkLK9jmItGvX5zaGJbbmdI/IqMyMSGcDvqD4M7GT5q76myObrfKtRAxVihnlvcFp
ltJR/8xmRlitbxY3JoeEZsvRbE1NDe4I9veCg+8+OttMB2g3nJSfILHOOOx6oFeEYmDDrwYA24At/DnO
bYEMxRybUWBkZBcf0LDjSP1Ilfjp+n2+LCmr6fEQ/OeVgxg/vk7R6OLng4UNL7dZ+mS3Lo9LGG5ZsEMt
7qIIJBerKyntiTRtH/lVKyit1Gf9M5X+2H7+ZJh0igoa+HPlbbE2x/YQ3/5wXAmyk2M6p5Bsbug6yL30
w6Kmv487q33Co88BUWWPIK7ItPaS1f2AtBDPDkjTVbneHb6/j0KcoENO9/eAhdoGSjheSlMoIpZA0Fko
bY5G/ylsl8vgPyIfHX3JvqLo2NBYtCqnMYpHcGMO/BJvF3wrk65LYDgFAO6fe6364i1xWKca/K0gfozc
hR/UXhqDn04vi7fmufovRx140HQwhZG7IDT5BtUbLnsZCdbqoFlnSM/xy0Mrb2+tXRqsevin4Njr1bit
HumwbDpD2a8sMBXUYylZWhVi8yBkx1aV6hXE7k1eNqCbEIiA23A8clJ3O3OR5nbwAoc9vwRjokCejVXe
tmONFmqtIMsMNczASn+pL8VpeBNbhBFKM0hKSWZa0LLBgyw/UCfxthzCrsCY4O7EHTrNCMO6mm6yN3xu
Hsj3NP3c/1bh48rFpGJHI2rRWHFlyFvXPkF/KwJ7iGJMM1wcGqKiePumZGGjaxdr+twilxwgiVf+5qqa
cmx9L2kdO0F6FRbRXA9iRDeNFoK5CjNk/5GkUSrWLjOMIF+1eG1L8DMhyX3ADwuil1BHhH4pCiuk4naE
LfIJrzHvgFSod5APHgl6frLsuMHC2IDzF6zME/ILmBldyipFhYoetnwr/+LelfjCKWJtqIPPjdIoRg9A
EY+NCKo4xt0V2HxHGJJKvaG9Yhr01ZsOGxTpHh4AgWZrM2Ec+H/GRJ8yURxeBZ9j/0rgQ/xQp7CxdykD
4S1CEerhiYAjIICwfbE5GqccFbhJPONHynPNQxJe4xG3Eaq4ZmFTAWbDtgfGWOSJuo5pMQODqw5BBTNR
GIHmO/EVMe8NUt3x8SzkY6wM1npUpqb0vWL9HO/g1ea6RKK8BzsMZnYGfjC+OwsIiEWdwZTVNOU66LBu
7mneUeZttyy/JggQywXz4sse1DqxdQPJ9Usrj5XY3G51IKFuC26oOs61lab/BIq8GdiaOKeVIXRQHDFR
uBNMh9qcPXWG+SwEhTt1ILAhUBNETL+eKD6FYKQqNftdNsZRhehmnkX2ixO4C6TBHr3k/TjnK0SnvCcM
BO89m5ki9EsaDI4jLpyNinmSl9pZPNBSVpzIl1mfZWHLNOIhG+RZINt6a83Uce8fcbv17FbrbRfW1sT4
yMUycbt2MYpHpDe+whMfdL2mCnzQwmbyZl6VutJ5gBRgJbs2VkSl20dzSqxSGDpbk5V6mJSbnv+qNBau
boRsZvvFhAVV8SFWuaIz2+qpUFZa29Iwa4SIGPjvexyfX5DxTYB+hWfowq+bVtlhTuWJ54gFLmJnV8w1
0vEk1GP7Xjeh6C43MzX7lBiu4PFquuSlEMJmMGqUMdmFWFatcKAmBPCA1vsOQBN2AYbV/9F1HPcwbNAb
lWNbxWoU1+LvxLWzk/JTfYCD8wUDIiIdu+//Ibno2hwO121KOhcGxDS+K38vReI2JA2Z42NIHt6nPrOj
HfW0SidmWRaq7NZ1jY+EVGAJxCnH1WA8DeINP6nIba2DgiUVdLh1wdCO+JOeEcTv90iVmawNZyf9PN1N
moFl//KOHHa5IetPc40CH73uRG0VZ3HNWZnVr9MHp+dMl/dVuhQt/8xNt/YdW7v78EwEUXI7zHrOohMJ
My2zwLVVelfc+gCXUf3cOeSqaUu0iXN6Qba6oK6n00VR85OgbjJ4tlmTpD2/oBC0yuTHRS4a/lOcX2P/
BST7bJYs45xAc0L3u1/MgAWsCRagKG9hbGu0+bbOus7Tu+LC6JYMifvBaKZtYqpSHPlw10YfYb+xLszu
tsHqo2O7hSpXTJYBMTh42exQigUn5iPCjU5bhpVtVdHKwfRpUX+sQU9y/YTXqw9rwxfxb9nmtmckKsk0
2/91HysdZstSh+G1aSlXrCios1ANxZ2ROeTFlSU9fAdFIo4Q0aa6EIemLmz+UqBkTn07OEK1Yd4DyZbU
5NatZXP/S2hvzu82iGp1cGV/MG75Za0mJEBAyHuxgbc0gSHH1nzdKbxMu9KA+zJJXsaDoMKvSyg2W77V
qWN9PwnQYwAHDYY4uguB6XUJyD6EPbwIswGJfeaGFQU3y3P6idAhg7eM/MJ5uhrLQ3hmPv5isNccJveS
Ie3G/Un1Utfls2zTCRthWD2fkaM6/2eUksBUNSF6B9GD3RkZ1y8XZ2NP+WVAMzrWtxChoy9gmZDUPMpA
xLsFMhrvLK6KtafmokkgG0odnxNcII72Fus7Fm/6RQVxGBPc90EOSj32TfoV4BmLA3oMwz3ljiEU4k1M
caAPFO6W2JYGQ92mjdj7dPDMOlgjJncsSuaHN2za04sVwsD03Z/JwMgaY4745vYCkyPT5sF0XkE/9wlv
tzw1vuinnqxW2omC8Det19opkl17YqolxMh/a9Uy02UJHBKRT051ysa1ecdWnMgTXFYUIO+GVP8arRxC
AqXJJsfzqYIlUkpsexmnljSu95SxsJa6cAYLKkfnvcsbCf4M/U1tf+JgDjoOqHspOcUWnUi0fay4hUsH
WvS4ctPR6UJQdMMPbdxhR1zgIzS3cmBnfRBxXtHRlSb9kxUF0puYCnXLO+nNEM3lDOhxlHjVv3ekBHck
ydFQO1MvaecTXba9nO6jdWLtuf2sXluifC2+8Ipnai9o4rONpvXSf1L/Tq+Lf1sBCq6DGvF+I1dksiMc
NeyvURL+mNkIwnViPcWxBSMkmHEKho+mlOJ7Jf2nlaCqo+7CnxkzVa+XHuTvlLEcA2gz1uLjY/XHqPln
JRnJ2bfi7UTVc5Z7mDva1IZDvx00PQj5vHmn1HJor1BU3W7YRaTJDlayz3rHNXCh6p9hY4S9nMPw80qF
OBXoZzr3f4Up84NuYzNzVqPRTfwdHmnOHl6ToD0A7SLHLq99cmQXVeqkLtN3FKd53pRdoTL0rIVvKkCT
yrK2FMN89Wol4SO4RlBE+cdbw+EYM6MU0HyCd/cD60JWa5dUrxiteB8x5DHsEak3PmPAnIWUNEzerUrB
dUV7rktkzauUdpR5N0BmWVbDh2WhSUgU4oU68QgvxUR2MyN1OgIUPWRFsB5ZDuDYAnKaqEK0EMHqjJdr
TcPX17jDquJYUsFaVbh6//6tqIO8nqQvupztSZfDttqC1PWPpxkrWVpe0JnIkjgZ1Ek42uOOn1s+AM5+
GhrfuX52l6G0+tPtP3P1HRB5fGkHuOsTngyCFrtMlWaZdXjQyFuVhHXPbssqDOA1R+1TmlmJByx76pwP
b4EQ6L3lPEfdXz+UH9QK4fKiRVqiDi55HGTty2nX/F2cD5UId2wT9GE6RNoPKn7DLx2kcbnMcufnb0a7
clmZxJOojy4CwSkjHosLa6dFV4HTpwozLdw0gBTsmWrELKtCqG0t88auMEeecIp4auKX0YeQr4pEs5eB
1a3MiPSMF1MwWE9XRCcjTmz+sMiztkWAPGIh2pPkMlvve9Z/K/3vQRB8U5E6tvk8BQ24yKGffKcVNdN3
oGTFZoCu9RBZXtmoP7ZEvOPoyb0PHqRvZXLe3r+i8pNyVWJIaajvTY35OwJGs3nWyRM2d+8TcA5St6B3
S7fWsBU4vH6HkoT9f1/yG81U0w2FP82woXS6mRGLo4AL9WNGMFWaWToyyE/czxIr53IdWVBAPAhgldAe
q9ap5w6xgl/7OKXxDL+Ca0zYjsY534YENjkbqbvsI0g2sVEgguvDftOfZNno+S/dmMr4HMUkN9+zz5eu
6I1e2ROYS4aX3nP9NLMWsw4wi1CJCWRqWxD5J3Rjgh6vJUykVSTwVKah+T5u3T9aW/AD00347HBdMXH1
X7e0RHXcR0MHcL8H/pPdipO44nlJ+/k6UaCLkKrJpjJXIDe6/Fc9sBjyebmP+an/z70ohpEQltDeDnyv
u0cGEhLOvHf24VpQ32+0jp8tykAsku/oevsC96vqV2IgUnjTgoSyJKLQjn41tdhL52TtN2kHljtoEGqM
gP6z2mnhxVajTi1W2bMf+9Hud/554VxLC+Hw9zSjDx40DiGv8z9ajiuAkPAtptfnBEsPLJW2g/6UGISd
l/b8Sxd6aFlfJBFKdMIvhXKsHXQjsG2Ha3l7uxnMUZ5+d+Z91fRYcFuTkx85zHAU3SiVBkE1kP/P2Y2/
oh+8gu/iNojK+ze5ihZzmVnHVmSaPHUAMR4O6/oNa6tCs2D5UvEq9Hb4p2QME1KvS2E6rc9Q8inT3Bga
XNnGPuri1QTH+7I3pGIbqW2mDnOFLe5P10ad42Tvh9/SBJVQ+GTta8pKPq0GUrUqLiQEix6Kq9lCo77R
cAuhkzIIosb3vvqAJ4eljtXdeFI2gkaEuaF7d41UNTpL0MznB5TSJ57TEXD5oAFWu2dnMkj+CM54caIL
t3TAGsbAWI/j9JszAsnq1TOCwvIYXw2HELeWKhmmgyZNoLefdFOO372fMKtOUFtsO3imgNS++W4xYW8w
/84MMGJhwEw/8Qe8IWmFMcF0YXcL8duBS563Ke4HPx24nQl2SCjnZRXh0C3j2ExgIN2o8Dl9rQB7nyK9
azKVTOVddd7tN/aNfhdKzEn6rZPSGEq5GQCdY5o38hLWv8VgVfZQkBn21QUfojGYbtgtuOxBuL77rsQT
Qnt62mI3rKkf2Jlfx9LllNeU1tk0+Zrkg1AI0G5dzuggWgN5WTOXdnX2k38VKJ6+Z3Aa1Z+ADSeZ7S4s
0kUvqlIrt/wRksNj3w961rrJ3/TOhndikaTIZvmsixemr07fqlyiKgcQIU8FT5g7l3azR19oYdj/m9GC
Ft7u1DJqM7i1vKUhJAwm1uXFo7GuKDs51BysKhmricm7eDErNiPI3nji4UJ95AdaUV78I2LO49sKVm+m
VR+3Mq71JyhQcd9qLERvhSKP63CG1Um7Pn91wC0J8E0oZtJ+j6wlocHqGXf9jNkSiQsWIHrAGMilMTQc
J31p9WmVHGlz2OmMmUSbhBXX70uc1AZ472kp0GTa9GdWAiRfZq/YsvWPCeTqRBhfupC7rJu0m5U5TgCx
26jwI4/hQKAT8cGandK9PZK/2iXInmqFz08cWl/zKl6BJ8YjomWIEfS+QduyCyYtAc7h5bAL4E2JXQ7v
3MeoQc8wvQamMNkpQM4L6HeHoq3l61IVl3cmLllg1X2HT7NNFXoycyIsTrakCXqU/CAV3ta4AoWyJdpl
GJHUEqE4jZqjAn6UMJJ+SQRidGMpw2nNIHCM8Ab92Ply/bNyGCoQ6Jq1CQqPYBHx8Tlm1gBn9In8xt7Q
AsWcVglRwyNg7Fmb4cQjn+FGRhED2ETsPr1Q+bVhqr7f9ntSPtorJddp+Msqr575zLfbohpow6y6DKlO
qWAZlMPiKk00pYLgH/HkvYW7ikRlqNjEx0ranok0RC8C59G4QGyxT+YevtTaNXt9zuMMPrpW1bxkYIlx
e3opVm79npl9awSsLrx2/srijK1PfsK/5BinFUNrl5emkHMy+bKbLTSD1CBykVB4/3iH2M0yVTXvvmkq
nSUW6o9RhYu1/7JQ2ylWwHV8buVJ21Fp3ZTvCb6cx9GyfQODQGxxYhoY0aT6SZazjBMQAvaKvVcutfMj
zxcVNIiZJ+553OiGGLDvu/DWAyoV2/daAGBiyqXylCWbVES4NymZzA9pYuMOf1YAMgYLmSB//9dwaL0s
tOQm6/ru3stE1k3d9h2h+GFui9zSV7bE6NQc594AGVB5qDrf2V+sfyHZOkchF+FkN+Sm4bxHKwWQJwKJ
jyQX7URv1opd4ir1W/4JmBzvp3EtTDw/5RrvNjcKpQfdOG0KrzD2o8f14snbYODfM9pxe9CqbCh4D1JK
a+5vxTxhp1GuDmZZqEZvNEPA4+KoMBe4crHuzWyXaUiTiwJVb7SZI6kA3T/SK1ByOgI9zEFcW4j8sItH
t2ngddYMzHRonpMLp56m89525o/ocBBFs/FsBDEgXKDfHTZuxai5GRmVVJQOJ1uZesGySHCcIZBZjs28
WNlPUp/gu8NBItMz1sSdwU91nERVvuY95+DUueCz1uxg2kiuwBc+rspcCAV2lrnshtIO7+vwUGy2nduE
MZLguNNumdiQHtE11mpr7YuFa21RIWdR2O9F9MxF0j0jhoMRCwCCs+hUD/H1MwS5GhFKiagUwUo9hCJ+
vN82oC/B0XSFvTJNum2gqd4PGhbweU9z3fXPpSQ/GzYGHVmNTXUGhGHswBBdpjxcMACBM8vBibNJQhI8
49U6NZ14Ge3fBoOuy5uRVOzilq15MKmKHfvuRYbfZngO8wO2J4HdsCsZvR3pmMU/bt6WEakJQM3x3kBr
dCqgE83hPihzerfXcHci9VkdHQL9secGcSwT4qBTqcEPr6yRrIda31hkz9yO6sTtIjtkFl/R0FHpr9EV
s/56C8hedy21xiho+7RVaLypg+eyBueRFsYcq3M0oELeueqpM3Up6a+GDcbM2k3g20i+KzZqqkWciE8N
lQyM9tIpvlK2Dhy5202fzdydS6fo1c9yWSsFJUJLVlTAk1sqd5k6IJIzoOYnmVdL3sqq+Ysr3vkoEtxj
ojl3o8k/wT0Eo/PHIatRXASjKP2owjStlaVjcmvEz9iB85rz7J1r4L3jwact1tr+tjDAtK+s56iA6jvn
uJkKK94AJ8JBRjWGpdcKmhXc2YcWh3YGk+fa1pGbvXZPdziM+5FuyoiNkgCXewxAXIMcPGkxIRuqxxEc
8ocaGy59QszTQvstVHFXOK+wcWg45TPPt1hYmUIT1bvB5QGVVc3qGZg74NK/tKAmxoy+2qRrEU+d7JjJ
SfnkYmswsaUpO2+9BfzkLAfAPIOe0uaoOUSfBnad2j1/BUltJNelXE5GkPNaUT9o5Xz+a8MD566defM0
RSveR02Tm7sS0LVE0LnO8da315IPGRkv6ZLW3gT1nvbkO0Irgr1iLVEvLiVujPKH2MMHQdM1gKTjs1pI
/vhDc9n1A0JdbXNn+O8DMzxRq9shcY2sZNWFxCVMQR5Pv5ZBsiT2oaY3cPln/TijLLRWIf+M7c7FMtft
bSqcV6HdQxNM7quOFqdl5FHT/tO6kK+u2Yg9Hpcv1pyyvlBlenCgv49xVVEDgKqLvRtE6B712vmA7rJm
8s98G9kZSlEyv5EbZSmEQKqS49rF1Vcm3T52dxqi0+/+BkIwG6rqkLsuWna8gYDcK4s9cUdC+FNpIUXM
BYbJ648f2ca7PsQjM3SfPuLppaEaXJP8s1NqTP7nG/VWPhGw93ZnTMOIh12YaWyVOvCTUJQLnaHOX8fa
A+wTX4Psj1A56sFqON9aE8tObkyLjArGJqErvYb2TOqDCf1WlRUNNeyjuQY+M2rDYAXdzUALi8Xy/k13
JyHx66Ln/AezThaHIBfZXjyvOtpGLa4d4akvt5CM0WqEnd7SDIUZskRSvJn7xfygilpfoiEDvN9OuwAP
f7Kc4kOi8p5CCpsRrQiGQt/9anmm9XFhDhEhYWNnxLCtpJQWOUdRbQsb3Q9jk3v/Cnh2KIbbrLIJj+nj
x6VXbkfTPFz8ZRfO3lrW1BFY/JYcKyusty0D+5wtTxuNH9e9sg+iDAMmC0U9DS9X0UkuBqNIJgTt17xK
2r/mPOG11T3OgtwQniNJg5bUMBwuRfvsjriJKHS87v2BuAqrOUx+rLqGRrL0YZWsaYYKeqjNQ7uq2aiU
ZBW8jW8vxnAz35OmX5UUkQEq1SiE5WPCcAos/bn7iciC8VQYIa+AQzYQDK/mhY3ulDv0wBJd5SlQuDsB
AMYCgIWVJgtod9rH+cGWcqOSjKS70stOOiFyfi8GWqNgUzp2IcKk5Bg43Ai7IDbZcsTBCUP83fhAAlpe
5pQYcXd5vq1jbVk1/K03+pDbg5U+9Ozqou1B8YnNlpUQgkRHy3CowAdbzgg4RMMQBZUldoZkSAm2EnvT
C1I8c4rFQW2gspMHiMKkty40f3HgjeyJ76lOLA7G6+XtWt6504BQdbK0MJpWSQkDAmk7MJtZzFAwst7V
fV+suZ+Y+TBqPSEFdKMYX1N/qrjbx6KLSPcwTr55mNQPkbCX+ov4B6I+DuCYlcV0/awf8ixu0wgDk2mF
BXfW/vIeIHxZNGGS3Xc9Suw8izMI3PX5lCEFNAeaoxHHZsFe84k+HtPBOzaU0vEZaK/RoyZQ1RiTppDy
qyfU4KbDYm9In+/BeO2k+mX1Yy3WcMZJSngqf7/ZGFEgGgdsIZeoTeYpu24foUmqKI4i4TZg9R92LEVJ
B2wL3Pcf1GWeJq6lJdzHbadZ2Qv4UXZlc3UVp+4QWuAVuPIX8s+n637fNgz+Ucayr5wXSjKNiQMYvjua
ALzDXcodmiyn27dfXozxCTjvNo5P/ikIezSNhSW5PQT7+4YOc7YmGtK0uUodS0fMm/8Ikjdf+k14Fm3P
Bz84o31yadtlMxqVpckVljK7IUzvUsI2uoERQez6AnN0H0PY8i0+cHxM4Hah9dV8csLkduBnXSqHBTiz
7kU/c4c4bBupZj7O19anrkcDGHs4yIEa1Y7pU+oSVCfZoYHo3vGnjQOKAHN6tZ2Z0PVdrCaXBQH5XVT7
SPBFutmDxs357hscBxYkjZbXTIrMFMD+8VNG5rxzKfad4j5TsYQs9aeOHItweHTd3xBi2QlGzFbpU+G1
tM2q4mvviSuHpHalAlOoUBDuUGzWSF2fIAtMwzUmS01sxI5WZ15gx/ZchfZ50pEyQqDuvPyxgszexo2l
tdG7DT//d2L8aCerWygMSnSr+TMtErT/ThLmyMr/yOtpaOmAXd1jVZXeoh4cWqcYQge8aF52AP/XXHZD
hAztnP4MeqswsbXNogJqI1p5RHrRu4jrKYG6tYQtOB88RKgBlAYeZnDEcrQaw5o9Zr5pc4AcceR1iaDm
hfPv8Y5KAXNn783BwUv7gUczlFRzPvvFmHoyBut5twWrbqNgZXarLKGlVP2GXg9uvnwN4Mp+mmvdVls0
U+fRaTlPt+LS+bfQrRZ3vB4VwU/5BB7xNw7BueIqy1hzY5AxGeKlrCulCiMBTnezb9nialrIj1nw4qC0
1atsTvBpdAXOkrks2/rdNtzFLu5K740uIYkHxv+sikVKX1pZvFpcL5lSAUmpxC3mSE/uEibvfZfJ1DEg
IgmE/Mfkp2KujUd/a59LuRAD1LN+3oCuQuHyMiFEc/By4GBGK0F5WqtC9AwGUFxYw3R03htebWYmlLUg
NYrC5MUiNktZf3MB4/MwsWo725iC/Q0MlLEr4dwKX4TB3o7a2BVvDoBCTXQK9FGoUBN4ucDUE164viya
+ktJXEway4kE31Hq2ju3Cr27xBRFSu1knqgmRpHMpmz5UDCK+ckueqQP+fNYTRNmAtRnglDuqRsBsWIc
J25i9uvRoUywRVgvUb35zm60EqI1qOoMu7a4KAp9JE6IivfBePbiig3SzFhnLGWCH2aqvs8X2F50qoIA
3o9hLO9GAdDf2PWobEhu97RuiErHsDCnSlpoShYZxO+iuaFssvcPt5D/CMuShEahIIhrHDHXHrfTEhS1
o4jziDVbAB82NHVpY7qEAkqTyFsMul0U4iDjXLIm9S5avCtQzJW0WHq4AMxi2LynN4Y8cGnh1SiE4ovW
aGvMxX7Fqp3tzlI8y4uCN0Z7HIYUuc/s8kDcQROz8ZVjABIPKKOx+qBDTv5Fmet8dF4ZUS4Z6g1acEPq
TJAudlqDwgKOsP2C/O89lxAPzAKC47/lREIjmHp/2bqIGDiI2sl0lZgkvg3/8R7qzkKmdGGsFDKdTLy/
IDcPOrSGwbQ1kVvS+3eoLzS9C/QLIPlwHpdqjs4ZoQVZHAJD3VE5gAAGxXdvwvV9Ec2x0KfTbokiOmqa
eg5r7J+O92SZEnJbP4HuGU7XVxyk03q1XhMYG6XgQ4etECc8VJjsbaaDhaOn1FIuKT1Q/ubX1UhIRgwo
O8Swiy1FtPLfWuLBgQr7eGtKTf7TBjEywkI9OyMfvb5SEj2o8IOFrOR+ri3LdrlkM3V+1SZ/9vdRTdh2
vlNSX5QHOxG1Mm4nVPYHYy5amIHz9Toqu1FYLNaF+nTkw5zkK7rVb7za0J2KgNu20xT0qCxvJP2ReIxG
iaE8chaUoSxKW3tOPoyqSXSUIEyYzVxTF5ul2zVePI3MeMpBJTOjbkf41mO8f+j1wXhOfIuMtCfzPtI5
wrr2aRqTZQRxkvfZ0Q9jOn8lV0nHeJkTE51S7J8wxt5NxJa4/HHtfzM/P4tSuZ/W0h0gxTAR3Zd3v+lM
0D68UQ/s6NL5OstSmObCwKV/fA+Ju9W8p5c9K0eh7uhuQz9j+GS0TX3wIlnQShmzj9O6Pv25F7Or1iwA
6g3GRRa4JoqloDA8l1E4Ggmg8V0KqtO97bks+CgwBnGlUhididorlFOO9rKxFd0XApBl+w4YBZRc32zb
D6udJKQZhcRows2Mfw3j7hVDiRecPUeqWQrBJtLNDrRaF7KAgsXksrv+nFknuX4ezNrgt9z6ZiM7Li2n
SRUoCC28dkGUn90ko+Kfg/Ju37Y1oCtuW54auO8wGSpr5jBy2iE5lXFCmEVUxSxAdTEgREE/XMMnIJfc
B3SlMQy6mbVJb/BKi2OAn/h1PAFdSYMPFu1TslSCbChqAC0LNiAkaNs2nj/Hj8eVyS2zEoBzpzj1pW+1
D6+tyjCr25SdhBJALzwiBXwFNl0CkoHEVSMtjj59io8iWSh60PYE2XTnUFO7ADywWxQ+6ICRv4kOfyKm
IhyVBfaVJTnxkzdSCrdIprhGWdTXeCX/QTdCbPotUtbMCX8ywvinY9TlpoCXSBNenhWA678eHrYY1fmE
fsv0+PFwgpUS/yoVETShXeEJKT9TClAod/FriAsMX9tafbOrhTtTZmmWzU1yg+W/ZNGoT/lykPEAACCq
gtPzFVNSclPddRF5bJq/n9/mn+f9OYryMWc9KGNuPruwzb5Ovqh5pi+4h+5AZjJ2lUpX4XoXKBktYfX6
xDg9LOlQ1tvuMjaJKx80D43eLwL9IQIvlNTProaUgp+p1zPXYHIC3PrEG0uf+O+9YrSvEOjBCDtQHQ48
Vc0xen5en0p8uFMFOW9iX/lkIoWtjSJHhdowGwJTcLkdsOc+/+oiyU73fRX/nRRhD7dhnE3PywX7bxW+
GTv3xYwCbkEBTYcNCn+TEPxw2m65L10zusQm10a2VRbeTpxdnLKikPLKfawnzd8wTitkWPRnPBaBRrT1
k0WfvYHpMoDNNf/M+FxBW2dtqHABwSLhwxPVW/+GMciK8UyK9Bih3vT5WaEUQXk6aMANV7IPypHqS9V0
CcTAUzTAyAMkQuhAa12kfXRJQkC4lJRxUacwzKNhKeblQTm3GXTwn1txTaaj6fxz5iOi1ooNSbFLPBzs
YNfO+JeTcYRbWRFcf63Tj7rCtogfB6pq4TpXElHBlqyfFwuIcq7n/0OV4xDieZ4RBb8jTG7XMqXdiUlQ
87I7qXenhJIuz8p4rLgyNnELK3fDaeQbhgD3uMXeknD4ErHu4CGfu1txzak2+5UvJElAo6bSrMG4tPBK
yg1IuIHzbcLmEzUXOVi0AMOaDCtDABNUzOu2hnbHoyzKTKxkYhYPBn2beL1oRcf2SiAL4nmrjCwfBkiW
ixjSBPzkJX5LqFSLjWFgOF0GRoC9tKkV3/WMQF7/MH2eeKoRLhTZ0abWknPatvx/4Xv8LQlxugfH9CBi
nXeMV5wRcOLq17zd0Bo8SgE2c9bx1BGp4TVC7vLOHzYF2ihvgQP2xstC9KSei9BTcMLfDsE/yi7DL78M
tD92PqG9wasavzr3Mb4opnlqjx4J5WdhynlBPb5nejwJiNO1iBOtGjUnFMU9/Tux7RPmDdxq4TcVxJoi
6mC6YvIllSz30TL2yng9gtFgwmdYT9FH6Swk7Bp1uDdbe1f2yRaBM59SJWWMs22z/R/o0+LB9jfpRM/y
zbyYUO+haImYTBT41ZPWfAe+/7PTH9xdzgWb+2flyW7dGort0gIqrcCaTMyaylcVC68rH9Bh/D2s1jFQ
O5pmJeFyWb26NIiG3JGi6Vb6Fh3ECkciI2Pc4Efkfvs7y7J0qPMpreg1mzY+swkDYMnQhpJ+tHKWgT9M
e9UmLzr8Xc/46s3hzPg10qR4FnnJr7bOoBhoZbWSxcODy79RTgh1i96Gimsv9Khhp6fnP0lJLBwn51fM
uK9z4d/UZYgyNmuANgQVGhXbLjWYgQW3B9mdqsnP9mUOmmOENNuEwsasQ0AB1CNHHRKtkNYahllCIAgw
7mdrosM+knF0u1tzK4YNgdYbWkdwRsh7orSdJPVMYe3alcmPavEOtsBwCxmBPskBPm4241fb09LEq+/1
9qyskXZs40ls3LRJYXB2Q3Orq0jvhRIE9KytMm9FOkY87XHcObVSFMdtssJceiX+ZYT47GZfvefJbOPe
SMDldADbLyHtisu7F67SreVrO9bald+2Lz+xwIHD2eatTVVbXuBzhBlsvUylYdSLtMZytPKin4ATjlAO
CrzX6ObiKYWDoDZTQlacKfMiYeH+J2VuHpc14PgyTcyTcJ5DBZaw3Jo5X3HTYLXYBOBMXFMul3CNkBD8
TJNCxAxpt2jcQZgPNTrOjie1ueR9FpZnKzqMi78zYKJm5UIQ5sJ1v81CgD1v9dBH7ojm8IWctFjE/Re4
cQ1NdNjbuQKRmCNMfZqnhlsNQvBmtyEzZjbdIE3MVbrvT7MPRBh4BQfvgxZOhaGoZC5s1fcO+h9ypXre
EbiFEuv7s/7ioOd3/iDlZvdVY4OPkziW8+qcqe9bZZZXTYZNvJp+ZFe07aL2T+H2BlQs3PQ624rQr5Bn
v0YC1KS4hP4zOnfby3kOXxDP2qEWgoSL5ab4Y5pfWPu87VYAndJozgQvCJQZRQGTeO6vFXFKCJaf33J9
TZHxiBPtzkvopT5yNoiDRt7shZt5UHmPXnLLAjdQ18xKEylYebDYCZLXh3PYFoEsyLTgWzJAqME3fU4Z
NA6Fbe2Ydcg798KCD+MNob5mJy1cTMPtSRikN9j4xHsr59DByw6sFNxc79qG18ibskgKwIEmfq9B566Z
9BJAcu/wHYJP8/G8w96vlV+tGk/WNMDmmmig1HRF4UVadOg8TXZEzEappX5yENEGZOQfJ+2uA1eSiI4H
qgVFTtMOIdcLCplaTDwS+tJ6nXPJ52ht1LatEowoieJfcm6JeCaJb/iLaJUm969NsZ1U9y//AhIeiTxW
ysmn3oXBshX6Tg8pwuAsa/YpjlR+sHuHVp9fddrvl2VQLgNC20+soWF0Xd7awwl4O6YnejJ/WX2Z1fyP
cnCPEv3n9+adUoXgjd+hRI4uLh/9rDBX9xYnb+bv3ZghWcBJbqw1QZHgzaCSrmBGUkaKFb0VNShPaNK5
+I4Ll598mcYyQRNVrCeRI3RV97t99pjwcMwtqm4QmYPzCiRaubJEkUfW6qTHpgY0PwPpDN7l8ox3HA2C
QNLLvEHlsTBb91GrfNSBCgwaYyNpA76V+RTtMsavwEslQfwiEcgt+JirFdMLW1mvF/NVABRcclBgpJaN
/xATYTEJaSqzOAanniWBj2fDmpJLnCKXwiPm7cY/PQotzE+w1kdh1VDoHOsvm13r/CT2N+K6TPqgMLR6
Ss3HyV9l6mQo6x7sck9ShEMWRpVliedBkzYvjqyCOy8wDIHkiM3mrtlku0VtjDsk3Djw3WicbAe3PoAE
TZSrRECip43vqCuVVm/wIbcPt2YO83CHyJ+sBUN5uyocCXPG5op72Y+AHWkzZWcSKUGPVwZHbxmYGetL
wJQhQOR5k5dCFl2AOGLyi/TuQUEJ2m+XbfKmpGT9rhlsPHz0Ms14s3L+VYFmGwc5YjG1iA0NXzvm/9Kn
jx9Rh+D3PSNRdM1khb4gxZEy0tF0YFgZj1nYiXIFnEy2MpogEnOu1z/djDrKm5wNufYpyt3s58SzfrI1
kevZfZ+qJmh/QKXQ1ZTSPGZPJFH14tYOO0rBcpnLw73jYzXp0dHJKzZ2YBxcHWhPniDFVsbUYh0/5QOL
feEbKG5eC7M/X62fm3nhONF2W+GWttJ/c4vjdhiQzv5yc8rrmwm4M5HQ7r1mhd4Oo5oakhFeaHxv5dJ7
44U0ruYu88o8jJTNUAYsbXnugv+lrsi4N3QJc/lmaIskFJHLotzaSkljcZj88+4ec1rZlFdvZdSgBXGg
ypk95aW/vKrqFxVIhMrh23poO4u3EDviXBKSf5LlwnhHU0TBRU14/f1v6yezBKDDqrFtSpi1mTu76+po
rmm+88RZ5S1ILCi04oWRcGmytuYadLgXDX8c+eb8Me9Ecl42bUHl4aRxSQ0Mm2Y9kmKYUaFI66JYAUhc
q162jZ4yt00qCHWtv3Nn8qXxMFjelX1K21zI8UEj13QEW3u8mSxa+6umWLQ3sDVfoxSH2xHAlvWDGXCK
kCgrcZHJoc7qX1ZiKhsZoQIq9ZC+bxuLUNhZvgZUMVBV962NVnUC5vPJPxxxETXgAXc5YiFwuBVAO6xz
hrbmc0bqW67gBA78T7reGuPmtaam3P7kftDT3MOzt2q3HWTy9FgX1KA+rMISM0yyg3Dp1OFPAs9hK736
nREkJ4vBzDA6NUFkKOyYXef//dm9EhKxtrp1Yp6mLFi+QU/liQNVb5Od4aPwPSqy3buX//C1YtwiQt8E
es8XeJKEdJb4P2+dzWsISh3jyQHm/E9Y4ZDk1PI2KJBa0Q6aRvBgD98elVUzpcCiEndmzzjiuBK3quLT
bXac2yhJCsSWfVZeBW1uiw/mQyURIViq9CehQLk//aUE1sRcgGc1yL4NN68fRpidTaVqKucwelqZcsTt
CxMQWTuEf/k8Y5iQFwpKfju9UA4nIJuHDl049sgqhf7wKnnR1l58l5JqefS2qaBsmQ6Hx2J9wrzzbayz
ixpfrWXfvkeIBn8xtgWsJfv2k7ZMgtEbf0HO+n1o974+J4XbqJ0nR3WpI2/5rBLkLt3KewI7r/XII17r
7jb31sM1qCv0/aJ64sxEup4bFB/s9TMOn5nUwLoLpfBTeCx4RFyPARlRBLGYSz0+eiafQOD7UUcp19vy
DNsZcjsR1p75ikcwXDfb4YIRhJ14RtUjqVuBzmB+y+CRwZcNnSNf6DsnR9145ha+/fn3vbLVzA/2mNle
xXQsaELpCmfSIzT7xAsDjoGBmzt77YpuoAZQowDTGmeG6sZ+PC797GxZ6Now4TZu98w2bwTYEa8x1IPB
LLy3XDB8lNBoOlEk+rT2ij7lTWLUgO9APe9oIEfCy5lRI6cmDhomX0gFB0LcBZfCz+a1njIOLp+E6M9K
WCOPvXTvho5V3Yx9Aqbo882ZdkuEcALLCIZuojL778YDuYTSyVyOdrni+9Cyjssr4Fqw+Eai2cQkC1YN
nJKQD0FOR/Q8nTb9XqkQn8qN9Jelh5V9Xi+fGKQjYaSWSP2YQfs3c8QnnRBLIKk7ORuZBusXNDYQsAAW
WAjLx2VlAFlvVcAnyqSZbv0V1xRP6C7rkIR4yGQwZUDtyKiNTRCNe3CpDZZ6oELv6kek+jZXXhmx5Sa/
Ak2wibBQ9VBJMvK7imEZ2onnUD3voa6GMcBSk3Tn1wiQSWgJlTT0/1FsxAiTIniNyNEqBpOfy3YoOBBb
bXaiYI8K/nJmVQq6P1Yk4vefy+zld1OE5TePBLc9LNnsEvzjaC5nip2KXns2YPS2d98gYisXqVjjlcbT
eipMtNTLdrNDFYwOsekTmlu3kfRnXlN93sxUVEIrUkV3UURDavJ3qlf755E7Hxas8eQK5XqjmPfm1F8V
GASj+Xp8SHbjI7dsUUYT6JDRebVYSzC+oqjAUiAJ3KTqITQrLsJzDt97YtzAZK1xWgSPfIrAXiyB4NSY
ssBkJiRtKYAsqfTl5Yl6AoGWvd94kUdgStVVixdfDO9Vk2rDx4RYBeiYro74VJs4kjdtiLkaPhVC1Esq
MOZTFGBKOLvHegVoI4ZKOEKZNi4JFYfxCyZFg+IjD6BgNfyx6iLkbqliM7c4EzzDcJGvey0tvVQqhEzG
ph77qJBJIi6DSaxajwDuijP5RUyJ6E4CT6FgE+xDEFYxUBBf2qFmjwYbA7eOVPBiQXfMXGDXde34r7g9
+yctuGTLvDiqgDQU3FByjulqZ4mGZYOpV5Ca9Z4lTsR4ipt/pIEQoU9bawC6+2uu6SF3oIbsE7Gh2CgC
oStGEd1Io/JLtHSSnKL5eJ8teRlxu7ADyUovAukuRcZiK/R01hNdKRiALRcNmMVLHDUelQbsjt6rywgX
+m6CDAuPtFdp9F5gCctns0hL7/ePUG5lc/VnZkWeVnCFO4qNSbVl8lm5m8CoGaCMiy82ka6XPCrzBg0v
a9s9Mb5gUpHWqn0FdSJRtkLFiUQRZlG8AZj9Cf498i3yau/AnMxeZBRjzcptfaEN0HnZtD17vSJAp/ni
ivd3Btgy3z8ae0c3nL+OKkTx1ivpaxklz+bqsQTtwOhJFr3uq7ZMO7ZLmOqdUPvqo6GSsypTKFunBCrz
ZsxV8Fw7o0/E+obZ5xfRNngxmHNihP6DkRRMeAiZN2JbUJl1snNqzos3mMbdAFvY21kAXDdPFuFZ3ll7
Dr/ncKe+wih59TQbYDlNtBSks//2h+UgpyB12HUzoTDW3vRbzKGchhpFgQgah0KN4J1imVmLVtUtdVzI
yPmJDOio+H6BseqjIcFvbYHB3yF6GyeO9aTCHNXoGu9cQQaHW9KxoJmDnD6dVeaILR4nNeldnSXFtyk+
BoyZXcF02jTm8or0UPg6J6D3a2iMNiKAfy0uDj4V/KoZ5bk/hsMXCZsdElcB0oN3jIsya9Y3Ksa6fAiA
k5gJpDsGWXHSa6CCtkHmu4Ka0CoiapeahRHTPGk6pqECG7uxFaPzacoz3GpQCr8Q/fO/QDxgBYx468GA
23743RfwfgP+60BBnOvgdJhZ/+7su3CP9SRZ8UGaaqPH68CQ9tADfoi4O25vdsOsFyU2h/uGsSx8fvSx
OY6JQufBPgsuJFMxoNFbdNgw0I8c28sWoBzXIs4tRuxmqgP4ZK8wWKZ+p3okfu8MC1+oMPh7x8hx62pv
wvH3Y9IgdF0/YBpDQVSYtrwWrEuhTmqqzm6apABSXPg4xYjGNeWhe3m1BsviOGfTaXYOu6AIalUYS9Hr
V8LFPIqC3HOfiKwrjoF7gRGGuABLFN/Kg/wNOJEvr3saLxmP/BiSQxmqSfS3gs7pMlVdEBuQ7mPxkiDC
+eFFkQwHeWnAKAml2WA23z3J7MeYoCrVLw3+vip6E7WVzB9maswP+rzusUkueVEfmfRlufaKzqyDDy/P
MbLrV0SsBFSS5w7japaB9Lxgm9yl1E8ZvWiDbuk66jvzPsMVeCMukiLxXXCnZJzVmHbIpXpWwPNYYWtt
CFoSwxxE6nNmPIXSbgQ3267xd0+oQWPoAGHfOpuOTCbVeWeZurjD+hROhNGJSStvNgYD3wK+zxubaqQa
XTXwx3huMXuMkxhN+jssiCT0o0MmMwuSZNhxDUeTdyauLHt6i/EH+GSwYZPtMEk0PwLNkzOefnGGknoX
7mR12o4WSdmdWruYcNE2AaH3zxjiltVY4oC2deh2rsfPbNrVKqMXr2Ho3MJBsyyd9y+zWm/II9o/TGg/
H7qaCgqHzIRXHReEw1NVA5WiJtV0UnVPeU+JMvpjHSxX4mcjquCt/zWyB99iFJ4rRrahTY880gznkGU3
I2Cb9bSARDfmVg9RLm7UZdumlu1pDNS5QqPnOCZIcCgwNIoCHUbhNbkcyAEGX6X+AiKW8wkub6iZ1MIp
7y846xqPp6WTQRRRHsZn73ktqfBRtZhYC1pqKMnfj5qhxtxfW24SxaiB9QEkmpPruZrzRQixMGuzHY/v
PBaAJpAF9VeSuPjl5ZRMooi1FWszI/l8yrFZxumbaDOBQT2yuVbtWmMLY8+srae6NABW1aBmHHkY+w+b
KGFfq6WsHgZrfpw5TA8oWL2DBGsfLJGH6FcehrnqT7jhcUJyx9juwTJ49As6OVw5VnZIDnIA0LXlK+Ov
hfbIMcUws1JO6SzBZw5ImKxamR/pFtx3rZI97WNmoNN1hsafvs38DeKZbU2LgAe+a88WHwEnGPWf+67W
guBl5csKRk8KJS52BlLC93M5892yn3TFppmRqVq49CNMTWceEGLXyjgMLjXtw7WqUyseUN63A5W3K6t0
gpFf/icQmzSI4u/iTkeFCHecLxfVTo0clLyXT/PoB2aNN1oyitWOH6IQvYdFX6CymqO26dl1BdhNZkXo
bZgZyvGM6SbAexUbm2g73o/Xk1kObpwUd9YpskSndvhMkpRGfnPXmRXBOh9duLTEr2bShoQN9jGTs8QQ
wIXnuGJRtK42/G4cJGax/A8gO1dMUZqxk9+vjh9vXvtfaRJmbk0EQJ3at2UO+GdJtay0KgS8BeylVAdu
wTK187+WlXIOeT+K3gkMeVD0XvGClstrXTvPLYgRV8Lzy/DHaO9uisLWdM93HsTp3k0dMP894jo38wKF
PkEsTG2VA6AMKhss39ByE1t2JCRVgR2evnyRxGOoxZ/RCbpInZISxqbZqsnBi67MJGf62oFpgjaNacLY
zHS2YsevVhTeupZnjuJCFwFypK4JEil66dDBaHgpJ4aMmo96/XdWCq7v2OdxL1IHa5krMInRryl00+rp
L4wDvY3WMbZtPAN52SCtbzgindqDuKeYX69ODJC2PBuZmYDUvE7Rx+zZi2+Z9rvKylKyvfLtFTbKw0St
3KifkfP2T1zxFMpWaN/YPM++i85zI9HHQIU1jpetxk7GGniXWxJujCkBX65gw+dOr1aiVWLLrdc5BHIn
VWK/lolgPutj1EqeqnBWVJPoiSPfk7zb1U/Nk6n99Li9MThrNPOWiTIOqojkSOosozx+WiaH4yrpryvj
4mPHJ4QGFmd0KCG5SqLLBtxbq3nQosfU9BEPRZUIoe0XTGensEs5MxVZ29090fLYOtIXiBndc+GW25RZ
wpfktINh8U4+G244ffCou5V5NGxPPoIsT10deDynhviTWg81IC1vK/RE1Y4gHLspRfu904Uy7SURgLAh
M/WjfDIfsR7Mi1RwcCUzCN3tT3yZUFUB/EjZremJ9D/lEoLd8HdMHYK2oRWY/vVQIlwXWeU4iEKWMQqR
MMNURjkH3uQ+bzQxvuuguAa28f5G7sIcTBb8XxcuXwZkEqMwqAPPDArRQNGXkt1Vhcp/t6mNPxPD+5WG
9DKtliUqK2QbGf85GuqVkbK2gWTa4RAKwJa1bTqNAMhB/IRZPyNp5G09aLj+n0aWGRmXPQbB1uzPJp60
Lv9bZraxn49iUaavHPNb/RrJlKWigbauNbCzAEmZHPsK0qMpr8ZrZl0tpRoVx8DYKQwOzh/zdXepSYae
oGn2iBrUlezjDMUddcAqzoG+k/zTbS4xi4wyRL7gYltOzJBypCf5KEQhkFsWhw3Le2tjXHJ+xfioXljy
22uDxPnmD10hRRy3BQYK5dzi/nBCgl58RTHY/FiVWmHJXfmiKrGC48W+4MDTgx3deraE8tdr0K/vhvuO
k2k8GLTHKbiVkxMIqam7owjo+RoalM+a0JXBhI886LNOEQUvHO0cUd7c5LPkoUpQcxPsrr/E3qX9X2vP
xtAVL8gXcQ+RTbfVkyabQjsiYEU7MYMs5UWsROYKnn7yu5se/uksfZ8DlLeBlmkIpBS6UOFp3rvzR1q2
L+MD4WylSq3Qzlx2Q12/kL6HmfRXZni/+X16xAac01MuRImV6TjRIAqO+PFcfiyTcCEQngKRbRPAZVSk
Nr+nc5Rwe5z3MU8H4vutBz5HH/Q2TZ9H5BkSds53ryq7H+U41YR1cQUnbXvnXycGbGv1vC/1H9vQFLnR
7aE9O1wnu/2bKGKFtL6CeNyHMWSECJoSrzKt4sL20Xo0qOzpZZH3UL8wLXyFMMfhpSe6PCGBXvxB6MII
3KKQ4Bu6ywkhfdAZ+yP5gdgqOmFEF5aaiTzUywRH1MtiG4oWL7GA0pEHF5VxtlU4hbcLkPcIVvckOkBM
GnRv2rFKNzrKlZ0pvk5DFkJL3ywEXsD7CzJlc/NM5Job7MMIfitJr6L/G2FRDXTK1RNJDO/vihzKEUcy
vjN1iAEcMRdRUWz8nS6YSOutLT2ycWs5jj2OiMQGsNZ5V68K19SFmCrIe0iJ5Jvj/zPhRSvfPxzWlCLq
lts4DA0kbVqTmg7Rzvko0rLHNc2zpd7L4izOvKsuuT11IzL5PeMmmp1FrI0uqQEvOTSjCUGPrzyorHe4
uC7IiOc9I7M7zloFd8+5QbkgyfJeKf2pZeasUTfdQOkJZoFcM+65Un8rS+Xd9yW+9748fj1a6Rji7BqK
o4ckoGQ2zHEQXJb8W1jaNZrQJakacY99DxdkZmJYnN6wgYs6ikx+ZPiF/hm6ZeyGR4YW3Xu5344y//L5
IUjJIouYfcGmF/a9aghB/BcJmgXFobv7sOxBHcuJQVK0ZpxqtcntiMgrkpcc1S6BMOxI1nU89HzGXuKR
LmY81EcBN/XCyym3R9w3x8FmrmctVH/6hA7fwCUekwavdjUg8Fl9I9crIy6um7NVbdq9ZkNLXxwx2f7y
g7s1cSuHQdJgX6HCwJkiPlLLiAGcvbAWh3r2gi8Bgpis8TXuqTjgeOg1sc9N6XVR1bKpZ7bCQlQghh8b
HdY62f/bxow9yD25tpd7cd8hPSVEfBkcf4PQc6aRiigZDE/7lkn4dR5MvC2BCFUTt5REPzn6jpNYTjfm
WQ/OriFz9i162epH06ohpFwTB/BG37nJqNym6XwxbWeoBi2afGD8xrolLKSTfIrcCB/MN33pCeehDkCF
JP3nNdEazfDZXIh5op5skC8eeXNLJdy0df5MGLm9VA8+9eDdJEv0ayNVlJkkflLGpVNt62QfogoMHKiT
2lcP+sheQPXiSqhvnEslExMDykYTd2ib3ZkwCkFRJct+g7ynZ89E6f1yJG6TIh7sUm3eLmAxV3cmaTLe
AT7baldPvAdCu7gX2U4UBhdfZXs0nTxvkwcPySV1W9POlkaRoNMk7eJ87CM0b5LyefNFgjYKUi98tqu2
WTp0C/4XnDPhFsKnag7qAqdw0T/X4wUBz+sgf1y6OrLgEwIa8XU07xImQEiRQFWu2L0hSXTAJlnjK8np
hNT2lBXaFTtWnIOV/8IO5oR3uCfp4HcTE3H3WgmDlEuoif82Uhz9NfKZ9Ov9zMhGi9Vnza2tp1+h7jAn
+nK6JGdUzruYWKPGbTpSQI6mvbJozgW+15moU/bnK6OeEmYQgaCsFJKEyUSqiF72YxygvsNby9Qa0hc1
t+ssYWj9Fe0uH5fHeZguyqJQvmRqKEdzvmOzi3Rctnie6nipB6e65bBLvYYX64Xj6SpLp0wCZWSMGN1N
zAYbx45m7sBFw0Iqd41aCz/Hs2PdozrtOMAxolsbr1GHfAeMN7x6q2IKQnVvDhPDOOiZVBOGQ2hyJ6qh
paBE4Tcq5EZVrn+Jz7uaZ41RmpQ+Zi6N88YCKvzVwMcCh9LICLCJzSpRBxGddSRfN5q5wRBw1p7dGR5z
vv/bB3FZewH0+R0gAD0LOPIRP8yjWgFcFKcYgbaUt0HaHtgCxDbZPMBLYojkW5kmNBO7Rb20nlR11a4s
sMKHhHmx/RoixO58N1Q5v7A95JIM1jlKHmPQBm0in/F90zt3WBTu6JP3MSl5vxo41ICAdK67mdyhZFyu
988TilshcPabTUxnSk/zCkYROnSmZuaLhzMxVQL3cFRC6r7zG6AwE48X97zfukCn5+34QPg18FBOjzY8
5bAM8RlVAPaY8g26rVE+Y1IBGCHtxUBPJ9W+s4pn6EIf9mB41tjhCrPjI5vi5TDpFq2LAUwQihRAftfa
O+ZUy9fEZsbIGIxcHo4Kn/aBeG2N0Nl9zDNrILjO58FWxON334Z/EpvVTJfRjkso+XkN4Rox50BflbJ7
vUeWC0+PugzkjCNBVp1ueN/v8Mr4lVTeLIeuhzL7IAxftMTkziXQJ0E+upCJfv/EDXl9ZQEVzaKnW7vI
EKKmnajO4Wyuvt3XDcnnGsG2JeSFRDSXA2rKBwLRSaaQceBmQDCnPsUG2cbZsoY7/64l5QvIj0rd1OGI
A0HnqKmZjjWeNZjZ0znnUP6WmQsXPOuicgnhcOF3jPhzkRqMKfURpokVK2K86xi8LfOxsfw4M1r6FFw8
9ppr+jZnQNwIzMdcVnB8eoO9R5ZL+STYqmzNVuFW4weVqzxfQ8jkJ5wfCH9S/0je8sKYptP5nCTFLmeU
Zvl8x8qidGQNwBBW3n05kAE1j+sd4svt9VlSJVGcSJ3MBhGNviYA0oPJrr5sfgYfb3EEJzVpkh6pUO+v
60btzrSro21QScVlqfBo2Kx2fvSWrLdu5LDHBS9v2bUsKdLoRi0HXofWPeUgw09mrwLrVKc8rOtQ5Att
1JbigbjZ5hahVejpQ9fPPgKATjRtQhw+JW3j6hJNgSs+WIfvHo12Qelghoa728WXv5ZIdShVGiBZkopx
oscPZhNYDYatwm9obVXYKl8rP1IqVBrMdhblqSdxH0U+DubOxXSfM9QlX7ncm4n4PpwvKAhVbeLHe/tq
EUrHFVs7XVDiqK4DRsS3wHoOtGsqh1oM0EePb61Q7akgsE3Ep50MFVEp7fK/lH05L+VXhXzb7H9P7WMG
4j6P1PdArbfo2FdKYWMrqhTg9M2sIrtYH5osIGpuMvkgDtYjQK3JYarBawEJkjNh75cSzi9KZaD+3Sko
XKmYQnJwU1NAX8XTuaR9TYW+B6xcpVusVaoe6DdwMH33IAoDKU/NppJKFqa0cBNZ2ugNlaW8R9gnpxxL
vfMShKxEGDh7JwAoJekFPj4hVmgqOFeTnryurn95OJcDIKZo1kzNXvkxkQMlolDo+gMzFBnm7QP90O/+
5N4+0EL4ApMGGJTsiEn3rzUsw3xvKGjWDv+wH2i0TppIEOaa52s4FUWM325+x/Bjs1R9+vWOHLjqcuku
eJsocx0cJk5VxZZkl85vDTzXtisrbq4MKm2h9sIFtPWiTG4GtFjxOJfZ5q7CUjXSwMinlqMbJgAEcp4y
Abn08OgO2HDi+u7sWz/QdoUrUkb3TZt11dG8ZFshPmNiTqabjEwc6EuwhMpqYoqCzYcqsTGu5pUphGwd
rSueAJJIUlUqTvHMFYs7uzs7pHA4kQhBM1DxmCJy9KaMWUslDGUh4KUg/iAqpOHCF+P4uaei/tMfDl+L
4S0XlQhfRCjkL6mG9Vi8LTpNvBnFeZAEZ3lR5hjtcLf/x8lESHsr5O2vv2Awi3KqY/Xn7ibF3lmxDsFP
8BKH5tKk3ikywK96dnjZ/X2Oh1qS5S6syFiBs+XCtV/L3rD4R/HLYeZAixd0EkODMS/cI/xyFLJOjDYB
m17/U6/mT8c+QBb5CHkgZirUfnNMVlFb291upKLgCW6wUaYV4VBLN/Vgnb/w6k2HXSOkxgT91rGRoQPU
rejoyEUdRBPXgqC840zbenbfGFP3xqnqBMYz9k0MwBB4LEby8IUDsjv//NQ6FDr5TL18oI8vDddufffc
2M56braBPn7+iZgGFS9wKgBOQFkEWSvpFTOgA4QXaSWVdyb/kpb/nyZwLuBVLBc7sq8iMaPsR3rlEec+
j1RsWSTdEvRixYd7GVqlPgWQaGEtZksX9CEK4zmY5BZnBIaBdEUORl/JD0IhVbNw/zB778TY03MNdaui
f3Z6zGg0qibbLVgTR9esca7tGB1Af//molWOsvCrmxrvpNkV8lhNVWDspKHsRU+FHcccB3/abDNCo6/K
/s5G0hrL/k2MJF0Q65jQ5SPTVW83z24aIEDFDJoolfLkBan5YkQ0d3pu0oDU4r1RKIftlYkOVexDF9cB
mMpi6CdF9Gw4dsZF9t3Y0/EMsvG/F9ILbgGkAgsVDyNyO3MGnfYS3NlJGid1x+mENxWnqzX2I9lWA9Fd
SYBQdcQ2zV6HxnoBWnYJc3Skxrs2GIc3RL+ZTzPnM2KhXMp3XrwNijwApCiroRMgGgrDChD/cOnt20zE
BynvLZQQ23hKPlyaO/EBfQ1l2fVAcano+iKOkFO9qSuVATubzJ1a7t52YFpGnEA00yfF/erZqdRapWEV
FASXShKt4LfSAe2Ku4HLYdWBkGg4zxfI9VyRaeIaGCggAVzOamLqPktD5Inci4b6WZ6NtXowaFVDmyy5
0c0kqOaTB5qz3L8zzuQJn6815Gwo/m8QY2qTsf3Moyw/t20lhjqfNma21FpXVwprFtBWk3haL1oIgTYw
Deq3QzhSwU2hbaxEzDf1WArMbTOmr6ZsfNsi1osOIM9eEf//7tKeCz5jK75UDp5sseAxXBMTdItdSrnZ
sqxS0RevsOvEc0z5yq6cEAIQVlag0oWmE8JGFR+4w3Y+xYceogMjuPqn0GSw/8jae4+SDDOcmKD6pYuy
i7RULMnv50kIs7Ia09TxzK/dZnobNH75aC4Xd4hB2smrd9MKs+U7W75D1Nj5uRGLOvLS+OwCgxgxVG6I
N0HrDUG7yNclsPrvwUPMmhP7LWlqW0KB+LMRpNWkilyDx4v/HnljMcFZlG/ICGhyyWj0TaCOIOYSkHOr
6gYCznTDF9+5EoX81Q1ZwXI+5B1p9RO5kIUtKijqzo4jWoYCoH20CubXW7SwuS/8diRh/NXbfb4yW++C
KicZ1eQqCIy+fD5nveEamRxvI6DWmfcRBRdlyM/NijK4n93YU9NFxbPm94B26tY1AQ0M0WW1KYpPcQIb
WXIoPkFQSDs1SL+sU79NlqPnmcO5GgjKEk3L0AnmRIAu25O0DytjKHCDiXwlmoM9fBKAKzOprZ9w/RPF
fLrlPDUoVdU8tdOIUA8WEf9gl/FVoXaMVLczbmrnijfxRH2dY1/wjOv98UqnVi2Y0RoFLBHF+k2XOJKo
aqgAGvonBzNscJzd2god+Da0K+8BLcUGqLOtYp/6NPtMNPvZNHS+z4sWApRkYn6usSfTJ88/uLzoZ/Bq
377uef6fHexNktJot+URTcp6k97vSKgEiFe25pAUbU48M+++9yfIh2NFVXsLpNkd5147PDDm08pFkrjg
hklBwdH0ZglKEBrPUL1v0hDy9Yq+EGAbMH2nm3eF+XhdwwVZ/B8LkOel9aZ/AEilMlrFtKPzt16r2tYL
Cj06aBkMGkFdAjOGRuP11QtPHVN9RXiTHWvTM9nSVnxpV0Giak4F0JhMOKzmjTya91vf97IuUFWNDxcI
UrZMqunvWtAazucbjUlSAOcWX4vafoLJd35XUcMdlK4XjoztdN0jOBy+hIBkndWNieHBOx4ugOoNdJYs
yg3oAqahVz9PoniB5BvHHNRhYevPy84EWlqtdl6ibiHCbRChGhAqLP734lfFlw5DlmNiT6Dbfq2ZmT0S
RjjjLIwr1VRBictmKi9Bkh8FZVnhtNNR/sQg0dfx+yhHKHd7mrHTfK9L4zEReOU43csPpAu9PNPWztd3
xLe1rxogpLC23PNT9y3+yjwVemQ8KlUkb1kpPCMbd+pkCMLzyaY23QibbddErai99IHrZURm5V3tmT3V
ug1GG6DCRZorN3qEjCC4qh+mBhbFvUfGRrGircFR6lpPJRYv0w73ZM6WIh9CD0gEFikNc2IGl1vU1dxv
2kWs53x/J11Q4nidfU8D1u02QkG5b908Vq2maFvlkLbAv2YaIypq/bL8dc7ZIZ55j/wKdp3wd6YOqzeL
AGg8DD02MEW6rVwrdh7c0zmeGQ0yCy1UH39OfavhpxJobrFLZXK+1TUVw1Kq18+e8L4BxtQurKfj53Pu
SBY34wK3M7EhWPHSUcxMC4v7q+jebHphmvkF2xvd6qvKM6Mnb7pvDAj1l/VkG7PGnmF9bB2IiLhkbte3
ccvWm0T4EXQnzukpjHgT7hnCtt2atPqtjMF5GN6g6wBt2vwre6d766MxtNxytEloQQBqykbm9BNoSENI
+9a2KWhqtKFaIieK6SvjZ9eaIQppYgz8XxtI57CnaJhmTprfitpLOxyvQoltB1nlS7JhUl2dRZhrRgU1
dpXVzREqmGdMQQvb92/TxD4vuBnd5k+UJ2Y106yOEUHwhyhs+bK6QAiY9khI9u1k4NWJLqAzuteis6X7
FW1ErpCmnCsaaimbv2Jrr5PhjXC8eb1iG7Z4/wt6MDrhu400IH3tA4nFjUksZsP278mqddkeH+sjp1Pz
AlVH/rwcv7BK8D68VptVx5fCPQu8DZHOMyfuErtBSaoM2fuJs3fhRShZYRFhWHN9qDgJhU1zwjdnMN/Y
ENkgA3w5HqSK4OLkSPRTXqp9QYIPYErLCZiQPJNTRqX9SwTur37tJi1alBAsaiInF8jBjFFbrrTvR5Cn
nZS5JLTrTaCFgrqO3WGOMX6ToqCbgsgV3x5mdd38p/NF+Jg4m6MnvfIf1os0qPMr/341io4rgyK97tS3
jf9Z8zKbO5WmsTu8dWiD/ZapV1FAvCeHdxbCxCZ3rcXVFNaKGGgwFKm8MUzouWeRHndE6+VP/CocXILJ
3gsMjqJ0reJE7vvY6gh0prE3V1TjQrflMQpvCaTloS2HHFJDSZKM8d5Mbk5bhN4Rvu3iumWE8QvpqY9y
u5KhByrLlIlpdd4kl/tfFggwrsf3xnZk+Wj243elyXZKDHLLP1ERA0pK3tXlHGyxhOhPLe2TrZuC0tMX
PHK5Xu11c72ZgpmdBtHNw4abAMNcIN5dYjdo6v5yCDHWdUH51GVF0+d0ULL/JSDPwF5GgVLL3gMocfnX
/xmlTxL8LIORwPJgglW9Lu9j6ftsMDfmhXCPME+FTSYQ7X7+Q/ILJ3sNfQGLQNvtHYQIXdb33gv4dP4h
v5urUzu+PmuBj1y42xZHw2anDgpvTQyss2gHqodIuHPR7L8/+6b2dZA8tGtkKB/2YKSJwooF5ZVUVDbE
eZWs7YwTJYLTfwu7u8C+J5WNA2pID/EFkrfpraXj4z61zXc45RakVi3+LDcd6h83G8qbVYVXCakHR0si
s6jD2EhHuGiW/8uQWii0COHBwacc+ThTRVkgogCo/o8feioToFL7ffDqCDI79ytzpjm3gFQ0VYzzOy/k
+1dBmDbKlsaxCApsMwsqW6lJn97HPsODpLR+R+6kP8MYM1nX5GH2WnWBU7pN93Nn2gIkVGy2f3KmklWJ
fbQ7UK5eKW57TZ0pPFTFqnzw942Tn/CW4nP19XGhUbkiw/VxkzZrufIxVal4VvGS+EDFFFdhU0oLbdBW
cJ+GXcvuHvQfTjZyJYz4hKbtlDhcHd9ezj1RvREEnKfi+ns3L62CJdlPqTVGQDeyq1gnwIPU19Sttos/
VjhvP/4B38kITYGBRH3O23ZXVpkDno7TQ9Fm9BvXzT67hGKCFq03Gc+YFZm7dSC8u8bA+GPsB7fIGfFK
ugkr48fRhnnS+8Uxilzxt3LotDejU86zqEHocqeOQUMlBalrJq2i7m/NyjvKFC3eEXYqJ4RcUC95aWCt
FrEEN2jzwjl5zIP9gaLZGWUg8ZOiNT+99dqPUtVW9j3Hh6MJwuP/8cbmKL2L9PZj9mJGSGzC8gAoepRc
g2i+mqCiihHtsc37s/YJ3moXnrpevxsDpsYVjvJ8NEyQ215GdxvT7VuMN2q37nyhcCgAnKIosMS771eq
Tmame4zOxJjw3vSkhOLCCnXPr5HdA3kxL4xr+K4U4KpVwnT9PaCQOP4UjuAu9ENpnvYsbz/aBHuv6waf
6TBTuMlYE3YadBjyz1ZZ6Sya66fJnB2IBSyNlfM18XB5xf2KuhiDIa6xDx+2PJvf04j82dMxo5TEEsXE
IMMZSI5L/VWqUDA5UTFtLKJSambgUiN+5mR2PFWCARb3HKIbawQcoLsPTgkW8B/sOkfU3+JXc94oeYh5
gScZtTAoT58JGuGXGxuz4klJSTK59SFEKiVRETCzFA+Uv64LAl6Fs/rrhHDSgCMSIL8ddkGb+wtsY0VC
CX/LjIX3M8oghoLxVgfA8AIGyjppRzwP984Phu6iMvOmby8PF9t0LALC0YPcPfKTR1iStxCRYDu/KIYZ
hkkn+Yf3jP0oTJ+nj15dG9+xh36OoCNSTSm1KZUChHY3n09UE8dtRANS4UvjPM7DLsHcUEy/ndeN/p59
5axMp8aBNYDtOK1g6YnIuWfd3f4STY9LRt4G1gOqw443wHDqMR76uQOkCp1qhhBCHxZ2bFVIaKQiK38E
gJMLK9VapKP+BXqVjWHwvVeqYVzk1+dS6e5py93N1osHNlMhGi/lXHQyUkvmIPsM4v/MTIm+lpwbgh32
i3+Cl5bR8Gl721hV0IWIM35Haom9u+Kzh0lsnhLX6A+ziK99BcY5/cnsrbWlKWz3qu50QLeAUF3+gaat
U7cAm2x1yczwepclEKPHAqEtUrZWWE9H+ZjSunNZWG0vzPxHKDbqkvjojgOQcfj7l7BHt9ECEmOwhZsc
sRYpAvfl1jfypwz6SIer0jw0UnPeONw/jvXBzgk+mWQRilPgYngK/pxEO73Em2t9AoZo9GKYm1fEJZps
iQRMSIQvW/KitqXpY+kDi+KGry/Z5fsKfFjipWSO+MlifskX2G6zPgK9GHLu6gumrYx5FtoqYLXRg2Jj
5lkXoqVqJBhihmiAr4iSnkRJaWI3NFF5K8JBVeBnN5H6RQRx02wnw8Q9pLSIWqpat236rkFJQrKrJUf7
fcpvMYBE51VDBoKPYVSowKnagvqIQB1d9qJEASk4wUute6ImqzCssqXrSAvcqpMIXnDzYTE6Qpcrh2n6
k+M/ZtRMc4EHURNVoe9So5cBejrmYI6RTn+oPskB2G7v7gAkIyMwizDxE94niZDmdZoD5PYUB9/d6FDw
nCk3+mDJLc9Hv1dkdlaUY6rEEcFDSvftfq9tykrtbMIRBhuKDjD2/N+89pvpycYMmZ6eBUAcw772yVqw
VRLhfDPqTIOVEaXLKPhpPSDbUSB0kQ0i/UkWYaYoOrUe4TMq+EvFuFO0pA7jmNy/Yj7Iy5/v2g+h3i6l
IROM8FlxqHbo6nofa4V4v3aCVVFRq5oapmTT/EomprGIi5TotBwA30teasdLJE8J/Ggum1Y0A1syvbFd
S5oqkhoREyrcR4RNceub30dxwi+Dy8SfbRlwSCFpn0uCjT0hQmDK3a/KldCiOz9HiO/qCGlHmeAD7rXk
mkVUw4OgTu9YxnuUDg1xSb0lxXrmxc4QWAdsGh6wPje6P2sryYakGRKYmCtxDvsS2Eku/NYaYzQqIvM8
BzwnfYqOUhdtYiCc6UJho5C1spCzXdnVVRd6uqfphl/a5ztmR4N4aaOzkTVH9CAmSTlonwMDLUxOTm7+
aAcFJh2pemls3GyaCYdXGkTtGdw+EcLAFp0P9aQNj95AN2rigbI6BtFYBmIZQJrGYCnTs0gE54d0uupX
nB+PAEpQzRYoCgqMrW7yG7xM/1PGH2lBrOotpc7SfRMGZR9E2VCQ3miW6t3RbaWBJjUTZFxpBY80LWBD
l9ABCDWkxpAqa03tdFQFo2Jf99YXG7vtFdg2Eumc372GHBDwWjIzC4MraR6dWwFP1OkTx9Ln+JfIf15g
MzPW7ti6CdfruRMAg4dkDaWZgvZp/L0y3GVeDZiylKLOVCmTv1vCnG/hyYshjYxjJuUH3zvTpw+VsS7E
W+AG7Zu7FjUltZBtdL9guWzdm6Pxisra/U+bD0urQF+DJTltgFwqj38+xp+MXQb0NzlYcdd4+qhNkRR8
KN0FwdvM5+zB+zn1omrvBvklvaEu1aEcPxrdwjBX1ATw1BAuksJGUAdCCifHhjRAboQlofa2F9+qJu1a
hqb958SC13sTg5RpZPy63X1Qpu9v/yHtKnzp8zg6/vBR4N3cntVy6M02aXhRAyloA8WzMiebKCo6h3mt
HFnnXGT0u6UwMgzckZSoj09tCb2fDC3BGAmCLeF17pq0ox4NqJiJdGW2vhSdj6BtI3JWM4mUX0xmWhyT
SH2ufYrZ/L8YYQJ3OiAMZyEvVlIZZlnp/e6e+Qmumflhfgkmay33tMwQ6El/VuZwb1Cdgi/PGQECPA5d
iHR1fQsXJnYqVuPfpoaDmjv9z8C8AqlNGams107JmKPcOPJEDEAOlIB1/uUbtm1nORmiYUdZ7cqs2BsL
+bfmkfNPkqxnwzUh326kX475I8Hnq27DFEJk3MnbjfOBbL2diJLm1gr2f38XU/LL1WmP1hhpvqpb7ZzL
FiYy76MzN5WQbtUCH/a8eUkUIlw6wOsR4jUmR0mxznauqYC3pCbutEpCa2W5BqJGEFiuHgTWvHsrxuKg
h+tvviaU0702mUohi+px/Uq6n83rpW07BJSi65736+gsA82Unv1JC/F5odNn9bz7WaDxVFKVfiNnAVns
zwm+QUDm+nlmrxYirztepFiVPAaRGPrfOM+zxec6Bax+4Y1IiyIhFbDkssAqeo5WwUyZCLL+c0TQhw6Q
QKwVqDyZGUF1CMrV6IWkq/BYSMTSn1rqogMxKeh5Y2wtOnrmGh44jI/avFf0kKQ+DvovRZIHmhSUgfZK
XL+/ncTjoMy7y8dKT2WD2tFfR4oowQhaNOiaCc2pjTYRWiWKNjLXztAd73ntCOfAjA0axBBf7Zkg95T9
4gNdHYrSkAk4hOM00/q4MK0zSxJzA4DUYMgKbEp63MXs7VYjbEDH58zXNyBgnS2i58/QgAbtC0fYkufJ
0ZQ358yzbeGnQdVr9LbmtuqW0AbCN9SWQSIec47DPCkh0DUEtjILqm8Rabh1zz942D2Bu7gKm/TtRWqn
Bv7eSlIl2W3kJh8DSPxzjS9LuW9Y50a0Qnb6TKpNAChnsvnBYoGeacQt5bOMRWes9lhf1oz+jt6Xe4xM
BSRja+58Af4ptrrhrwQETOD0VvvxGGWOBDhW9a2cyEYmlAIlsRBsgWwZCuAULngxzrcMrx3lsZkMIzSu
tD5NfsG31lZNzjgxpqHg7rvh07Gudpic38f8hkshwDybezZgk5dcev7HXmY9vSm/zvmGwHR682PU5t3y
0iYh+qzqMHrPSctt+FfmUKW4dBVylp+iDbcGgRrEVumDR3TDUcyxFXhG/z+IMamjf6Zdqa/XWpThXbZS
sDHTElQOyXZgjWw5k+FLS06zHoBMUp54czMfZWJPxj5wNUcUMok8j88A1xZ1QBTSDSIIJNNbRzSyrhl9
KaoYhfVQ5Jn2WqcQVZ3yJNkNtFIgpHyojX5FLhrnv0133QFO3SZeOquQXMwAnvAKHW2ybL4TMbRRYoWP
zziDzoClDrVkeKAy94ywwdMsYQuqHUhANJb9efrgZcFAsM4Bt3ldtw3JVOPADyZkEnN2S2KLBfOy7m+V
ni8Vr/TwLXF6Fuw8sNSKGfrrU+cPnxuj+zEWo5SIh4IE/yb5Pt9Fsu8eM4vUbZpNoNEKi7SgLS64778E
OIj3HjHD0V0yUEyPWxS1+633FEQpPDW0AQfWrobJ9NQovgEO9KwuTA5kO4famqEiAgG66EYiOPRhqM9L
Af2yiaGiqK7JFZ2gFPoQpPy+frcUcffD4ZSi7d6hA7Utdu99F+7bbt90e33uL/EZcstTmgYNdKyBijMI
ecdKnDAWIas2LEaPAdXnONKyS5oyvwDo/e/+aYFr60fro1TzuwBMrIZKYM18uTTZVR9x5X6bbxh8fraX
cmlGzellvfDCE86A9dIWhY7qXbj+YDT0EwN7/Rup5qqxoaj5XDUiMn/R32HVDse6jJvbcduK3q7HJZ/w
o6br8EOI2M/UgggNDAT9GtoUeO3NfAT5xZ8DWEkFpYqhVjo+CmzVpPstBuxG0kPsHwCVU4lj1xSAR0XB
ugGe9gfyQMhBnSnUPmIWm52quKFM5xcxF7FNnVSnEg2Aa45tPSHUP6/ZLXFI5AsPtP3+jk8zELkVzUsD
p/TBPXToHw/vD7nIQaW6bmudkzbT/NodbiC/rZrPJjT97YiRzq8+t1J1ixbj6O/HNLE6Fr4XtyIknIJJ
vMZWtaqs9YzrjvyBZB0ltAIrkyBLtCMcfA2a2Dj0OH/9otwKzSZXH02UVzeCoFlsBEiTcLoXGk3uOivp
EC5/tL4Buzt9HT3A3nPS+i8G0KiOmRu5Jeoj/m9GwwKMv1QElexmSYLNZUMQYiS5+hsrhl5emUzfkgid
qsitPfBJKzY99qLVHgJwp8+JnVfMvVuVOBoj3IgbfJiPy/zvtXmJcIgMe8QRpLCD7Mma3bcB4UESsqvw
B7dLjAUHkV2Dksdb5Sqv1agpEGSxJN30i910gbzIKtn305HTkFTLj5AGIoQgCDa/XotguHwaWNmYndbt
IqngXdvQ20zL6Ctpm1J6lQV681wCqnXam4n66wShKxTBNdALPxGOmxOATT2kletMSZVqxbt4ubXzwLZ4
o/EIt12JCTNpvMVMjmB+XQonq40oF5W4aRiiyvrimDr26wHtAMxOFLvJbNcaLiTeoacswry4s9BKQN7M
SmkNw8V5ZPKlHTIu1Un2ptZgzkOJg7TsNS0CXePm3h/oCwkcl0TQF+aBFPaxjfAecLIy7Wy3sMoT3f3Y
la6kQaykiBctZ7sxHAjvA92wmHWdnBGGUsG2Fe/ABrxXBGsA2vmxYVl8DcVZNjbv7qohtFxV4a+B3m3N
wZH/7xcFQAf+xXLEc3tgmym+ooVWiq3snPomXItIODPONWj9GBKzKlxf8TfL8p8UYCpyDHeIQhKjbEmb
/urUTZJpVhwLQnCfSYeZ2I0tRlk0mvNG4kRy85nwaqyl2ETBa7UydF9Pfr7LEFk+W/+o/7T40p6Wkw7X
I+gD+qGtSMzgjlUrHAuYZHofKs9v0LPD08kL4HtV8/tm/rEVSqHusjpwkqqqWsIoDRx/oKjO11HEi11F
JhNZD9R0lYLRyKxxeYOfeKqviQExUpHBn0lBfqQ7/v74unwIXe+oLiEIYF0rTDSWsTS0i26P8/KDzbVf
nqcwY0Bogr1Fp3HSwzqzn9P0hsH51PhcbMJRQXkrZ23VOFXIv06JAJXWXn01aYbXO1bWcNINgY7GbO4g
Dr/AQTIykO1696bT2fm5tdYyUIkyuanY53w2U2YzD+yXJh3l93y8NR94l7MYm+YmQ43ZXosmnKPyIw2m
b2LH5sOkI/776mV08aZ/2f/l8XBTrCN+qzOgOwkn8Xt/CaHSHjXT/nANvby4wa+29VqUHjfj5bHtNgwn
gYJMxj/Q7R1bt5tRMWsC3RdEK5nZapVHFDWdE08Ms83wcZEjGkxkI2PizElxUD0ZL4xyz+w36wPy2r5P
Th0/ZpqQfAjOJLyYAXD3q2dNk1rbwDPLNePsi+TzMEiI5fC2x7Vt3xOMBSJI4AxQF/p1+fEGnNd7U5ZN
sNp7cdQdbu3Z18sDDmKqy8J0uwGEAEp22QZwiEpox79GrVza92iuSuAlv8thtxsYPsMO/aPxLc3z6m9H
cmupDghPUL1I4jTxxcyKbWAlb6HcfMDRL0RjeROnjLvtGl7RVh78OAVLF9VSE8dLJXFx3I4yG420VCyM
SXfImKMaNhL8/EbooKBK+3xwKxywn1gUCVtzfZMvaGkAyez0UU/SPjU/tvNZEZp/dZne8Vx0qYqmL9/r
wZILCS6C3q2csgMrXXajMd+Zbb0xtfBYFLgeO/z4gZW7y5FQUVDxG2N6ZBW/ob8wLi+8bdXIEUdjib53
0VQkkwhOW01jLR4Rb1/bSE4tgWBDAyeRwi9eZU7iihMR2h1+dRIelVPSGU2/ucaYClJypmWnDHpgHV1a
ACcjR+j+FvmAemhZ8E38UTsJIHslbcbEUL8Zhwfhz0mkfaOLhg2bTeUR5sAwj25R0Cbud90z0zn/YVcl
xD8bq++0BeiE8ymFPrLTCO4P0yeX1ZAqElrhJObCJcyUZ4JciRKwtnd8XPMr0/eQjj9+hHaYQhxb3fkG
UJWeSGxhS65uZh3erM3HXXJIf5moEwhvgLmhG2cHrO40j4s6z7StOQPqfGeQYmaZJzO2Q9gIVhUFxxHY
eh2PR0JLX31/3yv5wG/ocBZVWEEg1map5iiAlyHHxzgq3amdauUtmg3Zz1PP00TrbAQYF2Qjzux+PmYM
5TEHOKSEhfmTolDm+jWD+QLLkhGBzxBM47gMvnSRp9C+O4N01DGLKEn9f13Q8awWAobEGK/lh8gwa+Q8
8r1i7zoUnx6feaW7+MhX5sfgPVvLA+IJBlubD+cLtVcD7tnCTird0fYgOS4X7gmsv16W8gZT1hwV2K+n
1foSqdHiJ8o74/7/dYJfRkZi/NoUytPO5/hO4dPyU/oeZN54xE001mg4S/iqPz8LcRBBXXqSif0K8BYQ
lgZ0nPKw7O7k6TLDjD31Uw5/WGFWwzwIT6MKMzBaTOWrefVN9gNZvQ0dLX2kizwWsNdjeYKzN0lRl0zp
0hpfaN+zqmVR1dZNZUNN/c0E0lZmV3mVSQ6x2LqvYktI6CL+n4mwsCnJnLDsgDIwzQoioPCmbKQZAeBE
sQ/+2AU+RO80iaOheUdsb2sevZLxT3qo+vFgKWe+9QUfuLH3DyiwDhKR+TbDUAtBXDQrZMh6DIYmSkM9
L5vtJNsE1YypARoRD1CwIHCxCKMzdiBul4dCS8B40eSJixJ3xFCgfFeE0IIK1r/MK0FhnHlV6LYFM23z
hwucAa8q2z3qvyJEed99q3xFr6gQ4IZ4eH02gjbKxwjxZgZJVMt1g6i1EHfPHArVcsYtOpYZ7t2Hk0MB
7tPqodMVo6TbQ8ioBfhP6smyJD09EB5HimqasyaRC1g33WqAoNmXF+joaWa5KLzxHwEt6+jZWodG9OLR
djQob0edBEOR/+pC2rzVEQP+PpRGdtLHXcsybYILKETS0HA5TmEChp0RDU+qOA2qBefc1pPRlLfUUfrx
UPgrtb7AScV9bUw42+hdP3P7cAVf45hLNxFuVUSAXBGT5vhw114Po6MZPuLdxlTxDalI6bu5vyByurKW
NdDqO38rrydZb9AoCpBbuLERDpnwrDjKf5ob4+u70O06aVfiTiSgPL80NWu65GW+n6Vadh/9xfo0PXX3
yLo+PVOwtVKRrVvj9LFNHWuJE2Cbvr82560DKl2RTgRYHLa2ZoMcjbT/9HNOd7UPksAeBahHODQMahrT
Wk67mlhXA5cOn7AiJHiLcEezhqDaPv4gCl9Q6hmhHEvJcvfZqXYkTDAWVFaar3bvTtU9nL8NvYJ3Vr36
SmeKIt/bxBQn1Fq9OjhGvezOHXEnbw8nwi4LSLRC0N5/bdd1A4GvjdtaJoVdnxVyFV5KSG/58wbBIOp2
qg35mTqG/VSXeu89z4P6iuZqIYZew0+OogAH9CE5dhuBev8bpynpRlIDXC6RvZXVXW1q5726k20REB2g
W6MHulAfsxsF0gtQaIFt0ejzs4tthCQs0HEwYtKs7jf8hS+3YvIuWlVghalqx2rqQC4c7LJSakBb+Xux
6QDRkws8ZBfmHpZvDEv1BQ7G9IzFJGy4owuU9tGM/TTOUyod8+hBOQ3FoUghM964EPkhLncLlIYWs1NY
T67Q7W2WXOplX6W/1/jUE2WjDeHvIUzSskrPBNeN1Dr345fwD5PnVSYT4P0H1Y72o87UmnvJ3zw5N0r5
WZH1vS1fwaTRiUMqz2DPDWdSHfkeEt1Ho8K6UnmavPhKWXOAPBfZ5HiupmFxjtRXdGND34DHATTBPgRz
6Sip7shVT1Sisqm//fjCkRTgP17GPETrwM0h09DgNrGtvnKmd6HEuEU01IpI6za/1N/K6S+yInTxtpWV
BsPk/Dku0/+3RaVnNPNV19PX4J2TkmBwnnj+YCiXngnnNKFZhIke3/kj6AQOB4Ixe4rl1I9n8lh2XeVs
nlvOl7lTJwZTNoZEBPMrUlqydM6EUu0anU6HQoIfZdOrnbanqNhs/O4FbQCjPSqxk0DgpmWfJsVvtPt0
3MvBjdnVrI6v+4zmhxbKNMFXWKXp22wZJCdjqlG4ZgFsmpB7RQ2tkXlZVXw5zW2lNYoenNhTkEfyQwq3
U9U8vQS3vk+dMKKZE99ZUbSJcQiqYbUVP30QBgk465GcLAXWBFOBzJN3PEUo3Lmow5Hj4ZzZ/FeliSFK
16FtIkhinlHBUSU+WovQ4Vnk6AE6lIZIa5469BKkXxEoOK+FIN3PRvmEdx4xxZQ9cCnqK+ITLNqoQT7E
vI6rIPD1FWCy2sQGzlDsM4GzQoQ+6X6YSoAIY0OX6XVpC2TzRMB3kEewqgZbffbFh2hBBvmQAzRJsBNX
sICGznA455XE9KZ54Go9ubXbDnDjz3GXdvOSBp2eOK7Hou5HCFsv414yFSkUYyoikJR/aGkoIuYFNHyi
MVHOdLxpK57C+wb9P0ZseC0jvVk6Gg02P18pYDbUkkD+KcYmBPx8Ug1tPkIpJLjDz5z8ACm2zAyBJEyo
du/T38oBseP6R27aZjw3WVB8LQG4dwkJjh9aK6sG8JX1mNr/ccUB9+dLmGuEMcS6xd2ER9NI9Dk4z91s
2OD3vz9ZJNzfal7SCK6bi9oIxhKgzRnwOXl5l7T7Wcrk027VO4yLtE1m++eLU1kgKnaJ0LuIfRDFtix/
Vxh77N8tZa3Xhqii/bWDXGL+I9EQUzDiC86wVkSZn41p+TJeL3QLKEJn0lboU2/i2aSK36InbD4vna4m
xDFmlDI8ICbLBjqCTowinj1ds4UL89z+0l9oTdqa8V+CVYL9i/ZOsMtWAqq3xsqE3gybClwRGj/cqSFI
kqdOJazHnscx9v5mG6Glv50mH02bGiwBiSOP9UEMm05sh1FUxILiDfKMMnSDu4LPABMwtjlKfglFZA/5
PAKr0TmzBv3SSThTPq4+m4daqXp8GIAWGdwzrcGh74OdqDnDmfp6T/UKEu/SbncveJd4JQqwITLIorBb
uYBS/QKDYFw8nC7IYJ8l7LSfGTv8ObK499upOpldHs5syEFIsTjqUoFVqYreaQ6R5La39XzpYKbG5hgr
2X+TIclskyCs/KqYJCWYyMCQLPPACOKjxKW95IauFyRu6B5x/BYR6opqYgl3CnY/uBbPP0uVqCeHUcOt
EnWthncrq+cddS/6el15zDZIBghfNoY4NTPGPdBp73GaP4wUMM8X7nU93JouM9mJKfQEY4MI4BnIQrTV
GnTUcBvZuizKxCiwk4CbKPjCN5vfrYnvqSwHvPRerOeXAMD3TiWOXp6F7k7YIJ8TVFmSAq+qPyHCznak
y8T6ELFUQUP4GFDHmrSTeGUOPCeiHR62BTO/GrGNXdWplhokkqX3zGQeA2FuxHrqGmlKZ1do6e0DPnrz
soAf4Rq48P2P4icdm2B1bjnVMVhC6eIe3HW21vFOktneSXNvDK5DefgDRiZNlsrtfAwG+cvxJaK/5luY
3rlHmmrw3MaIB5UY2UjMLbnDa2DWGicas84bxS34CHehmTx8l3l/ne4/WkDMVM5OqH18Ce9YIP3aNYG3
qJf/NitEejomMr2Oq1olmmJ1zzVwrD7M7shRFWHYr+efTkxeLkgW/6bo4SNeXcL+sHuaDOPXkT+gV1xD
F4JPH37UdqMmcKbo5rh5W2nPdxXFKxJTJD+2sPPoyL3qXK9y74MRvkElsXWkBuw1+1priTTMtZHN4nOr
n/e5FO+g5s1lH6zBTKtOgrs7yfL9xpF3jyHzG5wVTcfzYutlBgmkQVjePxqIkawgFYTSgnc+iM3yPEqf
pUwve5jGyFey2gw0p8b4JZc6D6MG4/7+tEGJ++EViwOzW0FJ5Jib2i/u9klDrUBfs/5a+o4lZ0EpEs4u
znc1Z8C2coDaROIeBJEj+hLthjR0lh3zDhDqn1cJrDCi/HsecjC0J7um37xm7oAKr48UC0dotdrRUY+S
m3/z1OZAMLzQFnkx6y5SoXT2JA7o5NAsgXoquwcrTQYRdEgh+2dm6hdwzvNQuQBUqCUIi0qtzLVY32bS
9DMXFGgldPbxcf4aun+cjPHin33Ogfwq5RiHgDajdgp7GTPK2eTimpKtjrEmP+BZr7HRoTY5j0a6Cnu9
DLGxNO0WMuTcWZRl7uaMgIkqPIRGjffaY5NsIr11q0w9yrBapSphFhnIW58oBkq8meum/E3D1HvfRN2T
kBDIkh7oPEEcKc5HzjoncGAxkznT+X48ITisWInfv1o4XORBmnMTZ9T05Cs4OOfb1MMYjBoWHS2NeOME
3mgtKZBIFri4nOIcnxXuEeDtu7l62ukwVtDZa3KfIrOTfbPp2pN6pMRNGxbACWLjRquOKJOn/pl5jQg2
TzHulw7yiSYgslEDg16KnVFJYs+yG3ZOq+WtHPWeNJFJ7dmh92eV+QrfGyMyGa11EcCDx/d3dPD48qBf
LYsP//bXHLQcoRwO0e6mfPB4pzln6aZVXQJSblW9ZKE8zr0v6TvfvB8viZB7g1Eroqjwwulwl3J5OcKd
1J/TOk1zQ0c8Jus8Q3SNcldZgZh7+XkEPOkSsaWWdF/1Jv5y/2WJKJI7oz62/ED/ExPFFZFpRP8zGF2R
ODqXJF49kKF6QTUpSq7NR8fpoob42iJ8rN8Fsotm3D1uQQZeXW3E0ij7FbhIScIsinwPAXfdlf+3MW7o
IUzH7Y5Qo0JipOvhzKRJ1LSV3Hwu0IBKS9JG7dCzKjjpZEipZ4H1x9BNMOnoU02ZQIWA8umXjzsbFFQ2
WX1J/ThbJprAnjr+VwTMFfXvP4vog4tV3ceTomvPH9xiJP90ZFVO7qCdT/ELCfolgD+br3JXgCGPRhR9
FHMB9+5zlJzHEPjVTIK8PSAbRiHaxQmG7uWgWkjNtL6d0LEKtPriwO6yoRRh13oHLLj6io/2Eh9/qM5r
+7GPP4j++BFBIARMNc3EHY100/B/focQW5O6XwfVTT7nMbg97OmqxeLFZrwY1gq001NjijtXixDc8dAU
KVzUxnYIQ6vhekYKWmXMxPUA+1bujYRVPBR/j+5SlTHL4TnAPEC6Ayzu4tv89HUL5lnWG2k1T+0F30U1
N5ayvmhmGRiu+CGcJk61ErGAzzFwdakLEuRis7gLCvE+KIeAKSOD9SRBGbpzUyd3/iiw6XTBcxXf/6eU
+H4S31kz7y8WtvwQiErDfooJxyyIstgtXskmuGfAJB0tnE2BLGPyJpJMasK0/fUbWB2q+ZTl7epTCuRQ
R1wZe73F3Fh0mINgrr2OEbhQC+2JQHpKS8SawqqfljD9xQaCR5dLtNOXHP3L7F0H59RHI6U/AvtMXi7y
PYvZ6CgPJXCO0YfzYr6nFge9GYv7e8rg9Th/WkbIvlCIR7h8dUD5ttBUUhwZksyFHB0P0phLsIEUAUsz
CzLTgXZtekyubBWu2amaC2rAoGqaZAhUT3ebg1n+DX3pyGC6kP6DLsypkBk5szCgjngxeqjTFKD5KlKr
0L+W6i+39O8OVqSOsbJtCKTlr5NiQtMCHNqp0Px914Oofj+XY/f7Z3Ts9eaa6TLll2QRtPegx0KXDGKG
KBVf+747TsopI5O2LKkiCkAvEw49zgL4FJRCpKMaoRgpma6eE0nfBCSDd1BPOZaGSqwIjPtEnWkeVxd6
whrjEadJu5nldd1awFpnkgo1+hzs0iOBzY0P+Qpm0Qns+4YI6dfoRw1XvV4kfJNG0Z4gdQsas1v2AxJm
9gVP2uuht8k+B5eL/xSTfBKv1ld2Bx8WDUz+H1xSv115gwWLLH7RoBavD1tcBFiaoMXDKFm99cRxNRkO
lTgTfbyqawjTCjLSE9IYKxOTrlXGhunAeSk1uy2CvnT6J+pD3bujRpQ/oRvKwVnR9BOOCZhTB/5sm9BU
WKn2wuojnFG4Tu3lyL7Nqgsa4Zve3Gdw6hGhteWfG9v3mTpUA2kI3D5o7mmpMI5Ok2a7odDAn0BWV0I6
ujIazwsV6pXRQbZzfHv0kmVeF6oBNDb5FMBbW36xYqMgc+pu4RPmkp2PmjxEpGnB9vYQD4DU5XjdsVCC
EVugAn5pfag4SCbwcUwK5xv0G9IkLmJiChISvdG2UPzXkcQYPD5yHiVoOd9E92I2DJ7WvUxNgPMmEcpK
g0BSa/Ot12iWjG8x/owDiT4Lic7T3wRkdJT3VGqnc4rcivp+0Z8LNH++ETMO59KwfLsqRpscGlBirLKA
85LmRtWtO9Gxa15j/XVS1zWbG3aeDsxYfawIOR25l2x17HWQDYISgoTfEaQSAyG28eyImgTc5WpFVDgq
E9hUK3nqKlqQ4YjVWuVS6oglMEnMKZLA7OQxW4DMAhjVQOf/ul67jZKjell8BjCotC0DOiZ7JTO6UY2e
TjIqQNFkH5axypZ/JOFUR4+yJnB7Cup4HNj2JmbLK9Q5Lm7PYduF8sfSwiYA4815kZGs4Ug8qVrVSBLp
I8cAIw7SV8LDe9aUhRSehgk/VH7uJKfuUi+68/AMmtD7OnRljw0NsHeawRe3A1hzvHyuXhz/4wf2qLyy
q5WEQR5JnqsJfGK3/AaNOEknjPxObA4YgyyCf2UUEFtXVDE2siwIcD/M+Zcabhp49IKNDntPokjFDbVe
HvBpu2Ps81M1AcNoLTfCaD2xYCGmvic3+JpC5YdVNr+mvQ9JT1gX9ZTZPzkIN5mRqi6ok5+Fi7tHxumP
BNgZDZiIyX1lpsNm+vn2tauB9zjE0yf6LlyxkexNiZEBWqyc0xhPNEBBPCznHJxC1/i7cgahQbfat4iS
vzcfM/BHeFr01vLCk2mHWKgAvs2cjnRJQbOlyaTsAzOR1e+wzEtCvKE56jclUojHi8IK26nViAd2wuGv
O9cabJsLI/NRcCRfxPAs7NSNSL5zvmrmIz5wXNtsxHZCMR5REGZ6fl3P1RjlUyOkv5GJzoXIRm1p0P2+
5CwphiKlvqqJOuI3DcHE6lNuxLFGMSHkP1jdG0Mz5eCKT5rOMpzKKCoe+/8siYwdfmN23hHawd4ZCrsh
jTCcBgQmG+RiTE4POA4Po6C2ytU+SwhqmlH+7w546frNW5hP4kAUXYUcZQjocV9Lz85gCtcXMxyUw8i8
yIz3faY1XbUosc8dc7AZhAATB4yiWIhNoZdBvHy3ErjQFOdElO7repynPChjqxl1zlfXTdh6GrNi9xEo
zlj/REmlsZRPMNsw4j3IZF8LXBbIghZWrJawBQDCh0Sc+c43Sm1/Qm7JcCIohANXTZZFMxyVFqKzobhz
+S0NRol8PhYrv0zKDlKM8Kk0S7U88aC9pYXPCns5AY9m25ppseHZsa85CtxLmyEKiGSl/sHUn3tGulSb
oOL0uVS8p4658YX+vNZjRbG55xex88sVzCEtW7vo/ocVWaMIY8FKXW2FYvc70DXE64+I/5QBl/Aap2Kh
vSJ0SW+LfugCGlb2r278G1eh4jzO5OaJWdp/rSXSlEogpc11Yr81Yug+B+193r5J9xlSrFJsSG56uTQ0
AlyuQlY07oAkhuRftjPGkvID0qP0NSZW+pulK86jM0z4Of6KNAIC39qvNRfncKIYCrQ5LI55kMM0uMEp
jkTXDnxs1utTAK0kHDoy9prasCTaTgmZMjybkscK1IiRZmmTjd0HK2f143u6y53Wb5NxA/gRoqTAO+NB
wmMEQSflVwjAqmDNFz1oRkROwfTSiBuuWOdsK0k4JU1pe5SqXqO2WcEtSzpW37Dj2SV5u+uBQK6VSU4B
27r0jxGcPWNW2MKvf1Tb0uTKHqIGMWOA/ptirKw5ni29PG/E1pB0BoWvy358vEHcpjfp7xUTXqqtneMF
2IUJIHRXD22iwBreArDgjRRvrjEbYxyjpk+O3OYzU9GwOvASKb3J0CsF5DSOcKv/fdqX2oqPb6xKQT5t
L7HW0SmAhjwiIpWwxXYkgz065TfcY9zmvckx35x2bJjq/fByc1KgPXjglNjMHGer1iljnXABMRwCbmqd
fqDBvr2h3y9cOgE0GRjvbPRSKzoPmOKMUOSKM0aWeVMdczbIrwDs7BYf5IUS40aN0oF56xJpP9yXw5VB
XYfhZRe1SVAGHxYl+oynaNcHJEcVzByjM+usDncm7rzOrtORxHWlhtjfSH6DMQLXtAz0TADPtA2MgPF7
R7N6K9SXiG18bMGe/Z3CUeHct3WayhT01lZS72zU1wP9w9B1oi4YIUl8UH+kARDzN4bms8hl6eR20Pj8
twDpdBbfHgJymxLp96hpsT2qTwKX12+1zq1wyGacu/RKpSb3RtK+Hd+25bINMKJzIaD4tl2q0s729TIG
eNH0nHZvZcZKo5OOZLSNvfYgkHO6OKj8K4aoUGll5h3rYW3KNsCh/cKjqM8dK00wG4xd7juHmP3PoG/h
W5Cv+ugbRWDcUfoLBT6kw5X/X88JwSFSUsERB7QZnh+mZvCCJCy/0i6k7U7ZPivRqzQqNMXmgqKxbOal
Xl7W1j2M/DvP8CtPGFNkmtRel+YVUV5QP+5YbMVvZplXpnPLfDrHR2sz62wIjbraEo77fCKNyTylygyS
8i8JDmqExWSSGuTaq/H2e/PqTK5dz1PSvfFCUI4K4fTWzH6FSL33IY96uPOUrbIu4U+nG+VE89wiGAvq
Frti5ln/TXc/fcfDypi893GRUh5bqvtSFz2cjJJM+74Tox7YqG3P4egBendFyqvdbObvipdqduP2A0cn
6mZrtKDtWzQlFqid8TMSE65tzAxDhpHF+P4plx3Txw18SuLeM6VGlvq9tfhmQEBDFaZbUczZqbirDhpv
eLFOrbzefoeROvo5ziSJdM9pmLUIMZFbfsCF8zANOj9sBaNIhNADCUAl+QmeBTbuTDZgZfEd07SCefDF
rsS3cHn2GleCRVh1V7Jei90jp9xjrO6Px/PUqS3GJr6o8y7pS9zDDS1z38QiT64ZtSvjXZJapjFn5Feo
b+4ki2t3jBTGOvfjTu+WwcNRW3MFRUPM62KD+UStX/KTKJ+NXD6BapNE/uexxMu9cQfVCmP+R/PlETG7
nB2rIMQzaFBXIStbEMTwAACul63g6fJ6U8RirvAcu8hVEli+IIodZbVNJs8VIAXQobSUF8nqOcI/rn9+
1B0r3djOsd9YyjbNLR2utU5NSwbTZEW6mj+1DSJgX7TWMLT2V6sxjtmAwhfW9FbiRg0uwa87APy4CEk5
hCJPylWjSyTaUn14tkcm0D2n+HHGCL+nel1Du0N1KdsIx22XUryCy8F92VXn1JzvZDKvEvjAVYz6VLdh
BHnKc8AlUHaMYEX8yHH/zGfmuX8D7p0o7q7tf2Udh4nxOjEsETwCS+n2iDm0AuaB2GyNYjBhFpZKOxSG
mX553MiULBp5gNPfLTWAokn7EoeZPjVkmB7NNOB2C71SW4yJPiv5pxkliu3y6gsld/rsN+BEtFghkTA+
cn113brE07khTu7QAHDkWXwtVS3CIxU/UjCp00TPxj0QZoRXF3UaVy5To1aAZ/7/IRmgWXSn7Qw08tSr
JRkejY4URDIa2WuWrwA8mREJAD+sB5ibQbggNqC03JR1pPFKM4fWSC5zFf0QYpImDNgtTfOabYGZ9olF
/r7rwVS1itrO7/Q4yi6pnGDAwZ1X6kF52MlUyvzFbDYqLaGCORHQR6fRUvyBFqcFPrxmTEAyF3bDp0rS
kIZNJzR5HjqaiNN5JL+lNXI2QQPeQc7caq5Wgo4P90yBhZDpH3pENSJETeKrOeUwQqzWjvavRakEO45T
WgwiwuUlcuny38oRSNBYM0gP1sLpE+lpwR9ilKG13Qjf/936DIs4IrGl6iwxlyt6/jIR4AEhXAdMx/dA
uq8Nc7viPras50gsY9H5d3FgCBw2IDmxYJBw0cSVdC190ff2j3qoqaLP6goAuqpCKNgEiGpzxg5FhLTo
VH+YOa5O9RVUUWPoC6Ei39yJtyGZ594YfZM+I90ufONzNtYCcUIRjnq6ADk+7JrqN8PkRMIp5/m7BL/g
rYEHjJ1fi9KzBPAH8VMHm48C1RnTBoF00JT/61gHOmtBCwQVZRq6NabyMOnHGDo8dgL7hlyzQrUGDyyQ
isjRhePPb3MCu9gF5V5mmNIowQ+FORF4gb/VSeqPWJM//gTGtmz826yla7gTRIkjvZd994kVQjcFbnIm
rXZh/9p3LYbzGS+pc5GQfqud+McZOxX85JMB2UPViBpgQVQicxn+4QWUtphsNMMLQ/9GGEVIF5xK5wec
8Sk+E+uPqn0jQQdTQ1JzOEPX+rSTUs768S1f5R1vIybcbmBesKPcJF1LJnX9lCszvl/S0fXmpTI0sU+Z
NvgYzX0M9GFvjRFxHuyBS5f3DE4NFzcmmbPeEcyBLHl8df9LLc6lsPI6GwpDwPAtry4H8CidRhWXCtZp
AJNCO/SPKFV6kA91W3NVQsirvLkQxyKcO0VMqOqNaNtKCNEaz6OZs1mTlIL8Bf91yoQjVd4/7pf/X08V
maVCF7mQOhZ2rb29YMhr/AMkYnt6tuByTFnbsLQUzUfdwMnYGeqAzx9FtpcLAMmpOtiyFjBQXCKQonLH
/zzTEkZP0i6gzH5aIkiPAb3TG+hCwjnbR5ZUAnUvISz6X7BPcGICWuahRqMLaQGRm353wEHVFPmCLr/V
kQcc3GfRUHTxPcf/emrRaT0oA/39CKKFFrrut5YnjIKrskZvaglvhsMzGSXvshg5/Lra11sTzoCJ/ys4
ym1Lypr2jluOzk4tziQ4dBNsWRJk9gxyIB9z9kMDDpZksqawtsRjDwunpTqtMYuIWE8SuGXFHhFlJ3Jg
ehTP6UcXbehOpHaujT6EMISSXAPNuIcieg+iBsoUKmpEnO/Yaac1VOMauSMDo03B2M4yRhEhZfTM1cF0
rRgELg/9tRqZlr48S7zMUHZSY2XO8yQk4l77fIY2xJOQHxMt+66VRNNhc76MvDx6kPmPaTldwzftOHfh
7d2o2Ki4YgkSSBAOMY57c0GNZ6XnrHpacfymppQ8ULrDb9WlIzHE6EqUVWf/4zCNrqwu2TnFGc6rShNC
ZBO3gGn2b0QAbjv1FXK4DCLZvLoy2XmIdMfn3RqufDS38i/r7VIFeauN5xt1Lls5ra70bXpaGsz+4Biy
deH4CAeegvQ4HJBQshh8WnOBTrXTzdz4NUDcL6j5CyDSklRG4NDba17r8tWMDlQF1aI8oJuHXuXlBpSi
GVpo+LogzPHbhDUmz2I/87gNxF8ZcgnEZ9CUeOkGhMtxnVvB6TCR7XvI7M2AAcxTq4nhfFUxJkshZyNY
zJ798jYHzOc3g7APu+9EgsA/NqYVEQX2hjUCn2r0rnYzv18PSlA3EroVqtcagPeZRTLv9psSRlEFUIi0
/G87UTsuwfEopajwx9JV91/0SqbjVuc9pMTUXGQKgK/g7vtI42LGEiRWUH5yfOzolRGkXYxDB2sGYqr0
DTb/VcXQKj1QwsXSHPbw50q0WknrTNjyPpdZ5f6ZCLUpugK/7GtdX0t4SCUGGDp0vtNiohY3tUkf0YaF
pxwhqrmAQnyT33bPAbodOHmYrHClLwikQstSG1AiD9paL+y43I1d72JWl8WjshEY5sUe8l6yEOfurRRY
wNqedr/Xuv0uaZWUfDXFJLuo+xb8pyF3WH98KdcbAIybxy1uY/AFLgZnK14cbiKi7TAVO4rjwn7ztQA2
FTGyIWCnx618s7+SFJ9O1tNBHq7s0WkDt89Rc1HCj/48xuN9qsVr3b7rwXBJNGrAsV7FYLjFUd1uFMXe
jhNjUJPY9GaZPO2J2pQKBNyti1TIF41OsOs+WwDsWi3ditgieZPM1RxsWRJyi3BwuERH9UKSUI7WgEPV
gno+DrS184lD13SXLwr1jW08wQ1wlBEzcReUUlBoUJXCDCLwvjQCsklSFt6FQuNYnVgEsxv5t3GvnmP9
aHUb0ODE0lSQK/jdWqW3VbmOSjMBCLRiObOiJjkyugAz4Lxsm1q5ikPxojVS3METmlcwb40W4rntl15v
CTBNm/Rof7eb7erac2XAYzuJRRWUFwbH0MspZrlgVnR61KVs9+OY+MKcwCFiLXDOcaUk73OxLFfT+EKA
romQWfvfPXOGaZZIvLqg3BhIMD3k5a9VcHK5bE93wXkOxrvYFaObkfZIGgLjsNDkzk76G4F4GojSRI6b
dckSMhzseScLWnsR3Py/LHj5t/HPavY6s4Zhjf7BrVXyXPQdMmmVOwNbYTV6+6U5SQ9bwqoVSIaYSPLO
GEt3Vr46bFo5JJ4473ecNHVsVH6wjsEtAGMl2nBuXxqrRTs+LUjmHDqTZIUU2vEFrqE9NzXRSoXaw+GQ
yDl7MRs49Craoujrqp29qv2MELZa9gLKvBDYspA66n05gAjZICunYz3g2eTVxlwQCFWn0cJemiG9BjQb
2NY+dQunlu+0NFdHNMb/+SghuJCRV5k4Wi588YTn/lVVeXrlHlRKwN1n7q6jspqk8wupZyYsGs41yVju
Ojvb99R5OfN8iiYZ64iixQxMi+fQ2hqwZdE6nWtzJ0YWYpa3MeaJAzr3AQbJ+6dlDk6cgJss60lPDEbz
nzX0aALODs1VysjWyOT2U1S8ZKrPVMrUIS3k+ghas+UdSus8wWTixA75UXOBotcqcK5er52qEYWzIE8+
eylnSbcqbwo6qVbeIkH5Rce4y6bIyQS3I5o51yARxpruSqHm+r2PhKKHNKYNSaX7GNMJ9zWkr5tor2ix
iK0JGVbjUCmr2fxWs6byVq/bXaAY2Y2OlYP98TYik6lI5+zz4MZlmO+8xlzuw4yO4TY/78pKjJkrEydu
ONUftvVvtieZSkQVKRFjMBl7McW7O2qxTx+yrxDmdMYf9EbHPp1FlPrUm4+ADSc3yDVRKUARBOQfbNLb
RghgxDj9RbC4/nQhPU7osUcBYJ2nR9fZiq6w2mAp/3eVJ+83907nekWK9AEY2Dt8OMs/z0dq/RjzK9iL
A29/dAHQ6g7nCiy0hGBys5dZ31c5jLtKvAJyQn7QjqXWXcXHfqLYG8pvVXZr5Xz8srdv/JNITb4VaTXi
n4He479ncsCH8KElVOOWGxwadMAqF8YmWaB0M/nHwx6RJu6KcKaiSfOGX6gBVW5p9dbERxuB1UoNV6Fp
v4QeEvM4ny8yTRqHvFcrMHVtwL7lR51PJYhF+E3OVM/atRDng7M2bpkvqXGOKEB8K2ObrstRSuWydWsA
X6SIORy2ZyUHyUSLBku2+WHEwbDq141p59FUygxk8jotcO8IuQ2qSdv39b+wQezQbzSWZalvXsyXF3X1
oZ0mrrghXjovmpMz5uzWJPpTW8dWlgZqzlF7TCihYhaaIDzyHSXEvnIdeXEhfE17ZtBNTDOzgB1c/C3I
Ufy+W51TBwWG7NmrLnEGuQ1/BzZJM1fP5qeyWrR6LZmAq9KBp9dkV/Jkb3ZRnX8KXXWLbPPydRMZCG/4
+InhemRRAbdhBSXmNTbz5tS6twjplib0LMMHsY4eIOmWpq0TBWhR5ZXQDhUtx4O/fEj/3KMr2xjvlIZT
89NYFGJHRctAjUrDDUkkazWwNe7+xff8wKWS9hcelWNe8XiaoRBBiHAO4r+2SEQCjOzSTZmcNhCO+ucG
KPyI+NFQiOfJCWTth7URD1cMLfwFDko4COwpK1p7eSqs84rRrKd39cK9gKx3eumns/6yQcgLE0vDB1lm
/AGLtKkuIodbr2OpZ5roF7c+Y7ZfVbKuWzZCqW+kJNV+zN4a35sDp70f9XanBULgf3y0nIreDFtEanLd
AVSMe/EmVebwHc7uu0P9nIyUmMEyYjDPwi68UosLhHyxmpybt+hpuFi4A4UVA1qR/acOd/gM/MpaYTb/
9/6ff/5nN8AAIzbwdkVXQP5Ze6OKVappqR3aTjRoOmTYsZqWC8kaOeM2ZPU80tWHuNMYIbhdRL2E8ZMU
QEWzppe2hD7hiu8BPfgqYC5idxnnEreeSNhafv4WRizRISoWjHMJJMgREbTCwConQ2q9GZWv1GkP9+ZQ
uG83dhhJ9twnWGRO3Cg1mSRQFfFW6UlEQB8eCS4Nq5IFyuvubT+qr8B0ze7vSstSZTut25sLoIPwsAHV
PlsrenkK53gnSAVfC8cGJoPwVvtJ/Po/9FUavLR15dgWLOvxQMDc9KQ1/r42TBmfHQlatWmniV16YIjk
PZZurikVYmGncPeEh9oe2BxbFpeu1KxYe47+5ocknWVMPNbW0jF7AjGscfA5mG/3pZmD3wmdm/iKkxTN
S8QzsBMdt7zqY4x67KuBVIKdNUb96qWtR+n9KhMcNSQZmuyBh7jo8W1yUoWzh6F+RwMDfQabBTr6j4qz
6qSJTcfo4vshJMdAIBIDTOw4Vtz2yczjE+mcKKxqNp/pI5ABohkv5V6bHGMrLtqZWRrB1zSIftQcbfzf
bGhfrSNEcNB3HhljXEJ/0+0nMFM4nZimkBI0kd1u8I9stxHb3cc9bNF4ev0NSzAr3hBP+7+zf0bx3NEb
8sqQjF6JMTAJgEchx88KM8f8vRhUr4O24uq/CVlNL+gQJ+nS0DARuXn7WLKSBPFlyL44dM5LnRNuTfnc
BQBS+IXaMtq02gQtNsQdSF1xjOmHxIUjXIxe2GwrX82qpyAdxtfGZqsAGCAbyQNevG+m+TucvVfVpIll
X0yIk6FiZsyZapxDXdJyMuG/An1HWVFbzFsPQPJYdT5oK1JcrwzT4humvBx353ohlPjfQPsK170ta4Yy
/UwXOrk6MGo+KAZcMj9chX6//H56HgclSBF+4VaWG0sPrJyD7Ki0J4tMxhvqBq9zPxtnAEc4MCl9a9W9
VlybAYqIk6icrv7rmW/4N3Pp/D8Y9ed0uG9IkXrNttbi4GDdcjGypsonn/o9wppudIT0UmfbXyaHZEbd
w1a7+4diEGqJnSLOMs48/ZNX88keTfA9X+DScmKCvGz231fquIAdQC8pt2wxYunLfHh3gcQyMy+YTZuA
KA/O66e/6ah0SNzWCnS9i3YpHE7EbVeCh9BWcBMUEBXLuGdujIoA9IQ9RbPFEhIlcdG1iCUKHUV0Taqr
7LHy8domE2A/svno3LFEthhfINWj4V2u5Jz7T26rSWQXjtY1vtc05GxhcQEVQ6Swq2Dz2EBgufI6CYas
VGx/l8EjVmwtisfgfSYskQL3VVWxIowpK5hV+qba/fxg0K831tUciuRILQlF276tb9X152DjVn5nIyf0
8p/BQ5jU+n8S2WYx/vP4NCwQ7XDn3SK84+Zn+JPe7ksAuusH9Ww0y7o4+EG/4tqP2Ytd5AdJZ6wUFx81
LAQTvRgo7ZK8KGvvMK7RHLEp/dPKIV3tzy6Psdqkcb8uGYqCu3LqgXCjuF8IAzL+vxiJ2gtQjcQW04p8
0S7Mjfn/HKAE8bcaleka1ZPRFXtrE0bz964wRoWuV3JVehArYHaRyZ/sTThpIIBFtkrItntcbhct6Duz
uFgNgzWJ6huWBGFhbEyqeK5oHd5lYyGIibPpBHYKj4y2IDnuTPgXs93xTZIyih7PDwFb0XHTl5SJcPg2
4Z7dfk3D1KhSewKIWtn006LLvaRtqK4rWq09TFItyDH7tPCwyZNwOKEN0R0FxeVNRvtvmupm4l9F5dHI
ngNjRmYTygH/0RKpNlhOoAd/kuN+ZgyacVY8lu/5J9lXb+QAt+MOIsb7DsuKCjGZU/bxwlvDrr5GkvGO
FtAXM+vOOqeXcI0IRuhrMzSsVoIX15VsK8kmvqJ7RIxen+9Qwf7uLzAO6CMR21Pp6gsUapv/4YPgn5Z+
usB1vxeFNBAJxXSpDPu0x2UNr5J4zFRh2dDDzGEOM5SdfFi/XYFnObNw5mLw5uY1gMdQEajDpHlibKmP
Tv4nzGQ3Ctlkoc83ozWXqMDmDMyQIDxhVLg2LmDIBbZIahgDIcaVqpqyKg7Cp2uSQamy4Oy6bU3NF9qx
IhQ+Ca9mHUwccm7L2xVosq0dIwtUBoHLnfQkgj5C/OQpjJoZSoOsAKcg/yXWAePgKG1TI+97jI6b6knj
RE73NHzNrG9OLEvwPeL2S+3886eGlsGQwCCzpbA1731TmQtONcQFMWY+sNgAloZLVBCf5y9zDhrIGxYl
P/9VccBHnmrJGXUvu3PSYCrvyYVnNn7DzGKJOjLYZ1tILnsUpUXCR7rLyrGVE43h+aHPZdKmn+3F0DDC
uWmQXBYd76BspLMG2Yi3EDZt/FIWGqaCNyoPVlyqVwBtPI2O87rdnPoK0BLNQQSoVTc09E7yd7Z4vzPa
OAu6qEcuhTGogDpTSA7e0AJQ+uqCYJsGrVQHI9SWGXVNXJSti2m0RS8Tl9550ONNrBD4LUghApn/hC5D
mlkgl2rHjQ7D9GApLhw2j9y4goae+fvzrxBM4fJq64+3/ySTXubHyig0CexjsUj46vLkBrovXO304Bkz
HEWxka2F+m/0L38ivwPCY/0ZvA3FWd3gOlDPgq0UI6CjSfsJZLQ0jRK8R+5rN5fElmtWei6+MmsATzVG
1UH94Ih+a4zOeHZ6sx5LYBueYzMLeDHI6uE/X/19Hs4r1W6k+VPO47a2RXjdmJP4AUy7I27WUYJAYZJJ
rXum8x4cgsSX4Yfzd3GzswNrXfCou7TfUF8NOxYMJRlvYJaxOtiDBHcBIzufEhuT/v7/LM1K7v/pHxgP
imkKdWP3ycMQaZh4zxCoJKwjW44n9M9CtuGZLu7Rwa7Ru3Fj0D4ncC6hwElehq34cdvNuq5EI60GpRSh
JEyRmhuASjwg2C/zj2MnJ7QGc7nQxIfr+/o5ZmwmE8I5yqSPoORrs2ejNNn0LC+3sU+1EcavWKUPSh1i
ZiiUYviENb+1VkyZPyPjGf2dxdeBvC22OJgnqG6usq48ILTWuApnIaNRlsAynaqzQFBvyPGxN6owJ+oZ
vjGIFzpFZIKsGlX2dXNCDE9nxbXX4rgXwk3culoutf4nFUzItPneuh3zJdDa1BJFr86uGOlFB+YFU3Ni
bVb+fJIX2DLfsZAm3FxBHZ/4BbDNm3Ur4S/szZmDqSFWhlq9Als8ciWUZTlga44AuzF8z3utXK9sVJmj
svY2XCHEkuXN8dYuFn9263t6HJLnEdojb2af1gjN3jT9TrqUvgoKJbtgpp+fdTPeuB+qB4POWDVfuahV
pPFQ/ywCE3trg0/BICO26qie0Z6X49zO/154v6p6JZYNJcXA7WvbnHUjQ8HUytf20sDFI4V6QNrcmwFr
H3AAEsAlPRC9NKOHpF4qhRbCThQbtUSlrR9pmVsuRzpiRtySDEqXJ0Rnk++vhDoelCpB2HzuOVpb44KL
QE5bXSFMMvhz3oq6S6v5B3zDf+Noa/qHUeI2KTjne/GFr9b4TpKVkAMFl1R7JhmxGfBUkeag500wIFPm
9C9O5YuiJ6cmkN8x/XEYHxHA1Gdu8QTQaGDp2+IW7Rmpdv6UsdPfw4lDNKi34C/tVhxL60KwVpMaZ2YI
B1hM6GsA/53mT9kJixIbItSQlTSCT4EEGfj9UPZzGL4onyRILMnq0sBoLdUKmNmUC+s5VUCxq/1/ojPI
Dt6/IsynWOQBHd+bOE/Z72Dsjd8AbQFj03HW8XCdHlAF7rNbFCBd0CvA28BL/PkUmGAyhVAkcqhzo1O+
of0W2Nhdyxf2pLEgAqAjz8P0Bv2TST33WZVdfpFpFHsdwQxDPVRQ6R7MdHFJImxfEtdo6Y51KX3x+wGf
0WhP0Fs2NW5wnsRmMaGSbV1R5NMwLevI1+OdM6uKn91emUzfWxjkRjfS5Ux6+5BValbAlrc1vGRpHBr/
f0wtpdTuPvcsb3iZBNsKtLm6WXFrMOOE1iVwSVgMcLaktJqHHIkmXxZD3CvnJueq7uQclhNeoPjwPb4z
QLEtgC2lZWZyhZOiV9xA+rb1v4dy9DxaFLiusDGi1bDJWWavC1mn2aWMxoMcAzHbjIiIy2lkfk8KFRNx
cF/2+Uc1VnqmEXkfIdAsSUjA+Ya8BQcGZirFZHrDznSfOQOfNxjdw6GKxRzBOn9DGwuesTQU1X464OIk
Bau5S9+/QVM4k3ny3BIw9dUXi8r9jqIofcezdqhKIQmYGluja1pBqjEY0HBPzYyUHmaqI09oxcHmMzks
QKJXWMnUF75j95iFlPleBPm6dY1fdLyDe3NF1xhMkPdG4iJ+H8lAaeGph9TTI6hV+kXUkdQkeYiatQmX
nCaJCXDCrszqoFFj9/pHVi5DmZpgwI3AGULW5hXTOmWjQ21BGHFv3/C9uIKRSCnQsFBKI3Q/EzEJY/74
PHN709tRCaxGqQ0nJcp5alTNssoiGjSjG4xnGeIAW4M5XgE5OwEToSdH/D5eAhI4pAHzQ0VFn+wsmAv4
MrUysCMtCbIekMg3tCMKMTtWYRk8YJ2gr9+KSfFMKdD4Re4x35Dg1tjjroT5MaP93kZI2hfcE/qcbCXY
Z8pSjZldKfwhKRgPw/cX2NE2aVxDdm753bLs9uLowZmAQdfWkPOgQ2imuUUYnSvRa6etK9EN6KGbC+au
Psfe7KH1eYBn/8leXXajf1wwknjctad/8YvbJfn5KIuWeZ5P1XPM5Dx6M0AXuQ7HcfXkGBmNqnp9o3DX
gczGNth4tYxkIsA0+4Izp9kmatZ5BliNWXeMnvI3ITqM+R/TD3WGGNI/64n5FrdkuXtriBT8jYjuH1AR
R2yNDz9uKygRVe1Knl0OchccBabkn2VRG9GnxCNZ2NmvGwKUnbmLxYyhbJgXZEQ496JPZpkjJxTCqtzR
0BhJLNXuFUzf/2Qrn2O9lGzxBXTOXNd5aJ1G1D3n9iklMqo8sLoVi2chXbDEoHxftxF6E7NdUvlwhjzt
0/WF431qySr0Ic2Rd3s2Gbfy4t4fuyoPCWHNM98yodhaOPRamCA8aZS6X6mW6ntaRwfwApEi7uhl95qa
KI3BeiFFqzdUhweUZo97izhxbjPEzbkS/UnXvTZdgWJ6VphblugTC4IYULCIlnOlMz/qHsbgfgrBeh91
reNzEKd74HNJ2R7tYGPMwfSe6YiiTeZ3G9lJlpn6hOGTiTxz9es2hhDwDNyMyed+WMIUzFB3S/Amhvid
d937UHSMoZ54jB6yN05qntaFGBsYL3Jo/A+b2U/rdp2bWdQhPqsW6Xf5He1j2YyPZ5bpCeVsnEHELqbs
kWVs15Dh7MOPC2NefllefBlNKg+YCL27uhGYPIjTRQdUK/U7p62w2LbvYDmb4EkoLTMa85I9da9N6ega
lpBWd4vtk7rP0DPDQ3bldGaPr+UFiBsk9JPp6QG3DhDClP1vZnK7gNpeFyR4xxQchqnOWdcbF8aqFlH7
xqO8jqGhOMZ+ckm0vYTPCaS0s53ZGF5pnmdDJCReWfVDJ0gMPE16WPxC3kCLIzCW4z+pXKmQCV8wCvCM
UYc5IcTgVhqgAeq1ExN9BZ/vn2K+VWQ1Qo9Sdg/qq1vduJ4NM5ZXMQltdf5BwBCKo8Q7Ayy8LBpal7Kj
WSVKQhdSobdY1kcPe6FQrg9nkE/KqbQULE0c0fYn8q8jDd/ztjNbBGY+9gNR0kHr4ofA7ag+ekfdBJcG
8+BaKlT3ftkTWZ6b6V+SSmEe3iaiv/6fBjrKH2LHQIO9DMGwxYo14eJ80j8CMdTSDZxZWO/pyMbIHvAS
60NY5p8f2kLN3c4vZS/weTI84yysCj4bAzfrM2fT6IrmTqqvjioT3WeVJXgrpyJfU+oT5KtwMW/LNl/c
k7YgcPbeI4avzikNS58sbF1ViDglVEidihJ7VDPGZtKr0DSChngYjolgwEk05n95mBVQA+TP9O+cHpnG
oELD6l0ykg0tSMNljRLSIgBt6sldZgYW+Qa394YVCf+QbUL8hAS6kJsCLKS7NXC3jtQ9pMcFeaha4WmZ
L1ERcI+pK+jeOsRFSe3oOlgCmDs/HqsquNEOb1//TQITKCy3abVuQK3b3xNSbb+UhXaBWItty6qPgg5M
Ai9kqkrxWFuVf9k+NH0aVN+d+yhkry16b1y3Tmu8C+4OlVRA7coFe4p6ckjJdY55AL0xSG22myRK6mHh
957o+im0C0bncXfjqd4q8aptpM/an2p+Cei39LLW8itSpryxOvkB6Wq3N4KpLQL1xJ3UcMAC8cX8kDPJ
u9d1X8ceVPmvG+3mu8/rgfzyne7KT6P9NJHWpwsurU8IlBFuZ0KiTWVoTWVXhkID/e/3q3SzKr2QW+ZE
htJvojybnR6HeaLPFgEcOgb+GJdLrDSmWyFD2zedGCvR+KXryPv6S/VfESlZQ64nqvZ6z47PN/lATOdi
/1WFI1ATLUzIi+RwMgDe3t/o9zB47B3HniritYiaBZuwtZG+F+zryNyE7Ix6hvhWDNn9OJL+1rtU6hVo
mZo9ClafvUcQzaXkJ+P/+4vEHluHgwuJfIriUmTS6LW2MXw5fTx82ENF47nxuWbM/puMMYQ4vspzEcTu
yw6+bbPZnqOIpiT0nyxIc5sVwCPYPvB94pr2f719Uj+AicKbmOp8XgFrIm+N8OpqIl64cVW7JkeJiqiH
ItzeywhvClbWACEaV+KBBBpSk6WnbwADDehyuzmiXklyrhpxqNrEy8OPo5ThO53BiE95+AbwgGRDCJBU
ldA2MSt0U/IwuVTcLTZt0w8Lg0YR06eEfuJRWEqCxQ72CWIcnTLTgLFe7p2+Huocyp3pT/a7ZYhLhhtL
h45eLvF9d1g8ir2OWAupv45WEfHbJkndRb3my1V2Aqff9azL9oKTZ1mtZyI11YpTu9o7k1P1Xd5bMEpk
uZn9BUkaxoCSE9TgdhfwzHJktHKYZHb+v61Bsyybwfn5lraiXo+G0/j1wCu4F/m4r/wJAyeQ+WcEyFyb
7IYmLGcmgdyqijFgyt0kDqnSKicyHPUftPnP/ojB5qF1EaBvVvdoOO/o+CuKMusxOcFcswDk0nOBvTlf
JIqzcLEl3hhah+GjGGGaX11t+P+SeP9+v8CalBzWUTvuZiwQXBD52bMQTfinMD4Bb6GRpV1Wp84yXhfU
e8qgh+qqMpMkEtmgykIZMzPBuoqJDYA2apHZ2ZDQfSzJehPu0OtzjEeoh37WbRkrZmYlGgWAzSQGIauq
cENkIycgZ/Ctghw9qOfMhIJioaKyZrVIN2jih4qlcWzcfODei1Ft6BhmzC4DIv+X/w+27QR03b0f8u4i
KDawJ9DjE/XisKvvQyUoXfpfdZN98VEK0uNGPj1Hbyv2hfa4xClwqeJcXME1GqXvXE4sNKyCFC5iI7LG
NtCQpb6Nqhhny+qI8P900qFBIhSURhxxkvj3fUkYZhFRGhK6xLCYZb95S0dD5S+Nm1YzIEsbxQOyaOi6
Q6FoHXSVm4haOuw9pL2hJSkgEfrnCYJk6bJbPzuIdyXWwYPx4PcF8kP7ycwRDUcTTWCLmRPEHhR1NmYZ
YWUjb3Jm9o3NVrclszMV6BOkx8o7QM7p41OkiNN2JSR7LDqYWDPmIK+588Idg4eiYeJ1FGiu2BfDa0f3
LrOMvX0GkimDx8gIpqJUinohNv4qnaq42h0ayfRm1ISty1CRNYEbnmmLLSQipIx5qK18m6dETPjuPQXX
DDNTLSeqUMnLrRQEzZ8hRjABZxrgUy+RjMyCg6cY36KsjsAMtOsrEobBWLJcoA2eAW98qrrBdrpT0Y+r
Z7JiwVYxULSfpxHC93gjcMDuyuYwcFEyEPE/zoeClJI8VEa+u41f5B/WjtQHZ29LIUAdimVex83TR4ic
vvsXuaAm9c1WKQKol5TMB+p+dYNrpsPWn1M6kTWnk05UfPKwy4POh/KluT7yJf/Qt4VmLKyQ/Muz7tpd
yj3xhvq9b3rdAXjcnZ7jyl5ao/Y1dC8OGzBgQ5lVXSIE+FQ5Mlcprd879q1tdLq7/nvSld1bBqBwxWVE
WbONI9KJd/ILTGDCPP3RT6zUhIOv96/AFlB9wV1XnZ9tQALr/WxU90P47PscmprqNjxTxVNDIWnruQeB
BFoOMnJV/IIKn46wkhqyUbVyxG3zRD7sDY2bgADlamcgC4HcjnYNZZYEpuW6mI9tJqMq3pGQeLcFZmXs
dArUEQzQXKHYSPIPMIaCwVS70/DP1VsQCA/IgKkUSpGZNnMmCXOxfT7VnzyjLgvzKJs/sIt+oIt+mwiI
wGgQRqyjuEMHTz5KmqCtL4BaHwiZkJBXTeUHq6fEep5rb774cqMZ2dLF5/Z+hDDRJqlVHRK1SfyM4QVa
39C7aFojv1EDp+K8kBK7HybY86FRRRVW+DcL6y8QQAON/B7lVmWGJkV1zlnXRXYVZLRSp9XY+xFRwN+q
l4/51f0ZjbzxlAKdoQwOrln0d2A0DS8NIAB1U4ja9lxMc7WzwsWgRnyXEfoHcjXBROn3iKvnPogFTHPn
6MrheJ2XBNgQD1WiOXvgMIcKd5m31YkXcK9K3pH6LZBtdYCB9x6CiKca9d6zAbmMK/r3htIyiN2Bx0/9
XlStguv5BDhYB8QFUVflZdsNzBj3ll/yZgbFtS3F73qImsWgV7lmxZFBzGDXhzsQlAun/32bFMCUEQot
4VsSnbxlY3z1y2iSQPxtfP/s7EyoBbVEpY0Rx0wZySWxJLL2ekNMr+GlDkZ8HW4zfyZuwjhl/28nePoV
KFn+EKBES6WEf8mwD2p9wBXkTOMXJg1U0CFabNCjtG5MEyZaVWG4gHzQwU2bQOWerDwNbVGHa2BAMey0
taaUMj6dQ1sJnYD1T8C85fyng3UD8u8cm4mObCsLcf0AA/v7QfF/dAjD8IxabvhUtAcmpgrKm7yhj3si
6CdS1qQDCFoSnhRg4wkCl0raL4/3eIzXMsp8UElRqIheBhGoiqjR05Mf19q73jheq567p+xLT7PLeAY3
NPRBp91TXuzpRAS4b6Fz1nBoP7gQt+i5YPnpuAN6xmV7YY2FGiXMNmwWGuQ290E84xmU/UE8xyI2MeJK
njBy6FzYnrPL7PZ6Hd/6gi05Alq0rAZgzVXyfmLB0RunYILcpOUAsr7To11IurqA/3/w+7gu+Mqhasvx
QISpGA0QNZZvBgyd52gcD0ppH5i2ah/ytq9U5DpYs3TtY461YSWxwVLd2PSiz8uUAfplQOdUUabW4Z2r
R02ruGbDayWnmneJX8XoOjRfmHBHJCQQHjmCb2GubevcSRRIBigCZB9szl1mGt5RTK+GWkSimOFqdRA4
H66JamSpPA6wxZPSEYiqxXH/wnhTSbCWW0VU1BAVprUjQ8D68y4HrL79iB5IyAtcgUf26+2y1YCrQGQM
YI6PqRUccZCWpZT96N/SWeGWN/tADv2WZZR+M/K5W/r3r39qH7EgGubJJdPz651VjErsct5bNQQ2WytI
owuTS8tbktpETcA4P3A/0cWfIaMsKxqKAVIcjZBikkBptxOEoJ6kOlGVYJrP3VARueI6VXI+mS9vBNvl
7hnU4z8fMpKmkxDhubH5/r9XwGDBXZVCVf6STUHOHW1JHSuUTy7Rx/nfLRXmDnv9ntAIemvU2KULTm3b
E7qNfxyVlAWAyKzWzP6P1a9v4CILls8y/9NEoZe9hH8uCiMS2HXGeNSUfLl5M9GKccz1+PgPmTXlIxsm
9uhOPvpi53a2kRtrV3AQ2KoiE6dIhNiGPawyyAnLLga91ssIiv6/wRo/VSVUDd3qBQnGp5Usl+uJIVf3
s9a0K8pPV70ch0EhVngn0WB6POaZIf2fBXoLdf6WpcjYa+ZW2p4AxHI6ZFi3dyHD9mWOf0ni0r6rE3dU
3hQAAh/+o3obUL5kFENYl692Vh5s/VejWBxpMaau8Ys9RGAq8aMe5e8CCaBmqqGzsRpBAZquX583nGOI
F+wuBoHrejPKEgcTwbKv3ni7JT4c4k6R0Y7cdJnAISq6BVpuWZCZomdFcQG0KL2nJZh3C4ErE9VpVchU
VDUxKREAB7GYsVwfaGAJHlES4jRQkNT9YC5UpyQvNSgtsgnDB8anfaK/27FH/+9diMjuBI7Ac/aAGsl8
nARkmftpwuec58AE+dMunMM6IJsADydhLQ3Gr3UiEI7p7G2idyA7cLRI79jP9y5qrVXqeCcDz4t7bxgA
IJpEYy2VQ5RiAaA9wwtwWGv/T1Tyt27FHIGAKB1EmFvajlriw2dsNA6XR252gPy+TSeiyA/nCAAPaFMW
SVsLV7LP7GAyZmDsgFhG2o4Lb5BTKYWM+siUSWlHSGvxukIVC/+2yieuGXesOg5AWkrsHAhx48wXIHN0
CbX3DpzyPn2f4UAVTv34LtT/Kl4/Q3U6e29aXgZISCd/ULyR4LdBdtMT4aemST234Wlo+b7v0i5EOxZl
1gHBNGNkQBwjTdvMDkBq4Cdghl6EYzXT65Ezm+l8wpoZP53niDjCUElewktA4f3L3RGjlettEedWUr81
KfkPrNDPFCjIFHDfU+WMcDuho5i4Q4GeNpnPmAfBVlUEoLkf4b6mx+wB8ouaDgGWaNOE6XGzCotn+Xlh
JqZL7dpCASfqHSwBule6kRqAc7J4nfaEQ3rZkVJMlv8geMgvpogpW4RCPNlk75rnYnWi57aP1kb6WGee
WwVlMvixFFXoHoDyZbOcHwkznpHVFuZwOQ7biXOHz/pIRKb4gPwv8qjCuWHrJcMa6IBpriOxdnKvFhwe
ybSSVHoBuVBGkyE2KIn73btZUpQRpwi7mXGn11yQfLx135XrCbrI2lBJ4yjlkOXepkWgXjBF8yALtOCh
Ec8d7ioO1DLxl7gIhvWhyGHmiYSw4fYkXfUycmAkjmYD0kdgR4jL9o7LwjXfZaIreWRCIH0wWbwwHyEv
F9TavN+Nk5zT+tcOaKjm3aNbvPBYpGL2uavwQguTdsXZInDWnY1CfavOj8hZYvjQECRFBUKXaAOGKWMU
canXzOk3TY2XsrKG7kJUfu1/7I32kpfTCDkHVUgYRvTnxuJPj++xtQMxz2Y1u5mf+hdsjnNsAMp4Th6v
+0/ZIA+RGLql2V5g/xWocYMyL89XBR04I62AwFD3NNktiZpMnZ5znQuYEgsVZdarc4ES0cfbHVoybPSz
ZUeLmVz5Yj43yvRkYg5n0aYkVFLCeC4JvTrd1xbgZsElrBToLRGyYBd4OK34uSidG5xWHdmV4TvAUOrG
Qb/gns6NEGpcUbV3cenX6uLMQszaa7E2o51ZX577S0NpDIpQH6DcOs4aUkiWFBg7dqXy6jd9ndyxBHLE
62J4fXWFmKu0Jvx5xo+t9xyFa2X/jBCXmyf05nynz/KiS4JLUcdziBp7aUcEwZlc7mlWe/nZe0VATVKE
JnTNsfsEsLJTI+7xQ7NrltVmY7GDwHPMzgDm2Erpfi0XuFL8F9zB0hvdkhMnCDCME9WiDVy+rzxk2Xk2
T+33V/+Fhjtpc/c4YUEbQfPbPTS9UutlFxCp5nIO+1QzVhjiL/GHl5iM2/6Q8Op8VtyPhDxGIAPX8mK5
UG1CtyHIQKsIel/i6HfiuU3snZfOhw7UCvqcVraHCK4VttQfKNqd/KQUgJx0ES4C7YNRV4ej+qHPKRLz
0rWkogsIZsBEUZdxBgxK4E1HLK2pgo/82BAyHmuM0g56OvA7IGT/IigB6KhzC0yrzVnuUKOIo6lYkj9E
GzGziTjbOoNwqKQ+aDhQGZvsr23rVhJa+9sk9iCfHVhQpqdei5YqFSwphQ+ltpLjMWx0WaeGXaA9oiBb
YFvCTLYVQMLtGYe91y9XLJMp1UVcgQvxBKMwIPezKGiudUPLlVahnMcmglaeh2zf5J6tDIFr3F2y4V1n
jpMkzn9Ebt8OadsF22Zvqr94J5+wEucbChXjCkay6NKYtkdjAqBV8shJBrw3TNzBz7VhxmlU1bt0t36S
pgpIaL/hdeg90eNUasFujhv2gVB1al74UrqhDBUIyGJZ4LJOVbqjvp9IDY5PdPsTjKn9J2VEu6UcdhPO
hHAQN8urByg590Yw3RcB5lvwgcG54QIQWBAFmMhPqINqO5bR7kPPoKZI8RNTjCyNve6aZrDjJ+u8hvux
cu+xkTNLZBQ3/CeUGPiAjSlA0GKr2Q0jGAAJ9nPrLTkJRkJe8FWJt0FGIfmau4oguxjG8HECqFTpAHxz
zEb+G02SIUfdMla5/2SxlbxKsLXlIuBEKAP46vHDjajJYEBJaYJFXeeaguLocAt1Z99d3X1p99p3Vz5i
x9h7aztHMHC1W3otZ0CpgMpSJQZ3AbtLpGyUa9/MzzJaiw3AbNpAwRi/9z7CSdlNR1qhpcPf5yrpST35
uxtxfAyZQvXj89O+BbfuPrRB2OFwJUcQQH4lTzAX0EHQoQzdyHE9NuG/SmetMpdzEzd9NCj/09vSBlTZ
jLRl+rvbs6AmUabYaJ+f3mnPF/0BopQ1tPQ1Mu0F7EHHZ0YLgLcGNd1fBRHQVnD4zC80NF9pZ24DqKb4
kvb0iJk4UmajQKcogEMySlpcEXbCGLNCdRZBZhxlJ5uXyQNWIE3YRPMTHGL/bOyEha1/bNMbEX4kloP1
TIiMhIiCHK0IUKUrMkgZYAJcK4ymFJUwMqL0XzgHgQC90JIcFb0FUvi4Ja/ezxJVzVyaK+t8cfX0u4fE
SyfA/MV+2qjhXjMI7E4mHkf1hPp2SfP4dXbFfLf1Y8ekoyyyylJ6fA5qWTmHdLIYfha26XJrjlXw/RF5
JYGIKUNd/MACKyxCUJ5qHGtvI3RfiYrLkmPBpJuAtfH0inUTkuKvOxgxvabWMfGeK8nSagPt8xbAdM8q
/CHiEfAzDZhmpEScjkWg/CGhHfYjWQo9WO3+Kn518TC6zawb6FojF/q6IXrhD0/B+hgdAVafmSOx3NEq
Pj0ZyHBwG/h/a6QDB2Hims6kAa4e33BliQMEITd9UgwxKDvvDnFTOjfEC5vAPBTAIY+4VnHYFsECDbg+
zmslb8wyhLQSTrWqRzH0EL/52hcUpGJ88fK6+WtwVOoU8hAAAEENAIQd+9MA3CxoZ0MrhZmRJYV+zn98
7WQzhQbL8s5BklxR5FDjJReZmXkE0gIeNYteTxQ5qxtrCS8i8/wB8gFTCMXZRvN9Ut1Bquqz0OPi9XRL
xazwdq70FLszOe8cbrMUIB+1R7jMC2rZNbtL0ozgySN8OOn6toXxbeKwYkyVcaD5ob7bgvHQDsYhVgeG
Bk4sVzPfzSJvZFVzeNWGxBpjLZ1prLv0e2kODH8dZi81Uu8oClu2mdzVjBbpDxFNJ+KD8fPl3+ASvxnv
UAq01gjE15NJlw9ycqiuNgQCIGMtVCB7ThQhNe+ccNdhSEkGJj9BiNc8n8kepiqr/BbhlDTUQd764x9k
hVUU/T2MVARk9U++DLjBpaOgp4pYJXtqnE4iGXOfZJA7ODhfE7f/zDn2nnwWSQSR6DewFExd8ZV2rZxr
RYbA6LZONmqCWbkUffqKq5FmbTLrrYyoUu9CcuFh8UtkC4QVBiwZF3uRmfip5yeD3emyQtzVolwWWsoI
4DyqK/u2AzfN1MBdxc9SVvPRsh/qRj8PVyWmijeTDe0PCF49hkV354xgByxwu+8PMwo/PKHkhOEXVOFl
UWsUye+KkufBN6MXl4EQakfXFMNImg1/iIcgM60K9+avGI6+Vn8o8fb8Q20ieoQAmI0begWiQ3R31rgX
+93gTyGtBYt5q83AwxaRre/zKPIxdF93FcfpHwiXldCzrPFMz9nyO6IRFvFgFxm4xfeB8bHVhuPFVYUB
SA/Ok80pQsCJDJZtx8qWd4vQyTSgCdZ5f7gGXDDg4GGIwxVunPcV4nCrSnvcNyAzuyXLVEHflEy1dk46
fbiovk9694M8VJNxHHvl3T5obwCQXalTNrM64w8CtJXKlT7bfW5dvdSBZTiIlk32lALmmnRZlFGGlYYW
GvHt/9uM5dnz8yWQSjis2lUVh1e8bH22qvPquxCjzkOdSYVpHuuAFdIlpFb1M1w0menaexI4yWS8qdPY
D3aswPnpHbZzGzYkf0Raq0QipaHSiADjpYnrBKoRdANfTbprvzRQPb9IOy1dPZoYbRVyoXHkTh9+ASmU
j3bBUuoB9dMaPcaDbK5lOjDigInsevqOXjxwkzltIvAfQtXXZdolHXy8392hXhJExCSGe0XEvdSzuVw0
2K7+fooA+R0bFUQW3uAe/dGmL66PILXnwm1jNILMuQLM5AeUW0uDKfWuKiB3kn/e1YG87G0XL7cZo08o
O4bjXAxd5UsKFro1XR3uvhAvOKGeM/OHT4x8fjQukBEkG/et2EDjHm8akRGnF9CZDomw6X36TFuBFXb0
v8whCL4EJV/B0EOJRCc3Vt4Y8Idj6YCEwmgpy2ZBKtX2fbnjhNh4bAG8KSSMLfukEVyUJCuPr1Tixv1L
/XYw1tzIzdhWkorJjcpr6ydNlmuDthO8vWPzjxwO6YfzF/MIjFkdQCD/BCR9Pz338p/ic7CVwcXzREW7
+V8uzuZTcP+qFu3eYPLhe4AxrPuqMMVX1OZQt3/wxb+nxwfyHObCQ7G/9qjp9L8cHeF19hrPTfb/bNqr
wgcZaDaNdintXltm38gwiF8Pcli9ij0d+AN+tLT+agGqoKlIcw/ss+g4RvkZjaAtQYcuyos4PbPw/21W
8i5/I35oNck3LpkhJGBk0WWnVT7gL3OVzVi0LoMZpmbw252qVL4YHsxBYyXHDs1SUJeYPsvys+m8GaTX
QA0A1+1C1lZq5oUO5nwnEQalrSjfNToVwtr8O1NKvw+eVzG4Ye5buflMWU4QQ7hJog7Q/ul5IKuSpqPX
3y3htlw3LIANyeHImBnvJ6rtOfPnqiTNtjCKoZ7DQOHFQK85swoGaivDiUo+Gze2b7/U8LFuGBASyiYF
/d0RDyq0W/7ph0LFUaRZx8FGEtiCSm7bmr/pDyRtB7RQ86/wsKCSv6eJ3pOVcHqsh2zTM32aeEtJ+jzF
b9OOoocnxrLlgixdz8WBsQE2+qCRHV0DT/Soe0f7ZUIAE7+dI/5fdxvdGxCmfIgXtXrsMqkL+12upBhn
BQDuuwm+AiXh3/mbWBR+u981asL+bHnCyucH9GOeFnOqMsY+P9Hvt7n62UEpcUj8ADDmxex54C7gDyY2
q3Kq1mZxig/OoD5bXCDdVVPT+UspzQeO0T95+eA9xvlk1ltW61Uwo/nuFBkVNX256aIn0OtQSPrjKidg
23wvsp/sQNphsYs0P7LG7tSKaoMLHdxOkMQVDmGivzUvSVf+Zz+o7+yP0ofInYTXh5UpmrEpudV0FhrQ
ipOlSmr4ofDjBi2Y8ZR9XsoSqjSls4bYpVUoiU/u7wP7q2tFu+FNfdrg1M/UByIAqEJCJyUIj2joweeB
T/unsCGTxJKIMixdyCTAcwNxa9o8BS8rmwOY6x4ee7dLISGONo9rE6iFJaCd033TLXWF+SNxEUts3xE8
pU2vU3+k8HnflsGqXYhhd3ZiTaUMSer59qVnobX3/R1K/DkiqFP5iq1sUlD4/DhdxFGl6qjBsoGLy1QH
m+gHAHDLb1eaGkYvoVubpBi89OY4uv/0RLoQ2bOREVhaFx0Ak9C3tvL/VJS7CZhyjGYEW8EH8M33wX1U
9gXIDJU198u+t+7ga4cTIcRP7KdF+qPbmC0y77rS34LTXsB3CiQkJfpL9MBGwL/EmGJYcWCShbjd+91i
PGZTqlwQfZDn/d7RjcinB4Jqrcp5PT28XtQJ613Sne68txczJz0f+QloZxCrX7p9Nh+tupowW2usQ7rR
NYuGbYXtuVrRzj4EB6qB4JqT1OwOHjjXQw9HGOs7ox6oVnw9ffDcxXI+CgXz7Fm9XYmn5GXeL0BEEAIt
U6cIInhgf6x4Iabic5tit6lijUGE7mvy5OFqTGW2/1dBWaAk6pgRUc4xb/g4Iy/dzroiP82XNA9seTXa
l4Ri85ayl8qOW72zS27jieKMujRWKZFRR02Zc/Ji3vrACYGbm192pmGZCmWjLjSqN1Dr20x6sKID523L
Y9wuBHBcZkC3lpKIELVnL/wXaiIEZRF9a7kXWUkpq0LIiXiGe5uhE/19CoHKjt3R26m+gHoWRYNH6M8C
FwOI0yJ0V2X8Ti9EG/WCTSV0LqdQE/YAK7DDn0n4GO+CMbB6WiV6/MBPFZStHqzKSFCFzpOCuHJ2shoH
qJgut+0mWEDiImOhXWeSyaIseS+aJC60xSiGSBFhQLgZ3xALen+VnfPbTxyJ4fiOb1QllJUQqU+H6qWZ
6GKoIPbqQ0nNxARLVVAknXvfktNCq/6nOC0lyaHqqGTvZYvANh0RohePNAYTKEHDMZPZbveZiGUhSanx
7/EvsOBSnffG8Anj5jklPkwzZmDO8+IPiaRc2Z8hSSQV8wu3AU3ExLCaf8BSk3xknSjXD3jG4K/Xmdio
o2A/FB7ftW1tI8LOvjhz9NZLvl8GW9vYj1kAAVINu9a5xkxh9L/Cm8C/h+K+C/V6wPg7tCv0/k4e0ogF
LMMutRzjwZMi0GKFpCkXE3YTIp90bkJYy6GJd4ACF8YRo0opeWNmLiFOu87dAubfQ0q7BeMGDNG8mHEB
vKkj5SB7Sct/kLczcb0VEhSEg/uOvPe7+DS20qrGDGIghq2FtKJXsoTIGw175JTEEtNfrHST1Bmb3B0E
iejq0+t06Eq05qSE+BVBeDb/5j8fPG8N8NC0EgXI17KIjqpN8otrujCzpNjtBMs2qPtzV5j4vRaowi/D
5bN2kFcb8U6HyKJKBAoFu1uo8MT45aF5BLAJxWwv9w9tRCQB/Xc4SE4bHAq5Jle76Ca2I2HSn1DnQY9M
EMWNlybd9SEx8EdNkx5CSnG5Y4VoPiZ4Ycg9hvMyNSEnwkiXN8BruhEcaoz1T0zFtQg6v4yI9KuHRTH9
iqvAAP8ZzcZeBVsC5tpUF3PdoN6W9kxXMTWOYH5Gcd9U2EKFiVjoCgEYnyYzL5QV9GFZAln/Pa5sfHU3
0x8f1SIwMLsmb8movJ5un1sRamtCrxmjDuLy8ZbjkEi4JJSyqBAP66RLbf/8mBTzv6MpgcZAJPeKWzbv
kBD5HGP0RvkEdDAkFU/ktv63NtpQvV17bssPr/xI8B1HFq0dpwO1K6twJOTN66Qgr3OJBnIouCjp8ZIP
0rtn/nsT6w35ajxUEf0PtPNrY/CqSfOP5o1u5EdA8ohVWVXAkB55Fm+D3S81pb4sZ8HTE1xcVnGHsgyG
/TdcMgG6NUUJZplCTtzyed5kuPW+fUeZGKIuFci1/0gHWt6/akDL/GOE/h5ZP0Y0mN/3WOLt+obCzvAS
eaetSLnI7k2G6apTGN190Y3gRvskF6GkFPxDaXpmj1Cf2JnnSQY+fiJAQeh8Pl5MgzacYtNqpDaxwWMr
KC7CFVDtdyA20ykIwIXzAKIskz5u/jLzliA7/eiWnUCQnfaphoNWMlzGoAZmvp4J0SgzJD11g4ZCvCTU
gdHj1swf6j2SFrEY+AbLLgILLhhchsK9uBWPovZ4dQMjPq+ZhxQjrIARyeje057t0rG6n9BApuCNPjQD
0ybNHSHU0atInrO0shcCY66GzuGQ7vcC1VpNYcSG/spdur1Km4VarHn7N505t+gJYtqCV5EHcBCyvQPb
8LqYQc4EQgl1eqLJV8qX2EEw7awOUHevTyUGoh+zkK4ieJiU4I9FjGEbGO/uAxyA2KfpMOT2gYHC0tJQ
PFwuqhSLHWuow8ZDxuY8NaDfgkg382PfrSPABDb+tgxODHC0a/dx7510Ovbfe4gBzt15pQiJZopnYlpQ
SnxhoWR9RjLSlF/Kh/XVVz5rGYaAsiJ5xC5JjKEm8wypzjXDneXjtPoAciCJLDukG9UhJVMUIw8MXSXE
iDnWzao2MAHFT3vBwhLCOgPTFC582uA9W64Ld3ugWiesuBfFs0IU8713O2W4ro9i/HK0Apk3yMQQTy6K
WK50FSHjh1fyQyAtdiQQZIT9/q9+N8zMYvYsY/iSmalwov+4w3fWA5Z4R2XN35CZUF9HeCw5lsN0XbeL
hYfzmM8n0krP52ZoV6+OIYeHf03T/oWQlXilUnksDK93gVsWPS57EPQjS3Afnewzwne1pTUusO8AwbL0
0HcD6YG5ylMFHtkA+MebqyluV0OUmuYB3sVp8nTEG+IuHxLkwtSEWR3G8RunFgHqw399iw1PID2gE7EX
tyNQwRSn3SCUKvFPXxM3QJsyVdfm2d0bATyro6h0KfCM2bGjqWHEcqcD6VSOQP2+q+EnsIM+axd/z9t0
hgAi0ryT7NNM6rPEPxk/cdbrrFp63oebdZo2MhUJQuQdNeyPz+SyrzE48Cbsr5KEl/enGH1uPSPjAbri
p6TH9JMLkZUqqI8Cgfmlop2qytcft7cmS2246ZzPZNFHoObZCIdCSV2FSrCaJg23j7V/vbu9+0UiQFwv
qHTuDa5H6vCWd0Z9m/VOqG0k0fYhxjTWBQb7K76DILUaQVYrCDx4P0+IS0lsbh5GMloDV7m2RUZixVdz
13KPu/fYcA5FksuN8bSUiwvRbKOBSsxS3eUV8/Kqd35ZR77U3fx8eQgfB0oai4GZR8GfiwSTqKSySDLk
4E+ath/0cNSfTwfiDZuK36YC3MNzglDTwW6ygbgi2kQxeWH5c/HOOWNw1iY6OUgEcYy3MzBkVMQYUUab
w35fHv2U9FrL+bPHx7icOYSUByrkQTyVgWkt9Xs72NtVkIn+S7CTDRhzHjPE4+/Qm6Vi7KH0NtRTsYMm
JhUY3yuH0Bnj0HVv4AMdRzwMHaq9Eil6iLOumusDH6+nYp0UFPiH8F+a8TjE69xu3T7QIufTJETUSJw8
51SSEeTUtib13ywMFShEYV/6FJ/G7n4BXhOP6HOlgJsJYw3SQIyWsKLaWmPiNDJJhQqOr28m10Mtc7eI
MrYqMR6KuPpQhXyYxAaFCBi/KR2l3tfdZ+rCqa6oT94SXM5VBU+SbT21wI2Y58C6qc2f+FbCRf71aWIV
ejodmEwPwffcNEE/mVV0e7SYZAIPcZJELrzAxYPhQSuq+vX2XZr6jGvZXuO3ZrngFZZK4pYIN64ndYb1
EftK8mXXfDKyiWMQLak7NU070M2ndmpVNq6gfohJRqIIC6f8e/Q9rlStzQXq0CmV/9id8WNP/q9VPiDW
MIp3CrnUiUd+SbMktSpB3ponh5rrYxYv/8MzbqN40AmBVEjQTunq9vV/pM79cLjouNjcsNyqaKowWI2c
ZXKXFkP2lN7LQiofaU9GDSHzEsdIuz6u5KX+/S+YSpBkDFw47BoaedJFtfifIOb4qgsEdy1zR7eY2/z3
xENAilVqrlJaqOB2EFWoC5sJoWB+KB/wAADAPYkzcPDrHjW1fcLrZ1oPH+TEOkxLT1/M34WgwVIbtrbj
lLXugeCRQFFI+6/j7+aFVy+kgjtVvtnMR7SmDXrinvHfGbgoTzrtOxDSX0Azcrzh9oCW6teeVKOHmLEc
fHL1cS5u2ACnXmE3svlHknFS4/w7xeaG1FTCULyn5fItRzcH0DCj5ERWO91+S8yTVhSK1ucrRss+cLlv
+L4SZlh8E82PQso9U9+gSKxuGDqXl9AuuaWPlLG1CEo+iDR5+Fx0XEBggWALDZFiBzRp89sqgZW4dLtD
7vq84002/QC25FFGn07a9mW1pe1YfI3uRWz/BGN267HnmP5eFEoa71n/nIWMLiwCYgZQHbWehEMCiWa6
0D+ebShKy/YNWY9pdzclEnsp/Oqxwar/3aI3CT0QUy4NzpjIpDZF5Xrxbc+lDDW6Xn0EC4eozaTteEHF
FR9oCXY0hG85lupdHgc/Wm7yl/pD4n5WrmyKouiad7kEjVcGrB9l9/BaHIZkNQp++d5Lf0kjNTcYzwdR
/zpmONLUcSMokj2qs6N7+UoKr/B6lcvuq+LeBRqJ7tJiv+ItYpjiT3pl6xqbOVp2iDii6dJQnqu50IaU
gwdoyc4YzEfq/JlwKHoO8sCaFzy913ZL5P5qWDXO6CTrsEUmHULuj8cCursAilhiYvgfx/Lkvtv6yD/A
BWVIzpdqE2/mG9yNIORAQGCj4afn9NGPF1n63TGp+xD+ahMdVg9p4KHe94/JtkbzYRn4KFXxpmlTu+qf
T9+9M5KeCG3oBQ3GERWYntwv1bQO8guXR7Jt29A2EaBO+4CikJsRJCL0ePXGreL7kw240L5qPq5OlKca
kSr7Jg5AuQSE1oNHaYoIvlg52zkQpQKmZxmVinMO5b8KaGdJJWKb1V+DuM/t0ynzGtTx81PMCIv0S+fT
FowPrvVZE89G5b+7ocgalZ9uWDOTXPK6TXYf2Qm9JyCKovJNX1VSoS6l+USk36mCdqEWF66tfhlZ3PSK
vcSQGN9RsehkwaQqnadiTTqAGixAIjEsehYgTz1jUoLP+uAgWxKH07a+GVDrtUsQgCySYHP12+yL1Fqa
h0qBsGnxrZaOtSp7qBKprt7cQ7wA7M5zdh/f9kIjiwAl1kkccRAJ4Z0lHaza9h0xYjZ65+nIKYPZjwA3
7iAhPNAKiksMZleS2MMct9FbiSNX5TE4AX+kaOm5AW8j/yLckB4AhS9hUhUvSAWArMgZ91MF+M63maFD
jPEbu1oOlqSiXvW6kad582RR8AyuTVod9KjsGPezMiNv3a8OBxeALiW3Sfuy+Ho0APCwkEuyob/yzAh8
AxXXoFeZheBcr2fN5ltn6HNrUGltFqJGmgNZW1NgfXvORu4AmWZ8W6IhLXbvL+9loI+lgpJdxkJxyqaK
27/j5uxpuluYgu44nC7rAE+cB4ELayPBf1+K0YehyfQUMUmkmEZ3qgYpwPbTlqGGVnzrE6AzXQNOX/XG
39m4eJXL05cHnJri9xB4/oSpuCLRddJSetr+NNueWGwxBeG2NJlSW0GF+T5N0F1czIf47A5zIzWzyGKf
ddH1n5BkGTrtDr6VkjF769sKgzmHQnmZStUvpRvbnLQr9AdutBGP3NMJVgeHESkr7SjvatSlcY2Wa1zT
qW8yo5gw1sMeJ3aXtZ9IHC9zEI3hjW8Tm4oO66n8JPb253+VQI/r7XZCgt0nrIF6GGXHPH+zCnE2lMv7
8ajM6mO8OPDZd3JE4JV6+MvvV6J50OIQwzl5Tzq85TOmlVnEUp3hXvg0hHKH5RdRtN3gfuFwSzPlSfF2
U0TAhamSSZyEjbTzXIFSkXbsXbgF28OTRW4GhhE42FmroQ7bD4x0lPJFI+GzMPIL6uqptFFh+sQvmoc4
4RmgYSMW5aDV1LkxXOqJ97dTOseWzP9XNhI33DiLMudkMh6YZouoiFgPajJTrxVJqoO2upRtQvU+moa/
wO8LKuggNTmkTlSIVImkUqEEfMmd8lTedRGi0879vFuQyDKu8ry/vKatoNmIdozKGRaCX7ZGh/e39OEW
g4QYpiOxUIK9whlW5nCYqY/FkNRzXp1snaJJu5cf3bAFMSjON/gZ+G0ksSfGcpRsmq/gR5dYGAmz8qRV
ol9N8Ae+bTGAMrcR8XFH1B7lWAiyWKg2osH8XssXSGGeJ0tNbso/K18oPTd1Sq0o9qlAoKp+/6AQN2It
UGzA0r7e9jdLCNoNhHP7bdhof7LjOvJ4NNv0JxUYaqi+JOLhZfB6QU/eZjLLMPmpWoMO9yYBMiZV/aen
DxvpNwAkq2+6xoeIXGDUvxnqSKBVArYcxJuI/BvrlBRYRmWAGX6gvut2kMeYa6gsLrk7OVONQfARYROI
HRkbOgoktfByGGBVgo0G0uwTLTm/mQNtDtmvqFdxb97F9mE0nCcJ7A4ey06SSqvrUJZ4ei8GMvBOuHZ/
m3LZ9yd+XCpkgTDfO9DQPAegML1MA/N5sN/IPI/1x+W0i8tkKPQOojeaW8cb2HT3YtKU5SuKCpw8JrUC
4fUpUDvQqVTVFEZooWDhnqjFdW9vAJDV1T8efRXLRAKGmmgg1mG2DXmrYGllfT761uo3ibjJdT8fEuRD
PFjLMILLEWwg2dkSY+ch12GLSFguZySYC0DVpjhI6LUDon7LBRN84aaQDtfZCjf9jwUePaz9/4zo2PAh
IYcQHDUanCbZvd0mO3pvI8Gc8gvwznxYSh3vcJXID+KIMSnfI1tTeA6pfAOtas7E6u73/+sGfP6zh8Ms
7tVZKT4UATH2Pt4qrltnpG62mnjppmMBtVTaYKhPN0WczxYflejKFB0Ru2Qykgaq+xgGXCkj7fwhzuzd
kM2TKjTS8fCMcCHPrpgonstQAUZeeO4DuggRyI7bpaT74HNQJcsTfo01yNgNLakGuP3oIzxXcrU1wqWi
+FZb9dDQNwnhH9+2pCuvzG+7BZsBmiIaZeAZECP4u92+ipOVgXWmc2rjnbjW6rW6OXdX1mZhvYgkjuU8
NCxDEtSUF8WEcpE59ZSq0jrJSUrnk79eEq9+uYKAm4Ufj3/LweKgti82das939i2e/U6LZxycxsITT0Y
c824IJMZM29pdU819ntkIiF1WaGn2GNFWR1ruXwyZ11B21XR7zIHXRk7FT22zi52CPd8Zhzd6ShUDbTv
sNEMFCVlTq5LPXh3mtQnunMEbETgg5xwDvHS3fdBxQmr7e7wHc5TH8cqWV+bW32Y+HjW0ctkznwNNdCN
Ty95JCXx8Rq90vdSyF2m3b/enxEYjsseNts9gQl8bi8H2fe5/nLBxyjheEe11AeaBvdWQhNL7H1bLoTe
AC4lCBvHjFM88cGc49j7h8ALIFgm5J0pI9EoaQrBAhX5Wl5CzOv89114b0crJdzGYUQMeAG9knNPWbqI
O/jKI1LYtSjD059YSRNRNl6kIeQd0fhW1paiTsilOiDEoAxBHIB3v7Wh6i3utY2ldy3TY805I9UmbnL7
PUAJ8FNR/lLkpIOFIm5rw7b4ivqhFXRPCmYD7X9dGFrDOTxJ1AsavybiA0xIfDFS25BV+1PmlJaM85Bq
fTrv5ZKrNK/xBkJhofmG01+nLrv60Xg16St577zaKHTXhG6xaX1udo6H8bHq7u8tedsI5Z8fCSWL3eso
+U7mYMlaX121z5q9duxUMQkpP2erOr8dEPDLFv1zWAT2E2Al7sRTPaMSv+a0gy9JcbngOFGy7bExnS/L
xLtybVIdikQVPM2TwQcJMSHegL78qL1N/sfNsbV/wnt5RUevr3oy301Xsdzk5G74f6tw2DX3nZXKbZjD
GbMuJIzAdWjPpsOZ3v5587qH0u8GLnpPwCXxoZ+R+sWcIjn9l/HCoBffPYyBQrAQ00K0HI0OKcHmo03j
QQ/O/INQCbCRMkPU4F1SOaXj+ayzKckBG/mER7caxzb9qAJ4i7tKJVRa2wV156qFUmjnfd9PsECK9SXq
0T8ViucvlA82pr22zJVQlpprFy8XhQAwqmbj0Tv3yM1XYafP0n71aZyVFfdoKgyJ8P8NARjCKAQCow76
qtsV8qSoMinPbbZvZGPi+n87mA8+iQsAklstdl2LC2SoUGXdAWVCM9svuDmiHdgeP0HtJHT4TzU1g+9g
2Dy3aAwJTVglUZWuS6mmqGibtxisH4Qxy3asEIFuz9tSAs+bW6ZN7WLZMDzzVsOcMOO48tT8ebiAeZ6y
q/R4yrKrQqqpjJnDi7nDxRIvikIatQWIlJwrhbp70bBarQNcZDtfaagyN/S/8itq7MvitMRlxW0x5j0c
13577NTBdeRgu+0xFXBHB2gntz3ySJEnlEcs+E+fwzBAwObOxCjtmTsJyG68xQv6OZO5sIsdJO6arlS+
74AhGlSVYGt0upKIb4N1/A9oNH7l6xesHl0KHN1ofkYvHd3NXhLLH/azP+47XhahxIra3yDfwn56pLnN
izKiggqHh3TI7jFi6fpoEwvi3UVEKHHRilVrbYN8aZN1UurB+kdGH3dU1T/033rotLWX62a5mj02Z/EE
i0crVUOf4arIum3N21ckE2mgbbIHEVrCi8xO3eHCkIIdeH0kUf6UVQ3EGk6fgudb1KalJ5xJpIPak0/D
nbw3Rjb5QXriHoLKO84fxrGjCXNGk9pvy64DD6cAj/xbGqRjLsa7QGzBtfkVy9c4dhXveBtUCFvgfwi8
hYzw0mt4guey6FPhODEn1i8AeN9ga2zIeLcBbPXMZT37fmWCX9gLNhnkPQsexnstVTRyATIb7lYbTFeW
xLM4FWSkzyq6rEY76KQHOKdxDIHX91R+GswpRWqDV+P+YEyZRIoT9DjWLk4HY5sl8cMWDp+p2ftnvvuS
KjFvzryCK7ZRhcZrUBbCfuXhoeI+7DMJGPbwXNd8Y1+hFVBtsj3EHJd14yYvjBkjVlbZ9OBJav66jti8
dXaevEui/UOF3qazatu0WwipZlNv9kiAxFPvfjX8QAbw32bift+qpPt4U6kFdONSaOglm3ro3r85fFyH
yzLNkEM0SywqCXXauOmi+Gx0B4lbULt3pIdgbw6dEecNT3WycoDbOoe3v4EKTkpKpfZNJPnLcHTpjBNA
tylYl+HGEG9g0sAl9G6/hcMlluE89+Z8cuXPodKZLSKXZehLNZnMFX0awVoQVOrlR2Q3Qh33M+K9UAqT
c56lodhX+x16C2JZ2MFUUXVTAN4tnxUno2UivXzvGypAIQA5UCldz9n+ScU9y9g8eQUg1ri8/YUzgSBt
q+AkpUgeyg0G2LCcfO3yrwLkXmM/6GUIzrzos5O/3SEoFfvU0kE5Az0HsibZjYP/ni+cEIePbozEw6Ww
7wzPsbBvwDkJzZWlP8ZxLENSv9KQLMyi2BVBIBNF2X4tf5OFaBFbtESKAxBluo3fehcJqILCy99zC1YN
N1qvWpWq1xImhllxoIa5uNwVZG4EzjaStVdJ1aIJDOUa3yhx2eflU6O5rfzukPd4mPegSpPP2tbQkKv8
uP0ezCXeXJrlETpHX6ROsiRFM6wXmvdvkQnExnVFDc9eAW+1/0eZsFIPdx9kUtBjFT4f0GRI+4IjJJWN
Z76cy2AFj2mQLLRdnG0lG8+5ldwh0R3oRib8pi16dUCzXupZYLhYJrQFK/pduFqJQQYsSRlYTmwGKGK7
2ZXTjC9jVTJ8nnQ85hgpziZrq5DkzXlHMgMS75VotUU/lhsyD/XTPh7PxlAfEQxo+hQ1EItMXkjZ4YY7
oeDg8f+tSroThvmq1fpgMFpdPFD+NS4FmVaAtzyuDG0D779eCLEjAMWWISBX+AWum1yX+dqG3nb3iY12
bdeEfLOB2rGLJcZvthAbUhplqjVjH9pZnyRLyDZ5BQWo9VPS0KWxvRkAbwcruenYATQNPDcgmM79tu2j
e0NXUZ/MVh3e99rcJIqNc72mRbD0cnTZlvZpKPhe791GywW4XYCV+foGb27EDSkWJJxDiaAwjSUZ64+j
bZa1xJVA4XitTY0JcP/U9hGCoJi0CLpjLM1FG3aPC61oJ/fwb9QZjFRsU5IOzLE3AOsDbmbWe+VfGDsn
SaQEPOB+NOdZRuPedTSHM+An/NWYuI4jiUtKM/vnIfU+qjp7S2nkh5/chwYY2DWvCYU8jAlre8vYs1Kx
a73fBxmEAqvgeDEj4X56SJ/YW3frPb1fl2ZM8p06nLqcXG9oHZjla3sacPXqH7itVyxs8HLwZfrBnjH3
17AsFrvzYcwTm2EvhOVolvNHEvx715j/ykPOcaxlZs+1xUZbPIyXMtVz4pDSyPZjiN4DNJalWJHyIe4l
qDfUOfx38WeJ8BnO0yvwuTRX5ioMWoFJE68Gh6mAstDTVybD3fOOmIb3WQzfUt15w3pT9ZAmqkjHcAI3
fPfaHb97vu6uyQaXOYC7ujYcHQxNEkD8h2B7iYP5EUflCUCmqkOBfkjZCMEaeavg9XDkOGeJfdfdUqqY
6BegLmcf7GYBcNQ9YgkxUZAXHnIYtwWazA+x1Is2gFBWJknuMPjmGLjwBn/ho95/oQPvZ+/b74k6gXI7
zlnVDwrZyt3iNF0FE2MKNEAjqQSrmOiql3fSyi4zOfsfEpEcUeCnvyttLVv2acxdiC2j/6B12ya9EJhn
Fu/QZpvNPeiC6uiNgf2lDVLWgZaRKJ8icBuWXNNplljpagwJnMqYueJxEBafOPas1RwJnEWQHE1k/a9g
wjSazfhlldC6A9loZc6UIsflzWEAmw3bqulvQS4NrQ6uWgjxiBfdoiMrHy4M1HzkaajL249OYjExu8rs
AbQB6QNu17oO5+2KHswwgkNizn0o4fMLGM/uFBuP8kT1biQh6FyEpHip2qeTdBLYxuYhLPjlSRuil6B9
wEarzOCUit+Tr7Duh9ypjvRA26bRLEa2S1X/Oh3mbxdNN63zkXbxkgRpM56yOij6kQ1X04CIUDKjtsnD
zEv/MATLSRHzf4f1fHOnn50ENmm2WvYMzMpC1vmRinMD3B7glxDjV1nj3UBDZNhTu5Ot3kYvXUUBUpHl
qRMJ/c59RF2YSIQMlazO2mREN4lS91j9LQV+jDg8+z3/QHh0TfXYROpFbupyOTwTmVpyy+6CE5cJqajT
JrG2zZE1Abck1RlITe7dRdDlGp9BjocG8/8jMNb6u00wHJdZdRVsazReymer7dIef5Hp7w9ulJouiuMl
KjMEr7bXPz+GOmlMroGBPWfdTLe0QCyqw27pcTj3tPuoh7uw9/NOWys20eaOl8WNJ5/UMQu82b24aSut
JeyompfJED2Cqh9JGwz0nAD+8KJvR+a6/WZElLXXbm7+9FeXwIJWiI702nkfYMz/FOSuiiZc+u1egyUV
x5nuk9A58Etd1QOAzrejDkh18QHc3ucvTQpKGKQBpvxns853d5vXDySlno/KWus1gja91bqxqRGWkMwk
g4gz8YelBYRKeXFFUfFoq2cijvy7HJ97EoU1ysNUqDTCmume3LuJJM5LEMGSNuUvzC8xUl8EHGIBq2j1
hSWGyd6Xt4BlSUAyYNDNJ7jQHM6CWt8IQJ6UIIStdqmKqLqdwhm9bMaUX5hITnugh8z3bPv7GUE/ScZS
11oeYAqiLpP9MhCbPcUxxUnWqkzTUrgyfaCyT2Lm205zuW+Krd20r6b9iWQw4JmEvFIkZlk5qLGxgY68
bhmPi5vXKtrcf3rhE2prKp5+JEFWkW6t0s/SMf7e0lNgmbovO5uODnKwWEoU8Jp2BMNLUqMLqaEb7/QY
ae2AcB0IwK4rM/wPfRBx3Y3CEMnPKJ5WzxE1T9mmCE9az3Ajs5bXQ6fuX6neebXNz+RsOJVNnHNNQ99A
4qoo5VlKv4Cp0QqHQecnWYj+qJzu00s1VzOSbOBBqFBS4ke77UQmk45BFvJpdICpsjg7jSZHDX/Y2fHx
DUtGmkWq+669tHfOC48lGCeEx1iK91cOI54I7nG1VG/chs+oEAUc6MH52tKqHhdIgV5sHoXMJQZ9TtvA
ELZyuxNx0fDaSw3L9GJR6UCS8nOCLuu/nsieBzUFF69ZdtDIc7Bd1wBMGj1OdBCUTw+EcBiFc3TC5SfW
pR3ysWuyoXzfUyLvoPDAVYemsQ+Nj0m9nKFW54sw+019MAdw5S67HNeZqSlDpIi7lInBopUp8XNEzf3c
QMzB5SMcu7kuWJim8IhTx3LXlNKQvaAm+FOMnvh3y5wUQGdWcm9akGW+RynwKO64i6ohs/jH8D/5tZV/
uhVdm9X2qg32lo+/9A3L8BVeDCiw8bge9rwngsJdIGN4ja23PdUVO2mA50qpAJIYWaSnl+MK5c8ha9jx
gdqq/2T+ZEug26irptJFQTZHeBOHu8W2pWVgqciNc2yhmh0uGmhTkItj36uJcPESesoAKoqIgjZpcp10
LHAAYG1Oa5B/Uolttu4M/BVQejEHNXnMNHVjtvahXqr2iWJDek4SWgfepg2OyhLEtYosI7Wx2UxJcfmg
uYo2RmLWKFPOLa4GSO79j7hT7vtBnU4ltEDb6za1y7qDJljk/BsbSCZFwGksBmf+2YQpsB/n5k4/oNoC
r2a2DMb3iBGwOWTbBOZSlKaw3VKAQNDJ+Dv4Uqmmrx18VjGmGkJD5QytaLWUsLxWBdjSTdoBSYTNi8Rq
2c93EjxzCuvV4wzo+WtaccnaA3gr7DTZGBVa2YuvMrmabc7YHKYFCDO4osYoTIlUEofNnv1U7y20oEV6
nmn7hEYDaOn1//j+bAjufbn//SxHFq7pvWiRCnInRxiqX3+vK32UObloDr+z+cg9aPOv52xO2eJQlBzD
24+EtchVTau6vIAioCxL3xqNUxusfpO8Hm26RUpnm81UhTu+Spxud1UhXlD5h8+yhLj/gLYlcJ2inPuC
RKK0RQcacslfGS4YsO96W8790V5r2zuH8TALwpStTbgtDBFCPNCF/sFDUJGToeE2WVkPGC9BXNEEo2GQ
Wxlk0taJUC1HEB4gG5YUOS/ggBWShpJTbXqsdNUjvzCcY/4nyuqfPvcTIoCZHrbksa34Q6sy12Bwz2AI
iyUexUzN/9RSgN67aHngQg2QH9Y/N1vH6Y0Lii7J56j8whrKx8i28n60fR5pwFS7AUbLRp8G1Tklhhuc
36LPQi1bH1Ge43XnUztug3gjOrHvfHyczDxywUHm0kxeMLIqJ7i5vWNHsZe25PfJgIyVL6xaxrM0VH28
0Nif62eD/D+0F6oTCRafrr9WQFaEdgm0IhjIp+t3s7eR0BUpDoeKz/gQxpPIuU66fWNVlq604Q9kdSnb
kBzkG1PAuDCsn1W1A/zyJhr4nmLu5yufdms02zcKARsfXGDo1v0a2O9O2qSWL/riX+OJz6k58sUwCeFy
YLAvAi8Wi83yr6j07bOEKZhvVX6eE/R7mUSNeErN9AqKrRxG75iVHhri+mQBG0xdkEYdd9YGnW2W69Nl
SphtCYEaPRjE7PS4LL6mncc6R0r/tWAsNjonbxxRhwn7qvB4e5SqvRmX3dqASHtjcM6XmoKWDeMbbBGR
N/N8YNlU8d9AWXfj2cjHGF9YrK/lePSFipbntXcbG8Uimt6svCjSQ+eHO3jDogB7kEY886Pf01xL9LXs
LU4mkt8urQVkrX7RN2xTRkpFd6dkkK5WzzTEWV4Htthjax4BzQWjme1OT7vMzuN78+pfUk5SrSaOnpms
HbW0KEPiyDhfHdkLlwB6UjhIS8p99+vYtcooXeiIgw983BwM+WMyy9kJqIN35BDKbevIfsOotNV6yge4
kg7J2Z0/Yq3kgoOk4MjzMkXvPVJNOzv6J+rHrbKP9a0RRCd0hsCE9MHQ4nGtMG/PlXE4/C+qlF/FnorR
5LE0vXeapFENzVfPUjxYt5vZ1XboiXTPvOvq4GsdDfAe4ICgdpI1W18b2RVlVSNe+IhlQ4r/7FevzXVu
iwxu3nzUYbxHKIVqsDfNLWJXh/uAj2nEvXOlb+WED4NUk6GIUaWurcwj50RewT0E9S0spHZoveP27z8+
eKnATYaFQKvfN+qA9x371prL15UveB+buRi2/jVa1oEnmP0N8VpQuUf9GPMUZgPz72hh7+9iavxWbmfj
h44RO1AapxOIG1pzrY76exZdGAS6XDZRFPw0HwLlWBdvmMvt3CuLMjUNl7FwUt9vIwiuf4QxDxFNgUbf
9sb6pB19JNqsxlX/c2r+p/h5oeLOR78Bgp7xyZ4bLE3yvyi8zRJ7OpyH+NHPmti5q4hRon1s9TSwxWAI
Tc2uVfdaNY5Tha8WpyjL3kdveXhshK8+CsEWVXLlTFE6w4hhDehmVQcF9EeqIgFfEJ2flD0efdEcHqE6
8job+jI3AetdZLku19uSLGZ5i7fq4OQUQA7RiEd+KqPcmYWPQIy8fs68qvIgPsv1kit7P4DjGodcfKA4
CGUUj9kpVmfA9w3Mv5dMV5GUjflWT6lFYXQFWABg5zkkWtgzvkSdZX7CI/HFmVPRIM5J1VwmC5869MaC
lzguqC4K1Sg4+m+zMJ82KMQVO7mjPeuVGGMfi5HlzA4bxR8Fu4hlK+S7R+9z2CjtEDbv6g8f0s84mWKT
+tK7XYxgpy2DA/4itPF4EOglBzYXgATmfPXe0Si8CNxJb0np0Rtn0o9LhybsoMkZB1jfloPtqmIz4jG0
6s9+qNOBGb2zZH+P2NDku2Ok04dIhFxuWfPG8/mdf0vwtbMZ4BVfcoOXd0xaXgiFb52G27NzU7OZJDZU
3F0nUbPF3n0E6P8iyWcWvTTo2csgIuHEOQ9EYOAZ3ERcm6vX6t8cOED9UJ6C91n7CG0sXvZj1e/+XthG
wH6Np9ditiqTtglS5awZUiptVA6NRSGWFdccYbpwuOhCfjfH8SAFtHYRxy99xU0NoABxZsH4G5WDqVBW
aJkDyHDhOOOU1xZ8jwBMyaAHmGrmlFFJbUQzhtfL0O5/zCcuUQGdruCbBqfdVkaBuGmlvrHtfdnUZx8s
vJ6Szo1qiN+hHLwMPhzIJCSE/5HUS5id416lJKAa0+pgta8rIaPTTKHBZATs+T4BKh6t7GS3TFYFGs2g
qdwGz2K1F0Xu+IHASUi8+a6g/H3cGr6O8REaRO3QjNCu+pm4qBwOOYVxFg3LzOj7CrW88O7u+3d+L++u
j7XKIznZevYfrCSykNU/FY7Z5vfnPZ6SiXHRwRxRrt/J7LQw/Ro0b+9bLtpbxdNzvF1DYXI6AWnEglAM
cu/89Y5qk/mXsWYnEzdq3ul6yrQSaCqNRGfglyQ9k5vcWiayZDLmkjIynVz5iPYkH+jFAz7xmSiuW5fI
2YYPKXib3aTkQwe3Vo/tMVzK2+NT9nC+s2qEMQ8MrIPI6jRrhsKjszUsWTtVjpirLCzYYqduoVXk7m0w
gz4zMi29jLOneH66coSpMDEqfgqfN3sfjfKPoxpwtW3qHpJ1VR4m184ZPXKU3AMEMuxhz/TyaAhFH1Wl
kSllfN1hAA4/Oftujeq7Mg8rVVhBBMcKxmkCTB7ukPbLvEuw523O35kt39drSkSKKurLdRFcvkqU2Is2
HANF7GikpPUAoyGqH2EvrC4sLazDLPLL/rbmpyoGGmcNtVRjwroFomkgyJaaAZP9zzaiY0+AnJhmazqJ
I4qKKHNEbKMdgl3pqn1JImUuiIGUYE76TdEZrND/yzq9a5vAWSJ3V/t4Gmn/NhY35DYry4lskCVB/LRA
tL4Ky+9KB9PazDoXm5N2ZuB7YgMshje7mpyg7D3Tbk/QrUb3jO7JODJEs41fqHohKx9Ca30VKn7ZObhp
Rl02w1Um5Otg3+/l7dsuKur4XeG+5dqbeVXqrYvH2jwm+bChsiLA1R33OmSIpxf2dn/RBnEXvpKZP2BI
XPdyCAdfg71cJTjlDmcC1xYHay5JDxXLrbcApRai2e+jSJmv4H57+GNZQiCi6jTrtGSW6r9uwetBtAEz
XpSnvSvQ0etQzTSSiaSCntEHnjveKLKidtcmqYN3ci51HyLio58M0zc/FHI2qEQF4tmKxc8kLo4O6At1
QPo1EoLeHXR+N+8lqmFjU8iw69KjxZ/7YjEUVJEeQkkOcBbUt06KFzx2VaRNcONwoj+sz6i5toUQk4DF
bSIonu0gR22MbQNqQtyE86VImH1i+S27nuHbiGmfpWbtsHPESfVoKa/Vped5TH4hIl4JHgloTVxJwkXJ
JeMzSKeQMQyknB/cLiArFBBkIdpWuB1nQNhnjcq9vuZXXGFa+X0kICbWwDnb+2iHlnIp4L0PngjF9pZK
Eu2HT/jOWmdPxBeDBAdpwE6teGc236J2qyEbvHG9yph97hZhR3qzQko5SjuxMDBL6NVxW9FDeSBwiBHP
dX1dO8cd97DrJY1Syb2ZS3nroXXDuJO+yJT0WLeswR0KBV53eH/jkG2NeGdOLJph02WSsRNbiqBGDyqT
GYW5FU+OfPqLQRki4Fu0hTthGtBQK0Foc7YeAKwzy5SwG6jFv2pkLfVoKdhPBkF5pRkEFhGbuecJ/vue
yOqcyOdEpZGz0YvtZdhDvpaaK5endDfUrfZm2SfYYscOGWgrzoW1hY73IsexrXn1NT4l19scLs+rYWlD
8qfum6A09dQx7UQ5fjiaQ+uZ2mAAkBjCFiKWXlAT/1wfktoxDM4+bi+ReWhqxnycmUudIJd8GWw2sYWo
lleemiZhCNt4ybb0fvSwUlXmq+6mH0vLBj+w3jtze3HqCpI/nSR/b2WfRvLEvcWVBVYDgUFyR3GwV5Rs
fsJrDHoxIpunzORa6c5myVWWe0zFzXI8MonCgOu4dZwO9BhmFfzPNNWh78nTZMor5RfujrR3fd6l849O
VOxkWorv2ZNweCPCDIx1RddSpZnbOQi/XaeUflSTWu/Z6JE+8TJbkHwq3TsxyuKDWA1ZSI3gxn/tNnVM
DUx31fK4/txziTfdnjUC6t0ZLXzUrpF9Cd2XJao7iH/CtLkk//z0ZYnXPX7ViVABePYfjs/ZhdGRknNZ
K+gLuBGXDDVC36zo1nnVWctzM4vJfLDGks+BZNzqkmnGzrIM4TlOpF9NUHkJ6cp0ZmAuthy50zjaJNxF
ccQYIjCTLGV6DVxM+m2ymm/EcuYoHulsxyjlr7CwnXXOjoBHQxCykChs1hTrk+pDkG8ypXchpQS46I24
Wj3NcgZmhG7TRiEqtFmXMHylvLstWBNRzLCkC+9PgeYYOxxyKMNe6QjsUH2sCJeHXw2s9mvp2q0QyHAu
u/+UhT5lWmvFx/YmZUvpSJMg/dXwI0psUNuLboZwzHYvstK209Qd6qed172hnfUDQWinrXCRj8RLfcDt
456Z0PXq+1DXKHj077UB236LmQMZKzq17ln64nV6cIVzFHjLqgkpioDGzPKyp1Kq3jSHUNewC540LJ/1
S/n17QDuG7wH7naI7JR7EcdmbsWpiw+tsEult7wTT2L1J3JxtAJrkussSQ5yOPrwoXJdT3v7d9J7VPAP
D3I+elB9pi9THp5QajcmPyo59Bw72fLfXsC/lJwsmJEqxANI6A/pMEOYCSjfuCaC4t6o6jxfGZGLp5jr
0KlZgqxHLXMVR3YnjbcBW32bNRq4tz9k4MHTV+kQGyaAxf676T6p7gD3GbvVqTx6VthUnNhHGRMP3VJt
8pOtsB5OjeDWHO3VlIIzWFepupsSqar4/AkHxrj4AhUXZ0v816RiuWS05+VomLAgWvUxFQ01zt6p0B4r
5x3Q0HmzFsIhJL2cWmsmv87eNy6CvKQ9LtCabN3RSNmhf3zFaTYKMWprJHwEjTqhng/fyEUeSJsFfm9T
AJodjQImT7ROrjWbLSES+Z35loMfFMIVsc/GH+0FqiuF3jdqOxDra1rNiaj2OssWkih3tb6kMEFE9nlq
VGzWxctBSRoWaYO6DlGw83DdteFqfp+Ur9RnYvsSTU/54dGrFmeYBXfxRn5RJH2kIs1aTaiR9jG3QCdI
QkcX04arYCOGjdtXsjhH1zivR+XAOZHOIYlnYUCHj7Vbu0rsETK0ama9GnK5G1ufRCdBkBIRu/HCuJSI
YJGzmRwG625wNpOXJjwiFootHi7ntR8KVprjoWhvvoVvsN2Zlt64msHP/AgxmoZtJxaZnv21KSXB/KDf
GnJ5ZRhu42GjfiA9LZpDQMD/YNMa1/l2zeXiPZmB6fQvLgitqRq/SgekVJkpq/DZVGiQMsBwGa1c2bDU
2E1azWs6pXkXhakjAbDG9uy+W/mOZxUtSdS2o6KMgqsrGTghSltoKnYnJdbM1+z9aVtcPS18f0Uo5JbN
anMNvmjlhTOiv074ExpPrwA+Xshm8GvNABhlKAJeWZvJOi3YauNe0YzduWp60qh90SP/UKNDnVFGyR7b
4K0HRNERqF9oCyfCA6sf6UfB+J1Z5QtA5DQrExt1KIrMkVP5KkgFiqYNcPjCv/3oB5yBnDRO4U77lENC
NfDgpiEwxfiOtfrziqVTRtI8ZCBXSeesJHNbWT8PZEKRuj7mZ3NfP93ffYwf0pxM8n3OW6MJMjdSLbsJ
71uCPvd/KvooWJk2Us1VN9S4IruPY0hKmF53XIOJhjJbho4jRutgnrpenAS+NpEDfPLRM1YSjMOS/rY1
WL+uRfwnMaIgS1qGGgoegUrwPT5MHKsAZvUTZM8Vq24kz6h1gKe5/AeD55dcpSEiDDlaX2Trj7YqBHH7
aVfXHGsRtztQniESXSBEV6CSpcuu12xiAK0gQpnGp4IaSPF5OT0Wod8Xrbw06Fmeuc5tt6m9gko+aLwU
OmlPbVYAJ+njI23EJapUBegscLA9DAJ7rT6qFcW8GIfBxy6k0mCOOnQc3QACT3DMU6mSco4JNDvGs7X5
+c020t19sT1BYdC85GSSjpE6aBkRqfgxRBDyK/5VdH1MV+zLZQp1QEuXVGRLmgj5KljA8ybjyPspw7QK
CGYZJqgKb7hVGJSCIXGtKj/lyyLoExK3kE5r4SrKKbmML3d3+tERF4GxqjiCoxhDDH4pk03kVQPqCD5S
gKwHOwf8byJVLIzT3WcFEusQpJf6qiTLfVJiX4sDs8s1xQAZ5XklMrx6uREFDx6A54OtiHBbSP+/Wx6Q
oZOmdS9uuF6gSjkP6yjpv1hqH3RjA3EsVbk3GS6sFVsZHum3obS9mKZo6KwaBosTakYJ33Q+1XuxoZYS
3MH+qOQf0zWg7gobjrLWw8mQVVScYp91H4aYFpGOiqnh0ccmo8Gqaqxikik9l5SlzGXLHFnQoPWbtZe1
3WsW08iHHSFmCUUYdpRu+n5oiDTwzqRER8NxErqCEo0dV1Kotfi6DLQkCnRlpJ8tJWqV9bS6WEkOku4X
DZJUNlrD9hv3B6O+j8pZT+KcgA62cX6monEd22XyL+xIZQJXwZCdfzDc2nLgiaB9kAQvj6VWac3iSc55
59/XPhGeID3qKfkGWE0k9tR30FN+JiLKdYWHu+hAm3jAH42lNuK9ZZldp9//iTRvtFRKZKyFptLzZ0hr
goz13fUIYtYTkfGQgzWpQXS0/JmBPNkaeITzGVZ3xAeRMVyzZ+zkgah0REpwWoeq0Ae1awx54jOFMdzv
tzFdqHgMYMiTfMIAZyzd2/t69YKIww6WI0CSscuqPtSXn1hkI36oayIblIJ4FG/GeH64qnmEE+L0Tv/V
6PrVV71fdCXAs+jE/nVz5p+UdbCIrVB123zVuMGCD6i3+2JfK7nur7efXZC7ct17rkJFBAxU6plwolym
em6eu0UVxN0yEkx4BJ6psEkycGqCX810hTZUSi2I4TvsvSV+fPXusBI22TKdpghOZv11caOo++ezTemB
z+hhgFXWGWQF8V8faf9eIBwOZzYlPHsc+na7cffwHsavMw4k/9yvcUNJ6gifoxCL6DFMnNSz2crPO6sU
pXOEhBO78VgVfSa+bnOiEcyLLNiwlEVSC1Cf0LCdGfSLOIvVmU0L3Yh2Zj/FtnU6I43zfDT/hCQCSRwu
Td/wzmfWeCSJHDgIjwZiVr/BtCLZmTcbCp8hiD4ClJhclL4VKscIPgOQzdYKJPJKV3Pz09MPnsLitGfh
0EL8RdVZkvlRHhj1d/DnkxxJkvkGXFIpVD3mWMNztET0BHxGiAwMauxNaoborzZ60+sB7NCUMJp8hh3r
KaIEkHM2MZ3BOa73gu1sdy6HX0frqrFPG7MRWdhitDprEVLOpf0PspKVtggFcBoS4xyrF3IFTRmLI5cH
CD6cqcmsJLLXHgss4/VIx7Eegtv4jIgZgUdmI0YDFZrclrJCZPDWqNpdedgW+XvBv8f+C8UsNNWXG1a6
BgkWfp6zqnWORtFRdXq5p0dhnighmjhOr2HT2zVnOHrnKVjdn+XUBrgaH7v5cz2Uga4BvzWpa2xTfB7G
3Bb132WNpqWPReS7QNT44MjFVMcBjWZf6fUHVTXJAoBLYqi3EAguc4cK6g9Q/VMesKTe3GHah6/+7q4/
IhvzLH9beD3EUrCTnhjEFAY9mBkPhTJE9IIWarSPiUom4LcxoEMLxmgdhco11S9mpKOKtz1Saf6a9ddT
qJC7uLiy/X52tTPwdlMCLEAXrUNOGvSQW92GLYYcf85qfqghGpi59C2cuTGFOUQj1og2dFmcPRRSwEm3
4f0EmPnrXCejjFiXKqNRgaugPmHJ+PbZaC2BCdZol+d6Yw/f43rxFFx0Q4oBNam+UyP+Ziy/um1KuGBO
X41YspJVQCZQDrXTvC/dgwfo2NlsQ9CekJSnU8a9bL1chqSjZ1DPHp0CBnXqWGDtzu9EfIuymuuODQRW
+fdXF0Qw+cVIgh8KBs7r9o5USv8FLrHnXeguOaRQDWyus9k3KspFtIrUURr5uWN4dngTUKnj7CxehY6Y
nTCotGzDlz0WAQ43clHhoSbU377yjylmp16dFgoFDKix8JkZ12Bo0IvAZBD+WFrZcgZ7KQvXN6ERYoh3
IPLn2F2FOT6DB9M3hjzwHSL/LsynQqpJ/IzjaUuR0gQr/7iOZ2XPTIPcd1GUV5yPZ8wvd+b48+JJsKLG
CBQwJpD3e/Me8yNZD0lD1WG1wN+8xU57lVGs6poYLP8XmBroa77DbZcVpMd5txKTE2sKafKy7rDvZliw
3zOYCC1nvjqGv4kPzkjDl5Kt/1vuENgLTxmiiOzzalGcOCqI0oIMutpHElk/UkCccF1q+CpKmeHV9aTH
MiMcuLMLJPzWEF5BrJp2dOehunDBZxnSZgL24oJ0LPU501WZamAOtEhxmgRYKNUXXuvu4Cwpwpp+f9Wl
FkAbXC9irsIiz0S6l+3Wtue3tYKk0UuN1Qjae2UF7uJ88sOw8JrhPtlNid+KU4Yn5Vnfd6xj3V3pz+Ty
hqzxy4TW/eeP1zQcIhtdrCkCeqtyJ6dF85PY8Tt8QT/xGtoMxFQbbrOhgp+3Thdru0HYmGswvjMCkQgJ
bikFijHs4WTFqbxpsPmbFQ/p/k3yVAtVhRn/1KrzFUotpx6HpuA9vOjC/EdaAeXxPKoQMOZy9plHsjHW
JFH5j8USwk517HGGHLh2L1hvujQkDC59MG6jIMY1J5qHeO53lRbs0sGE16AsU6hWYyvxoqpHfQ/HpbWC
dt8cx4nmqGCg9gHag0zomjjnwKr25CDk6EUwjsO2rzf3sSs7NWANb5aNq/5AZctT1a4wQMtY/ncA0wIw
Z5PEMkkls5ks41aAVsVREkYuaBkeoo2vaY10ez2nkiDSKqYb5I/KiVQNyeBeew1jfjL6YIGrUX7OjwY9
dLd3xYTreKd0urwzmKeK4C0uGRZqkAXHD+Qs5kZYivrZcQh9pEbC07F0U9u1eZpQLFqoUC1rud2W/ryt
yaw4yNh/kATRV4E9OIykiiOAzRiwUu38sPdmiwlY22zUPLsG5uFIIrpnp3X4uk8A7KUGyEe7XBd31BwW
HbE/mxdpmYuiIW0HabLiVrh75Yep3+kvkLQ6z3vsIFw0wV5jDF4XlNEdsVtM4qYqBybRJvNy6atP7kzu
wNnT3bnGL+pUsBWWNiY4WaV47sJybSy7tnLf3DR+M1UEIgiUxHhBjvele3TP7OkDG4vfXb2A2LUbrK18
uTXrkzZWFRFiLXwNNIw8CrZ/5+ZB7lIafq1NtmJUrEqUV3L7c+GN2Hq1ygv4/rkNoLmeyZWmI19zRpwe
7YUbGx8D6lI6b1J00XPbyKWkgK9fnJWfX3SwYvvFCmMQ1v6S+AscBEdGKpZI1qL5OKH71am3s4uYqZon
LU0jf0HNfHOaoDbnG2CW3NXjwFCxeEIYNRwcmqVWSbgVnkTK4AWg5hUOax+kiqL3drTsFCmQszmwATsS
vQocztgt+exP36MzSFrmp29plmUF5jdrsP7+FINx/F6TGPYMrXn43VZ+288UHsd7K37oBxxHGT9Foxm/
ENWx4jXeDhua0OWRlJPYTa38AbDiRWvhB8BWFC7r9/iodU+76jQ411LqTc/pRlyhxROX5MyUmo9kuhKb
lUhv1qv38BFFIeMmvJiIS365E+RWu9Y3xEmlOE7WlPuvsITOOnSV6cM917RzcmJwUckmKrx1cH7OGQri
JDwMA2S2g1s8nplaRowUwAdftGy7lGsj7P0nk3iwAjW6PDYjjLqr6Uo0+RVgLjnMhgOK/OJYQWfVKTSx
BG9c2iEhn4ySa2kSBspdkNpA7Y6hK2CZW5MTB3D7bRpFvjyKeLVN5q3GrMQ9huTS4/Rvn7wL9tuITgLv
TA4gdGSTpJFpbVORLo+AqOXT6Ce/PP9CI1j16FO2Ru2h7POQ4dv82nXKOQDT1/WtcTsc5Z87qODrC+pq
jQW1BJ0JycnlQH5dplfnaB52Y03yPwbYXNCKvbTiGbErFEluIVHGvG7Dg6QzkCfhjZpiXkxJsmpWn5wz
ioiYHDYdDwj3Oe/kRzOaEA0IDffaK09uy5K/4eDl0AIuY99p1L1N7O0r+aof1KChMPRiRkxcXoa35ffC
efLoeYX3z5Zc/MvbX2e5Y48k6BmIMpIimCbrArwbgbGSWQVVXkuxNmK64b9bGgneX6qQmTtWREczFei6
pI6jq+XlkKJ17/wV9HVFEK5gp8Wg6r6d72TaLtCfy3p3k6l7aw5A5G3baiEWXsyYuzEd77mX+4DWKn3c
qwiacRZVKHxIFVt4TWG12YRKr7L34ltPcpUKSDQp5q0oLKaElFmT9Bo/Mauy9JaDO68Z53wyp0r3vma8
RnRY0u9/Qtk6WzKyt32xDBWG2qU6p7VsbCNp95qbEJsvEvhgVa2r06lNHyvcOzb1/FPNzbKuapw5ujXI
O2mpr4sRy9Dc2x+YXmRWU7/u/p2RvFcuLlDnEz8bs9M+nYZBQPg5dIB7GHu+j3B+kvHM9yNwvB3YJohQ
h6RwL/pIJ25efGmPKzMShIWAwq0qm6rDSNrSpKEVL2v/ij3qon6d+Zo6WT02RYJbBj6HjiCUvaqYbit/
ywvYdWWTilmWz+/wienAFsMEyHVsPBKHNu353GJFEirM2oKxGyoONaF2EOFfbKvpyqutWQLMLqjMiXW+
EUQFXC8iAGo5cqGzNew8UnI3Nkjm6eMDQ23Xl6mgLiTHT+rIG8aOgeCI/ftcrgIdBi3XwnYF+SxGFuDt
fLVrS9nZE7IoDTMkM7yZoynVEceeKW+BeM7lKppwNVqY3TelwdkYkIYOFzMGSIJoUyIjgfujzWQJopX5
ZqriixCSc8jL6BxazxIRJpI53rJPj6ELDHfw+RWDkqhCQ8BB7FuDg8pwEYyZwM0/9J3gg+0YYW/mPf+3
V/4YSYjI0I5J7pJ4KjLe/RUBYqg4b+hySgIHWuZFgPxv6yb7csHgQq1kLC0VCohvko2D28UUZo3Nn2E2
Q2dsYMrTTEc0IpdMI3sl5B/K57RxNbtdWKvPohfmZV5brZvfV5liPcnGbyBC68zBV/a6QXroxhj6Amxl
YfXEMIANUjuhavDPLIGJhHXeV5DVEBip1+lgqZ8fmqOeVd+d74g/V69yk3QU1RZhnFBFEW4kBB670qCo
NmtOdfXheCg6Zc4EmpHAbTEKZ8j7jtQ6oc7kC3BkmRlF+QsikxdxuavLwhDxVfvt3czoK6pVYP2DYCZq
U/ra1LSysbB21gvFjNONbRa+05NoGapKGach/N4GUeMeGEn6GDKtIOTIPYZf1cK8pAKpSy2RB67Yt5ct
3DxQNW4bZuCZ0hsqlpHsFK6LMhQzoSgm0D6l9SYC5BE+dydn2YXbcituDZIZdN0yYViN2H8lYojnurvM
NgKbpUrs3Argh2Xxh5KIlhDbBc7S1K/5/i9o7CmgJE4u45fke9Z6weMThxO7ntLPHhtG59BVkPc65y7K
o98xsB+qyM+QPhLM0XJZD6d8iJputG912sy6dnp44EUD/NUlYIVuBJavUDISBIylMA8OtrQqGvLEC1VQ
nNujYlT+1ziDmC5ePsQKno7s7KUEsL102AFLEnsgtdf2YR95Zycn3krMwcxAf8icbrSF9qLwIy2QpdHp
qgQtPNA1kA2FU4LFknNlFaXCYl4DBOSpRo4nN3Xybc1F43h5MN6E5+WB55/KvZIF63vOl2ueqH6BX3zk
znAU+7vQ2csyDVNsiuh9OvMaez29wmsrVMZ5MkwCfgRuT1Z4qVs6ytfWs8/WUKUy2qixX+J0zbhAwASc
6QKynl8glOzKoSFiK6VBqBho7G68yFuPSKZ3amNJ29CuDJdsfB2aNivuPhZHJaxCCSVK2pHCSt1Z2sRc
QK2rf0qLLMeBqc58uUBSo9xLi2yab+vviU3ZlyzxstBSxB7U3a17MkGmq/BUKl+T5IfSQrGTulC4Aw+5
yWc5nqv1EWJTS16p0gVL1ELky3JkagDlzMaGSn8Q8VBS2ttv0AlMn4FhuLzj/A+UN/wdTfpBTFMbO5FI
X226AY2euLGJ1UhIf60EKfQUJk9QvmXRW+Zaw1AlRbR0RD37UhlIuGcNptPygXK1mA6pvwWSdfEFspRj
vjZfnladv1bpAWUB1pqpDRMFXbLustuLdlzYgzjm2A3eKzqvKfqhJGlAff15eg79e0qk5hhp6uH4i6NJ
KHlyCH3tTFJFkRAZZGLC+YswfBG6KBoOw3k+YmSRZgZJ3j2KPvgBIiGetz4SjD3YdE/P0rY2LQ9pI0SH
jW4R/4Q2v031dyCVfAxjKoi9vd6OtWjRY1rer+pzFXtMeWoWu5gtorBZ7trgVZyJmSJ7cT+LxageDz1W
CS9kqfr51CGau1AXbmKJ88nOyLJCE26DBM1YeTg6YIdVWqDJtjIV6jvDHqnXo4kgOBqEhcdpcgZyqyKS
BsobpumZWGAPRdnBIhacgEb56XurlAPvvHxFjVYB2K65WfBvR6ufva1PbPg7bD53YdU0irZGYcYU4aaK
ZOP5/B+Zhu8hd19kFt+KSELeGmwP5owSomDllKPhSueZzJIOI1Qm6xyxB+sq1EKtkcq4CXNhosv6mlc/
XHhxGsN9OD9FGF7JREzuGEgTYFOYf8qCaKs/bxRgEuu2IrdU1wLTTEcExdZZ/EXEyKo4jIAUXd9XlV40
48ZRRJVdloyCJn6rOvHSJXdjTWyPvuxgQDupciGAhfK3mQcALKSyuOtzNOMDGAF8sGwD96zYag1hqiMy
Ctl4BkTzu1mEzTEsIW5EV5ij6Toa+fM4KM0rpomt0Lnedb+HJJOFihDuzrxvqGmghM6AMN++ISsPVjP/
HRju4IydFV36ZSqWeizZgg3hZ2ZZxR3HK0KV0DE7WZpTXhQFyZQ/SzifjNtFHHAfIkcsXNC5S564V9Jf
18hrAlp6jfuOA2X2NU/R+JUio6enJ7snUniAnaowUXfhxaS21aBEEZ+dn1SjnqZ2+v8unoIg9j64BwJ8
vFUFnnjBJW2IJpvr8sgHNQQT+sd4KlhKqkRnbz7mVDRW6W2+LzBjFqOhoOKDLn4gTM+xVdewzxRIAHk8
HZLwU8kFm3hs6CMGd5aAhK/Ltk76vIODYWFud27jp0LgwPb4DVIFOH9lsWjlGagOrkhZ1TyUBFYQj5HW
AWIpwLx9GvBEGbZhFnvu0gV1sNbCLc1KBKSPR1g/MjUirLzkX47njDogFoKGwTVA8r/fkdM3s9oPm9cM
2Ozzpm6zWKj7ptf4JzEFVKPw3o/pV0yPGuedvUi9X0ypPcQScUh0ncHHJ3D1XFi79JTOMJ946giIO5XA
c/pXoghfAzDMx19bmC0BdnQQxx+YFRcDZOnIvvgndTaiKQU0lIBq5Of0oWYeXdNcDbHNHMQrZMK6CXmy
5bKyV5Sw4+55olyxq+lrj95Dt+2mbH9HoE3+eQ4iQq36tlZeBEmKR31GXqloN3QzLp5DLBjNzXirckcG
JhdP53e6czBn7ITOUZK+qqQXUZWa/sF1R+scPIbPkeLLq6KBi0B38HdtYG5mXMNb2EgT+NJsVvUFTSv/
ietDkDY0kfNAPecVhQN+MB5zMPYO/iVvsFNKUgzJ0riLK/J95BcUV1VQuyvJ/dQiHMy4FH63lJn8YNte
0ZfMT6CagGFFVPEiu0cdhnCy4JcUcj0RVmxKC9/47ykSrjeLce2AYRMY2CCSnDWFCGWAh1VIkcZ3KBvG
xfsGg2+oKlNPMj6Wjucn/Da1FJWFWLgXvLB6SrXUJo2fX12CYIF3gcFpnfTJR7iD68ztw3Esv9gkoZ9K
0FkcqZilnjRWx2Qs+QXyeHKVryw5PweN9lUFMcbngyBEq8wZZSW6csBK9H4w+QTEcuQV21LwdvzvVzkZ
qeISsIRZ7VCGOhfHroJOKYP/qiIOtD4vWTRb5YT9ld63w0Idpjb2qYbVahqKi0PATurhX3g+LnmMTsBd
9mnQ7tDidZ/zxXYMbmhhu9c3HJAl9TLLzUZSrsJeJ1NQP2ikfM0p+Zr4GGcb/kzW7PRmAafjPiZ9rTsJ
6OHu7kJBj1GERBYMEUh9E4lhC69zYxQiBIgQC5wVzlN52SjkaImk1/MolFKp/MYGmB73ra6mmABm1wG1
fWQvezzRh+0ax+MRj50gWd9g70si2FezvOjNMw4PSyboKXA3v1fZRwoXS/TFbr/weHi1JUp6TSU2DiJt
QCJmv97ggjlaeXBC27ROaEl+quD4naw76NQwTwAc/IHqVfMPg64GtYzd5dNG1zD71PO1V6GfL/zJnIZT
clXI247O1yxK4tWsbF15Yfm6dIw12MwmgY8WvNBXv9KEV06fmqFklpKG2uNxRMT9otxDzq6Z4DGhkLyj
nnPnXTYRzbf2+fGtUdv1U+1sWaoueEfDDmNFrezrXKWwOCSpC4GN8tt/4Ue38Esx3bBBOekF6jyoniil
GnS7bqX+0NpiAqlwu4Eci7QnxQy7cZt51+Ino6lPhUlrgwaCdIq4X6/BiHNVJP2gLYHMZ01DPsFdH3WU
PWSzLYqs8X++On7jsKVESacdNRdllhGruxFRhzSVHK+IfzSAX0WDKrcc+2KFX1PHdwxB10oJ+/sUZSfL
IMsWCTnX8XqJR4LpAxukYeyJ10Log0Mx6ItGBFjMMtltqCPu+7uFXDOFUeR8zgdVjLM2WEQfWqsmmNIk
BAS2ruyOFSrPbdpp055IfBV0HvwIh/T0nOCIVQWR6AdXLKMVYOLI90v4usAxrD469BoEUMhRw0RGe6jH
+YZf3VUP/xCIkc0exqR5gkTrFQFnK9JlG4zZ2NvP09Uc3V7ORIVlhp/rNYoZ+eVMQZElJESyKgjDHS3U
ilSxCWwBioSkGKQDKClUnqMsAKgo5vAo7c/p2R2aiMkzrv8hnHKX2nQd5MPOsi0e4GUfRZX/dOePnLJR
mEvjwyizJnYqYtYKvFp2SX/mnThwcLJu2Ndbjsk2qNS9hHMefRHZhVjIHCfziXqKVsBcoUsB0lNwvu4B
IXTnXABQgjowwNrYaJeu/4kE4SEVcbPiaX65vLEXr+ll2UZ/JnnK+Yqchr45HlBIorxrIC0Iu7ago/5A
0nIv9d5YqGLSh1vtdfONXKEx7c0WQlH4ND3TVOgdaPF6EEhRDtRagN8bklCKqrfL95JYXD1JIhVOtcpb
+dFxklhiMn4K5DALo4oS2Mg1UDntDdj4MsQ+RaHtozTKBTD8YH6wKzzxPaT2jvhscfBLCS0w5adJK4m8
nGhNqcU0lnwq7zx5s4Ck8v6Pwgx29asGnUmhMCS/lXj8/GL42mqnBAjw2WXo0RJtWJ3cj0REn70MDzZ3
z7toE1mdVXPQw9LQ36pN+/pphKwO1oYYJ+ehcXbKXN9kZ7Cq4DVD8P2GBSMw+IaH0Kxwawf4kERiAaRW
hyN9g6K/5g3uKOzZZIYMmoZMXualo4CLSK4Wyl2Uized9QakD1YvMwVzaHjl3vWiuAyqnN0ktUPnYOu/
pbBquwWQuLFDKHejg4S4OMGLv3utoYziwhF1jR6qacxD7vZF+4cswtZyqc7MKBMlLQXugvCgvD7OUUIh
LC0j7ZmGdc+EIE9oFKy1feSxKqOwlqp3QLiqOqeGWXUBSwjV04EbZvOi6QOL4vinFd2CMzB7jJnabkE0
WVvYtReTdwRuvDK4O8BaXDMO9Oz+/yuJgK6acRn0zFdbd0dIBXTcIJ2YuPk5HCRZaQ6bJ7GpVOe52+le
XcM9G1/hOW2eT06BYHLK48n2aJKNhhZpHrUhi0UTeRZPv85llW03xC+hyawb8cwELzVH9lYdJaOUzcoM
yM+UiJ5PTRAcZ2CVqxGAZXqL58U4kB3DmbNAvyDq3wSzsRbiaf/PL//bMMHIJBxAPP3UHkQjjyFeYunh
Mosi1upkmLJAdENNwCOqDCCIjK2tKG1XNRxTb17b6Ps7RxnCWi0HH+1uiOdeEbDqdXQDMOc3IuE8dkaq
9shTQ4fWpw+LzqpF+4fDEKssGpuDIlUfg8TSSzdhyqyrPMHpt3Pkm6/atqLnnMz2irMs1htw6Tv9ivwN
jKY8WuHIfDmapQttQtSRUePC+f6RAeWD/PkjSBhxda+zFR8xoE5U2ablSstPvlVK4ZvHp6EWLBXTVJ5n
Np4SkHRu4zzwG1PwXIMnbEmj5cRTHtSElTTpUVXy+GiCuVeuG2f0F6QB83N/hBsvNUEou15QpLqIHdYi
PBJTBhFoJU0VZnFRLuwTjy5JzMo7GeohuvATGFL1svXUJPKMWpXGBy7MNdrEhaWUJxj/65R7RkD3MwGp
Jq3M1h1AUq/j/s1sNh8VBNxY2Itdf+R51iRF+fQmpS0WrF4ljL8rrCTZRSMQcddy81LA9JhhDCIz5rPH
9eHrgS5xH6zG1LXJC8RTBHUhoqCdHF64xHx9zpN/8UhfmLqPOsz+iPkC3n8hRJ9r6hrg+4jQ4cpxeG4y
nxjpLTIg3DH7Sw4BP6RbzIQFJ2VfpqXfPafDmjJ1EILmTzrxIegO1bZEcYP3z/7bcFRM/IdBvdfo9HPI
GPJrgMI+Zp1l7+0ekOH1HBhJX2o0vyJHmjfi3JyMTMBbOvl27FfpIRpHUDxLK6je8zSa43sumZq+6LqT
vNQxT3SaZLRAMnBUiIJ7S84Xb5uisnlV8qBApIxS26QUgE29bNpWKgjwrs5FZN4+YcAa6v/oKN5KkOhi
dv9JV7sAUpyEprgDdvzJIsZoeA+rQLF9T0/0fuNNlWa7QvVBJMfimYfD/UWP96MFVr2FjKOMEZ1cEt4g
BCDZLNgP8IbFK7PBO1SNRgrTZ3Uct5RhkMAag/qVQpfvuaE9tC7liin4FQjNJcc86BbDHt7FPI28ZJ7W
RlcIdUQsMx4OgdGlh4i7FxS5qatsem5i9OYZiGU2nK+7v5zqXA1gJHUkJIp/80tnd7dahE8Qa19T6OUG
0d5+fPB74YjQIFt6zIp6ZqwTPWR/yCwNhGGYHmYJieZODA7AVBOX30VbXwuWpflFRKCbHSkNreb5GO6Z
olbvSlWBprSxV0a1YjE2cTNw7TZ/K5LctUCZ7Vrj2h4Tdwl+I5fiNmG4U5FoCFCWXwQfQFPF2FgnqpFL
Obh+eK37ern/F1Rdohnvec3bs/2kL8OdKvcARc4vYcD24iIIBUOeqsfioqDmCsem1hIDOsNpUX8VZvx2
IzDVPk38l+81JCFgIaCMy1R/iCdXKEbOxnEJJskIBqYU2ZjxinAA6gqgs0WveSUCYJwn3dqcNKh5VeuB
Ui9D9JW+6yCyYPpPS53JwyQtDXkn+jQfk5QZEIc3o2RbaJmleETZt69QGGKZB2gjszuHpTbBTeFPHiQ/
kNx6EkdIlEKOT8ppdSFc8GTbDUwwOeCIsMumdERAtTlPC81bESX9/D7W0MrpDtTFacmRPPGlli8sBWHa
lEHjS43Au4apvf2pbFWxP6PKjeK4shWIM0YqZ0VRJY0yHMT+DhGfTLDmCHtmC4XocRQ1jzvaJEwDrb5O
GM+hMNapIqIzSLT4RtcJQ8f9UoDBBmqyRFJrsEahA9tRuDjPhNW2togZMXe1MssuV95GyhpzBjB14Bem
uut58KqE7DmNcZCfkOt/3rwxTilx1EYwplt1bwvDwE3qFS6DrAeauE8fmHcoSrGYFrKbuXyMXtPlEZua
3sHWycNRDMRnm8ZjhouMoNsz6cNmpb4J/0PL3OqM0eKhluqr11BqMiqIGgwF01Mi0Q0SivR6Zolz2h24
8OAnsT/gip6fKmMRMYjz4X7cN88IvOLjzUjGYiUJW16Wftn7pHyVTBtvyBppNBh6MeHyd8kxvnBJJ2oA
lTTCWXaL+ZbX81XnZ1jjCH6CiSPzxjjGvR9fTdtBgBjORWqcyLFQEhD37gwJyEbBa1XdAl60+G0nvHeJ
E4Z2TDFPZ6YHpRWXleVcltkVwXiy0oM1Npz0ngVk4sQEAipg39Jlzd8vDgFveH7RvFvuw9qA8AhguZD4
9sEXB+KlQeonBRVZIjb+2gG3PMPNmQlFOi4DMakjWm5kfUVBjHKdQrwXKRR0s5Lb+OlQBA2RFYKSxApI
qEla9jgLu2cIsvWLojFmL1EK2PMeLeZMP7O7qYXqkfIBPdUmr82eS2UMJy/De6JP8G1BDmAJgD9+gxUe
ntdgBcL/eLW+keBD+lt9Wae39C/SCWJkPRSA+heKlxH1e12dFo/+nQOS5R+bnpFxRJV/NyNuYNyZ9iH9
/D9lPumfULKUVlGu3S7MqFYl9tFb2opC3j00PxpNnBUsfkDG1HM8fNplQa0tvfcsVPLLFTXwmyfjXCVM
+Ev2SRC4ilcjg61v9cFpvylEEPLkmc5ek2x9FPl+GfsEutcHAcpXnqQzTiu3Q9kbM6aKhaVoNGjoVTYA
/IsBJhacqAV28FuhQgNtCvl7PXHklnD3/e7BImCSSbi8snGmxtjq2Uur42arQhLYYnr+CROvVE8Jy1q+
jwiQIWLYxcXiPq8jXIushZYK1fJhRhQ6BiJ0m8ftshoY025VDzB1kjELYtTF3lgPKZcooAavN9nydVGv
GKm6k/ZuWK9rNA6nW67LsvcTET07MUJF0Yu16uIZWlrL2ftgl0eWFhyfDJhU5RscqOCrSqRwbEDtJAA0
jCZh0ytvikZBWDoXZwgFjzaI/B0TKQgzQmcHGYEgHZP5UicKTB/GxEnxRuUNTfEdVS4Sz1iiZA+l5k+L
lwFTaj6Hj+vZwbqUn2KNu45nze5A5NuQrN8DDvokk5VrQ62FPoRwkUAdWOmlNfhIzafeflRVIz/YNlGj
/CDqhkXDSlUBCoyINpRbzuAtrCy5dv5U1AWUDQoNgHsDtBeFUjxJnRw4FvTHFs4OakdwP4D8vEt+7ml9
HBtuet7N2MH2CadWqyMFCoitmtFlDtH75Ikl5Icg9wsM+eSd4YalCY/ATRv/n25CAJkaA3jKrNnAFgZD
r4zaevhUCcmrEXE7CWAVoKHQ+V+dfLX7W1fD6qF67qbq58NmUSCiF8fVPraSK4HbCCxZKdGxDYM9oTDB
91cmvO+SjzeiwyaCUP/hH4Qnv/MYbX8CQpjj7aMMS6I3Kzm2n0qLbx3Yu93mzf1Er2MbBtC+VGhSc5uv
SzgeGkloZofCQIYetkHCDbztfT/Ax8l0axoLdcnUA4q3vYbJZog2JvKQFTjHPwnnMUVIJQ+AE1SjZfr4
n8UYR4ioLxxIitur2C0ctbUyrRPpgH1b69gCO+Wk0msnugU7VtAlEnQ+7AhqkVH2Ruz6QVs/LKy7aonH
oM/xnuVxjNTl6zYNIKJkTyWl2nbsplwgs0ffN2j9K2ynPSez0CFtEcyFFh0vGaljVjWOY3b27dZywOzD
dw1R0Fcc9OnhVTdBZroDkk5VfIVxLkd/5Dz5ovsmtND2lnCMv9BkNGJOCSysjoJSZPRROGVsI4v9dtVD
4FxeP3zNAkp+5MvC/mMfyzJc7nyETjXdXVcGXyRIlMaCrJ8hujWOdgIU5KI35/oTtvjLHE3FrZV24fke
3g2/ajHHnuvVvyHNcHqvfxu3etQPYz9+XcsWdVchrr1HYtG6bIkbPo1IS4HpL1VSoah/MDtHzuqn8a3i
wnj2OJvE2eu0kkXCFYO1l5jjqiKokH7ZNvZnqB6OpovgZHUO61QSpLmtSQ2tt9yL0gUtTS8bOrrzd5rD
1hAyPSmaLYKMyUNbXVnnPwCNGiz+xnTpo4oVmZrLATILkTBelMEyBQkhXfSJddCuKdFHzMbtFflbXARi
k+C//5dOjfAqhx8wcFgliASyP2kiSg4Ym+wutDItzuJ5yq/Lv5IWIfSYl+skbErzE6hjEaUl/1fffGwJ
WouAU4ip9aJG/26fDmdHOavAwbS7x1DYL/fN6MCsD9YiGltYv/tTTFnwrmC1pechI1nmBh5VuYAWkfeA
UJrheNoiSq9s81TXP9zOWUv9jd2+EuLNuAPml7WIuwmsDSDJ+1iu1TqnIGZcOLoRDlz428Fqf42+s5hD
CzLb2eUEqe6HDaNuFs+yfV5WKg9cPZgWpa1d14LWXcmTnlxGT9fcBzaA4DK4urbpdJDdnqL2jtP+oEw6
bnDvdy/RyzhgbqPslTxH7Oa6F5zFtT94evRrujv0mmz8GHPfxukOmz3wtelMnVko7bOGmcgkALAzlkmb
sWvHLB+P7v82pDFXF8PFrL0Rinv4hKnDR3/+MPriWSZRFjllH+55g8SXcuKMd65d8BLAdvU49bSItEkR
4pH94eqc0z9KHEnLeRxOM0Gi76IRUmxS3GT+fXp7HxToP2OATDFHsR2HfBxb5RVUX7XQWpsdxi4SUYAf
1Cuk93xibxykDYRAAZQl8sLtRLixX7zobXESjR02u57hepWjE+9qAv0BEHEmuuaMvWJKCBI05rNFipY3
rRxErAd1bWpnT1zQu0By7eIRcWP+1s5MwmZBYeeGhcvxxqTcGEByDbtvxFdDeueggcp69lHGt+cNBnOm
MuAOr8n3MDAlABjbkkPPuwSzXqa9qCVWD6wt1UovpdMAFR17KXzJ8+mACu6PR4WjK50JcUGG8ADoWXer
rjieHUaPLyFVHhrFgU8TgkpST8hpRmh7YbN/+Q3bXVaq39fUUbIE/9U+B52IwvqmRHRaLT3TKKViAQJ+
FJ3mltIspDQE7ssr0iC0efmLI3KZHh806YAdPXidf0uYv4ZYFcuMaCWq1nx8KYHguFZccDm5bUOyb+SC
KbJPYrCI9BAtxxcARAALgC7bYUD4ef1ryug09MYfZkMW2zxo6GtppmbZTSgPI4HI6BIKe7pcHz4Eoyig
ktxyVcAuCupfUpecIvzFgBBYtv6AAyMXtN++7EHD04DwVC1S8bXmfD5OUdacJnF/oSsWViWw55ZmrYew
nrOZqpfP34veMtia5H7QnuWWABsQdIocAvo3/cee66g4xUErznXhIkqI8+gaPrLT1wk5hL6oFstarZM9
1kkpv1nPigdjbVRSZNXOvwxH+EFWZ1CynixoJIs7OV6Ybm+T1ta60JASuQwgL+wM5blbY/c6evn3K5MJ
HLQ2gSAVtMnQO6hB9Or+Yp1lCnT9T+1AX36NfUpZMzqNhwB7PqIbgvsTLEMWzmu/JUrI6fy6+msarkwd
XMop2P1x28fmFkxzsXGiqQeUObAJy5HFbL5BfqEyGIQk0Tlc0Vj+pUsFQmMnCaLgRheWm/dXV56DE/9u
211jmLC9Zi4rVqVXjUMmiamGZxRLQr7Xf2JQAm0eqo4+wj941s+kIpQlK0bkm9EnDvXF0YYyRW/sVwn6
sOa6RIrDEuYhlCPsbffjS9sA5BlyLLVR4Uh6KgyIYAC+isS3LrxM8E2eaCPGueRP2Q1u6QyIM0o95d8a
W33yGN8NxAeetlz3wqhooLnVCXCt28EKzQ+ZAFcxbrIlTnePx4OSdwJ84a+keo2t3sftlWum4arCIovB
doAEwYhZJU4ykqTylvPuwVTUIs+WFOlJ42fmSqi2wtOLW2oyZEiODvLZAoFXUWnE3HI2Tj1Q0zWbsmy9
I7n9iOqzTXPuv5IVnB87DnfPTebsWwjgouDYTp38HgxLcS/aBJ6mmXuYUgyZAwxp4N8TM6sCQ1jykQh0
kUlgcWz2IYMSpsTpXqr3UuL3qJbj7nSDh2twZ4q889aPu3/v5KD5ou8MAtc3/9RdjjkKffX2aZ4L9y5Y
BKCiJIxx5YG2HLZZ5wNi5QO7hAITy0k8t6ZLHeSvWJypXJpqu96XBwlj1SpQ5HuyREhA7CctSvZ3a6J6
mm709x31O4qzggEQmKh66+RXcQIuZ1wseBLZHoBxhBUFI8w+I79vn6ehtCVHOn+0NlmFjL9uPIYNCYAK
qfwOzM4iwkjR184iI8jbL9mvSVbywdXUpFuuqDIXRf1LJmS05zRRT/39F9kyn9uqxUbTtnnAHYSdELjI
7+N6yFoTRdZaSCe9pylHEpKB91y9ncQHwKNoy6JByIvIdFOwrYpG/OStzbObR7HF8Np2LEFNVgNAZLNi
Uwe6Vo6q8Xo/utHB7Gefi5Au3qWq2XMzluKQfdo4ch9DAYDsjyalr28p1ALzhkXTlsYEFLGJ21o82T9U
9IpnE3VoZQ5ZFMkLbHSnr52XDFUlxqUVK9K22WLgOAF03wyCokVyvWoBHpLdjiQNwJnowwzKsvkH5wDU
RZoHMn26e7gE9Eh7oV41jwJ3e9rYabwq6EH9o+CoQje0zziEkOV2/37YTMpLZ76kfI07zkQ52FhOQvkJ
WJ9VfpX0sdFH6nYdsKf+9rQc9uxZgqbVZAE58ix+e6LqSI5e9166ZtV1WQadTjJHOwna5zYpUdD6Mxx9
TUCHTA0R3436cSHU2DXtPbqSh9i91s5MJHzKebmPJLWj2QK0IYgsgKQ713FeO4hTwkqYsDcf5zkXs6F4
gKn5DyK/84AS3oVJeceVySmTAunGWrVS4dhuJVbT2eDWiKN0UTKBviTJez2ZzFZnec/TznBwoUNoi7MQ
JSfj4rm5uUDfRQ/9xx1creJEV0Erjsd2mJYJJjOSc3gxiAqD7u/OzzsLN8j1Hh+RArRgG++SfwFYbTud
Qrww1Hf8ItO1XnHiR95/RdJQhy1J213fD4WQ1ju9nJ4F+jyp7/mH1UpIjWnjDiL4C2xvqjoyn7xPDZ1D
q7P/s2BviVlsj//sGA++yzMXi4sbzAfWJxLYFPSABZX0vZgULXWBOJjy4NgM/+kXZRT6UMGamg52Pcgo
FSgf9hPad7dKmqV397w0Pa0FsLdwqnjABw+51cbK2lNn5Onkin9ea/uVqhGeGCj4KvUhJkpo96aKTZbs
3YI/tgzQUoCZrv2Hd80l5jGE431DRBZn2iBaAH8ZSSXvPTMEVRtEFsh5eN2yThzOnYEOYH/ao4ZdIqwp
mXdj+nHEaWblR/JyvptcoNU7FEARai7W2+R20EGKG5Zo+Wh3l9xNEjURcq4R3Wsw4SeAG8ECB6L6H6px
g7CDgx1w7taL5cpRNPlYYumazWrCkyu8tAtRKrBt8SD/zXfBR50i/w6PONOQL9aBORVf8NZ5lMMk6k8u
ZxbkMLdvSGvPkIvbjud8++UtzmL4V4WLGMGtCNBc94B/W0D1DkSwrF+M8dCWmDOtnbbQi4gFGTk1cYT1
laKC6jDTCkCikm5mJ5EhiGqwbHQnC1QjgAxpS3CyvbNvF0ELK+Es61x/qoOUFCbVFhX84yXvoMw+XOLC
G13KVSf1fXnC8osctE53wUFZZrdf5QCoA6GqLVnH9IDRRIpJx0Ks6PgIOnH8jFyQKWBBs3itEmFu/OIW
OxmS0CH+oG6ddxhmEsxvKgLWfi2utZgK1GGruT9Np5Eqj0faggasZ9KDDUGKhhi8wmaDuZhotjSxTRAS
TfcYOqv28lLe3TFSIGfxNoVQAG6zsSXogwqKSNb2i1Ye+Ul1vsEYyl1VS+wyZvJU4sPiWdXPEgHktOdU
kRE/paZ3PRfIE5RGbA/E/LXy08S7qNff7rG1rLAOACn3WklJxuTdekCG3xcFRPLtpBhWyTJY70chYqIu
UrcLR6kwTj6IpWebi1Kvla0twWHczInv9peF1vTCO8Ruz+ylcQNBkK5eEL9TOlSDDw/UBrnFSdbyezUN
/+BLb00HsPIH3Mdg94UnVtVKtgPvqZdBg5Tm5LrKs2u1eIVDqDzCG4iHFRNlmVDaDaXfuFGR7tHN0DBY
7SKILBOBQfvbiqrc9Wj9sinMlWdmjP33w9/7GZ1A5iEmZNUSgqUDBiNYLP2lpBynlUfuMnG+fc3uxb7Y
Pr+0WK3skIT4yQ5PEC74JmBw5urWFHJ97jnz84wkFjEBhbLof5mkazLFKuV4pG3MOKvfBc5UMDiPUJiY
nK3jADJ2qJR5HOWMLeUqUF+RxdfNcRjOfAK5L3jMKZPjtdhUp0oigl6eM7IR7qzTOKQU6QcNoIcH3u7i
EBjL5JZzDipaEbA7qWQum/dQ7JF3FsZ/YqOavZLg3lYGoh4ZErAA2pXz/QZGuzHSk3iLl2GcD+qElsjS
p1x+4CdHgNd3BgfegQ95Sn4gMMbbcAA48FABn1qqKpncNQRfRQ5XmymHGCeUa3Iut+e8VkdvFEW6SLJI
NoOin+pJD2aPMf5nH7rS52q4UAmaKT1FwS7Oq1aOWIR/7VPjZO0/fx/g0pDfbd7YR/bXbWcYsG/y/PG6
1GIUkcf+vZiJDdRQNITqRZshhVlqoY6uKaumT1A0SZ6APAzNB+o74XNx63tpfHA4S4eq5V+E3MJGrh01
sAx6+GxUy6GQ+7U4qt2EFiXmV8Kb4qwugHpN7UuSeCtB28bE/Zht24pPwCM964cWEBw6FWcOBl8QMoUD
jR0/dGnIS7SelFV696ldTKjhmqdhoL4V0OALAW03ugCgNbbV4TI43WiuJtb6QyDtbuyDeM1+4vt5aVVM
I3nXngnIhdt6W839YT4w6SwXxphAiEL9VXDVDJXCGZ56pvzw+dkX2WoJIUoqykg9SpzrS8eGH0tBLB6d
IwMrpC0FxcurPTOGGp77szVIvKRTVWsNUvBBFpctA3Ov+yuO4iBd/Dqb+V0X9K6Rkh0UkV92Y31GKi5f
FdDIU8ft4kwWmsd0fSguM4876ycgvruBefCLC0azwDXpQgNpO3whArxHOocETFOmmSWIB5euMkYRm2yy
J/5dyqSVmTOAWVPWN/jl9yut0vp0U3UQGuM0gXFu7JP1W/O+VHtJIvxQ9lGxvkw86Wz7uQH6dIAzV3Hf
5mxfis5FhecjzKeNZFTz+dz+Bl41JcJ7Z4NSfGNcBeyPSnJZa+IhbJTVFThjR12H58si5+j+bW1DPpVP
RKzwmXyhW140uAwsj3odMv6kYgZtqSRqssZb9pkuTSA4kDoSFZCaNCNLJTI60F0hFcx4fmna6eb+8JxX
PWPYCDZ+xJroLcQYDVPYOsyR1bv3cnrEvck3NwMTiW+CsOycNk2Kpe7ILNE6+RooiTmV3ywwGRJ5axph
7zgmSu95bqv7kNQNiWyRd+dF4k7xlT1a7ChiVQO4ckoAkwNslt1ytbTJYEs6g/QU2gsAKUiZoD1ongi1
PSgqgQ2S0/CkEPUH9bWXOIBrtaz++3p+zHTsY/BINLKkIHyW3cI0M9eZ07IHLy1zRY6p+dOXZhxw6nry
8mFT4apDCep6JzsWgx1BgZy4oRGJfnz/ocQkfWxV+3zT5mi9Hfj142lLAIaIz6dYbu7rkVTr0bcnjxyK
Pk4VTCcNBnT956aUQyp9qO/9YdvTK3WCjAzvjHQCqyfS5Efw4G7/uGrv6ca1CIgin7tGqu2eWwB/c1Zt
5iImX6BKToQ5YjqJBbrdofljjpHthGdPJtptQ0QFuzkxCMTo6Mxp+5FzWuCsmk8YA5F2xSu+f5+6tA+4
HcMyx6Dinhhb1EcWVa2yJqoWZ5AVl4ZXHWQb9/U0comuN0ZrGlxztVXkKZEeKEUEI3jLOvFy7lThw2GO
WUFGhgJxmhiMjV2E++j4QCQTjsETfCnur44A4Hx7mU3yzgGEhtr+dVdrxH/6x2sa+xKiNEz4OrKcNK0W
uMzvnSvezVFO5s2KV8irdQ3i6cwS7+NlJzPoFAJbFzg29HGuXq6xDRWSlFK3KvAodbiRG89z3ut4g3gb
2DyOEOEOmQ9czfddVXs9tLb08bnC48e/UumA7KTsX1MmBmb8SMCQ6/I6ztEk8tIjk2zp4lCXKQAu3wwx
+CVXvaS+VAEuqqc6tQvV4vB6yEi67IUiybH1lGYecisWCR5Hazdar04oHZMVAQJjsOOrZJcW7yd9s5i/
bFcPucovPRdGrx/79jsIk1buqYNFWKuTwIStV1BAkURiWdc9kn9ZulT+5JYRi4YHGdDPYUFaDeHd6Fe0
Yazcy1OKv0jmC8yc0K5coDMqyWu/h4WHMhnjob3Qn6pTXiKezJFnORrOzVVA1FcfW38XPqeG+KxURW+5
6OcOP+HCxnWA+C4Z3fSlMl36D0nEnsupazAmcNCIGXEcx8/sF986re7Yjf6CZ1tPl6ZEzweReeZZWTnR
9DfxGYFCUBdpZg8eSD1Eqv7Q1cezlwLkuLlyyuOE7AbO1clM6tQ1Cif1EcjsQqNBUFaS0P7so5IghBNc
oPr63SW2gaSbD6X07HpTdF1qEOKTvrmCUtKpDQOisZKcleSUf++8vICI2oG4J7o4Rh2cLeGa5eOkJoQ7
+sbMIhNSGihQKaryHlN9VagEovVl7PQpq9USOWvxzpTBYafB4sMoDm3XlIOCXq4QXL+3vlrWkUz4t4aT
kBiuU1oQaYEzfNu1xjA/Lw3+UlwmC6DWe0sJISkKQDh9uftrzKFon1IZWrEqa/V83QaScAOkJnh7iKpd
NI56EJ3MZUyanfDZojZtz+0LeC9p7Rj5egYSLFPq/yolhuxB8+gBFkHQYhTXvuPcqt3GMJKYVf7+FCwO
VvgtdVHtJ/qgCF0cRizEVjsf4I1hzPuQYI1MYonb50WKNAG2XjCiU8hhIGT7EsLgaQaO2aREu4hgA/fE
opR7Dw102C30cnTty2P3+bRtOUD8MpUpr4fSUO1M+Ewxtg6QvdjdW+QuPL95zGY6swsaLcaONKRZ52NQ
hKx4RLfBd2VbEBrQe2eZvrb7WK/uIKpCsADD+ApFXhWMT1r8ueXpfIWble+GKMzVpNXMeOnbzGq5SleE
MzX5rUmaSfYlcwoQIqxwzaRXQW36z8Y02avFtPmZLu+RYL+9NJ/BTTiCdYi2LevoRv/9S8/fnirYKpEG
HKITcCieEYmfEGnUd068muIIcl0O9mMFpFAUTKsGm51alfnanFnUc9XYnydQB1+W22cQfdiB814m92Bh
3s57lZ5jxln07JmbY6bphpDdzEfj+A8FrVlgGEKutdy5ZGIuI+xqZ/Y/4cVGOingozTmap+SYg+1fSgd
gu3UKG3sPkqfmC2S1qHy2l9Ka/AMUDBVQNcgAYuGK6Fp+uDOW/Wk9OruwppLhBj5sNphZaI7LAZGFvdr
uwhpticw8bHfZGhXh5B4DNtwE22xccOaHFIeja+E2bW6g0agM8wBsRjY5jsjJQoef7vXYJ/o325Cb8kV
4YFanNXh+sDSpnuGiTSoq8BGehi9reXoTnCBG6XsJMic8PecLimYKZGOuhV2dqonDud3RZAuQhwH9qZj
6yIETVoRI+vppjiKcFJrjs9L3jDBMoCUHZWoO6oDB9a+zCHh4lfoYE/JAJpkbjFJ0PxoLajRzd2Pn3tz
C+NFb9bONRUxI1A3HZmuSIga1An4Qny0pEdM1rI1f5WfpF5dr2K/qFEJzweE3BAxh7nfhKpMd308wY+9
qh7Sqt+CQkHQfwNSqNMwSl4hILwyfvOKDIUD7tUfoEkiqbZP1vM61v4HGhM/jshLC9zlAh6HlVt9DovY
XVi0cSE97tMwARLFCBtRAIaIh5UxUkh7WKNc09zuzvmsXsowv+5xIQMgAFk9UCEabfG2fGWCkZkfgI0w
lnmamX92h2HH+UjsFPXc3ax4XSNKlOqz3VgM5w6Ln/fvW6KAn+ipSOV1T3Z0h5PfLDb9IlRgkYuGFVV5
nOVLZAO+hKUXTHZaJZyDl9UKm5hQsivOrftgIN1QnVTk2MRjs7W9LuLz2z7Bqmg4fdK6mtAh/jc1Yqe3
yu1GeYytxRt+yNm45pstijACn79czHCPwy5txDCE6N760ZauuPugBfpN3jO0jphitz1NJfkFPN67uFeB
+4l3t+VRD6PuNO+SnUGMpILSV44SFZdjwkhe5yh1KJgf0Pl9mEOihGXHpG6Th135gh7DJ+BlKp6nlkyd
/gZ6r7IZlytu0zw42P3GB3DQRNR4xQ5Kb+KSOewDrtrSlPgWWpsgHw4rMuVnybTlF/93zG/P02Q2G7g1
x6Bkz3uLNWvn3R/G4JJrgoxxX5SFNW4KzwYP6p+zNVBW4yV8KFd5I3GdgJQGEuuqdi9kdgh4T00nM9rJ
ExNpZQQfp0zZqe87kr65BZBgVMjawbBzPv2glbDLPxBVUM/dsc6mBsTJiZfma5RsbzQr4DrU44sd5cSY
3fDKThTKuQjB2+UlbRwFzLs1yH6xbC99SS/5I9QFMqe3iQonGuuRnuzcL/wQXL7m/LPDWGW0xuHLekhg
MMIRekqcnc9avrMJvxY/UiFy6rplE4SBY3D2NAac7bSfy1SHYfHyElndTchQ894PZh+I+YJaP1B92p1Z
lMbeb21IgOW3/AUnGwAuL82WSdEQXhk4NE/OGVmWoRrbZFr8I7r6Jq9KhYyN3TYO8pL03+LMW88RRn8e
MbHcaQZfm7oVf4WDrbXXB/tFtL+5W8vWPsLHHBN1pauuADZI2yjC325QR7Qa1X4xhzNUMM3V5HdKb+kG
hB7RIff4SEMoOkWnhHONkD7wfl/F6ZY0OkDSCzJKFuUU7+2xqn7GPqoRAe+Td5QADH482yihUOYIDp3t
3TWrLtDchEUVvg/5mqJuuRC//MGVKTKDwEePKRStYkjQGq5fRq3yz7hFPfZcBX7M+s7atsWo7DicuK+v
v/ncRqPcv1LUxBmbmRFeLlOU7CjBBPjKhABMGYaawjyK7D/QaWn6kPUdzduesNumQaPmrVyJLlGqIrHL
798v5MSJwes/9ico245UYY45SJWYD8onu4nzxslmeMBH8NP59BAr3aXTyjj5qdy2euBULjAbVPc2UNVB
9fe3FZa1magbTwD8bHMih6FgtSN2OuAjdFMjTgEDkCpawm/P+Yde9jPz9IpF4SWv8fAosL79V3Bxz08k
cklJh6Arq24qC12y3oJ7sF/z3h3M/b3XmNllAVwTSYp10rCcwUp+ckw7Mx43eJamv2Qh/AV+qDC6F3H0
C09tOkgH4/7wHK/KsRwPRx4fbqbkGGOdSOZPJVNy/q/+IxM1kEK3RlfCz1ZKtGu7G7oP5UJcyv8mDdDS
XEHT01Bcog98FE22YJlINe8usgSMDl2bxUmsQp+QrSghZg7dVHuAxTDPKT0soNePAm0DQtkRGwhMqqh6
zyTJk0/Os/Yrue1A1nJvDFAxcJbCoVSy7aLxpTWo6nWd/YbP1OJ8nQqK9NlJj6AMGBHkDrXysdMkhu/+
MTX3447+WflHgfVCDRKQyOPna8ZrOsL91eBemg3FzXNpfeubdDfDav69Ue6ywCAQxmWg2BD5+4JhJH/m
ewH3G9B/HnU2c3Yr3U5MgDfsFqX2WhryX11FJwdIa/Kejdf8H32lzznBEqhYDiM2VZDOcb74bVxo24rE
zmGIS74BcMgffjFUmO4vjy0a05VG1O3Y6vzftkLVCR8GOaflr8aXT7puTvnz3M94/tfOCizwjGsQXX5l
PBLDcLlLxbBBxniS/QQn1TlGynaU9KZ1xprwTTtAHZEW2hvo/oiSrFmzbE9k5ti1xfGDXwgTS5hlA4PP
awoDfpx0FVtZoK0i0yaCIdO69GASBL5WiD3luBB0+EEUqME0KcUa5mFAs+FfchnsEGrUBhp7pn6a3Zli
u9DSL2HswIw5Sd1alqswR9//rSDClCkmkaFUSwIDTHMSRYuAomzxZ+jCkJeZgjz7Z8oKSVGTOKte2Noa
Ex5p5cJBVOZgqye0v30BbP4ySGD75jjZO0CcyRJA6JLNGHHkbCUSc0252K0Ivuu9BktgFT7SDOvxci8f
XfccEq17M8+KdjPG7DKTlhM0ZMcMgUwb3cKQvTo6C7Qw1V6pWlatKB6arH32BZjxTQ2iRYz5ZH3/5rS0
tjaZXOuH5e9Y6/+nOiLGTyVaypkWKL8IgkYeUIgM6TMAx4tpp6z/456QdOfZIRSo8BWkLKF8wiP7+H8u
la9pZ71r7GSAzkro9jtPcw1zAfuafc5rMS8g6UwDowt2njcrnJaPIVdlnCuu5XocU3lpaG4rT0HW3hoo
Dtmp2RJ2Ie5Wi4bVaxUA8j2FBtTzvvsgIqAqfmMMARp6SP6HjEPG6fmOwvuZqeksfw3RxoFaLJ+R0wqN
JDGZk9fWKuBlMIdi5s0DtbfNaxXy1nvHEchEjngS8Hg1pyyEFcXsltE6OnvZv+6CKn15UkF2rJcZ9bX8
1Kf4xjxRDPept/gDwR3EBLkMWvRh5LYGK4yUTiw5DZaZpiaKboy5VXuDLpjmsK0PQJeYfy0YTn7Z23G7
gDWqctJoifhqbCLWotpkaGg3SS8W7Jtn426/oMh8UJa88fd2ttUcrjpvSEQrIW9vLCADWEzsyBSj18vw
qwNLZuJMuez1HW/9n68wZdF2mOrqn26SjD3Xte96yshoiPfq+ayoEp1R5qaH5yOTOblq2iz7H3mp3WZS
HgWhLLRbA78x5nmbtz3T4COoyQp3+TsiDErMGE9lEdIUT1KiNua1vSbF9GpCsnfwyLlCyLOcHR+GGs1p
H+sQth6ue579kQ6uilqeQ0lqC0Q7fAZJM9ICTdKo4L1uVgQNtA2IwcOCzpxM+3GTHfRMMPAjkLMwxV1n
ickq16847R4rYiab7dN0ZBnxJnzUPm4oQNXbTnKhZ6zhzKGnMo3TD9SBFaO+EeaYjuDx/J9D0P6UWZji
WsH1lWbkbANZfFvd2tNIXPE43Kqji6l5OSSkwvmufQaXzIQZ7TTKzpglmsJoryhkJHC/CdBixSfkKas9
7xUL99Y084cGq3dfTv/gOoFXURQt/HYn5zEmXRODbw8VfQiaeJWuRN/iOMU2lycXsqvDOCaXVA2OvHiG
alumgkl4sPwGL+K2hyQLXxdiksyT47ZKP+m2HhdfC1odgi1HaWUOEoZCIuw9VhLfG4NCX0DuHbY58wET
+SiHLRzJQSErIH0XXFtX0j0hOFHWlVYPHzgKeuWVujYGA5bOBewNRkYtTVtK/F/7MeChVf+MI/VVXFLP
tqhTH/0Pr7YaSFlpdNrvkr3FgmTI1ujJGmVw2cLGqPQA826D6e440h3RzWruy0SWnz55+9t4qxzSaY+7
s2fPLBTI8oa6Aoptr3A8X7UAfnVLRDBN/bWuDpEJlZwF6ABBT9BjRGj6kYzhJpVpVV8DSx0mm2Vh5+ts
HUG2wPoQa8yxRE/+Yzzge0Sw0TWAZkk5GKqPnwsWrAnN7OHc4AqRp3LQIAWEBUhaXyHyHQCOFrzy3OOr
BDQeE3JkZaOvuY8zB1Xt9v3LgCZLLLHcAqeyTc8BHcx4+TU1OnKwbZJr0/tGsaQ9wzeKzg+EmzM5JlBX
dZLFqa3Bm4L5te0Tdj7IjI8XqyD+92WvdW+8KgpPEtG5xnDuGOAHLARYh+YPyGnEqyiq8ovA8OZkq6d8
zs6tS/SIz5YHdOpZhBBGag0jzF2PUpCsWmu9sgxaHSI923WRPE/IsZpkv0lW+kL9B9maB7xl3wwe7zSI
R0UopfiusUEHeWP16Muvw0vFdNsGCR6kB5X6tz8mEcZJAxVeLUR2smoo7WnuFy6096rkJBJETYJylG+r
d3tHjlLPreh4/sG4nysnwSXIIJ+GWJor7MaTHk1UFo3/auvSZkdPyRUbUcXXhVL616zPR7JRGa/7YAIl
WoJfUFgwGSCwUDHNyiFPIWmLTERJlmhVWA52jUM5e8y/lMwzbMCyOXuJAYXkopLDRo4o0WqqoyKxG9vV
LRmWOM21Avar78urMo1CthOoSeteKBY4F8BOE3U/tichjJ7tZcuNpRInDB0B3V2Ykjy6OJ0INPm4h0ET
lnL4UTqi+uy+fECeyLcdO5qWOAF/QCMTPilS0ANOLd6rHiv0RVcNMZcGKqjqkxzOEhoM3Dk3yxfk4tXS
XSfvPv7X1xY7/wQccJzQNqsXWaowOwiwj13aLipi+qhy1OTZqPdecd6zxzyMCgD43tF5k9qxqalUIATC
1GjOp7M60lno+0Ap1U8li7nMGvd/oRmK3iF8/JIZyDvZSylsiCi30MByyu5cnG1WPLUK69rcFiBxOu1Q
87GmOJ9ukkkogeFRT+x+ZguqnPNs59i+zzS5OgQcpDLnCHZ6RWeuG/IbbU5cjzt1sPR2pkrwk4ga4MJ3
VWd6nNRTy7S6O8+KLaVBdRqtV8cm3OBmSeKXbb4L83rVarorI0LQdqU4YYnvZ3d2is6VJLHuSXdv3Smu
CRVbCWNmUYwINUz2fUq6wlk4jPtkysGOpjYWZ4GXd0kzIZhUqqe9qQSQ99KJW8FyK6pDdGUz0oPNB+h2
aQJt8W2F6IdeWNUBisNCB+9xvzN109mqUxeh9mbZyK5bDD2gF/M3p2oryQu8nn+BqPa+kHUfHgH8vfFw
I9mVCsodLXvB4ggNHjIRCeB436VYSt41Jhb0bgjZlbUhLiUia7FNWUj88+ogz/QZtbOMv7mJ6WC+b5ep
7QOIWb3jNp+k6cQtFAxrksQQ5OoM7s3RyUaowUCcfXLJivDk53f00v0NpaUUlD69weZLjkovDdlV+lFk
bTT4P+AnGTCJAwCoDYIsnDCiQulmIp5OtPYImqL5yAnpHvCk5cZ+27Hyb5r3yWFyGdnVDoyExrKTZQ5I
Twx96Fj1XFipPGhIDppGUshbvw62y636bRdk9CNszP1QrUT7kpt88q3vqeGNaiToRoz/EIwYB/75Zdam
9zyZwyUtqLyI+/N2+9ozbhTDCMWtRrLgz3VbOPIupfodPKltA7fi2Wpc4anoV4mHbl4pE63gO80/vuKJ
UhMf12Po6ZL8P3LcGX84By/DgMvFvToX6ZEj7yZunLykLbPxor7FXpuYrRFeEwGayFL+DSejo27bKOje
3cP3bvEpb9ZuLzZOo+EUp6u4ip+SyUzdU0oFzKrYY4w+PfcmAELyyQ5ObR4GEm8WYp5FXUeeRjDlMIVY
CdUua3bNxNynzwCJMchvdi0qYL2TQTG/OO+uoc6vYIYfU2SojrdapS7q9pOAWeMQwEu4g52YOlq5LOtr
Ww/2W5PghjTzOcGNOcS4VNrgW2tbyAzYqfkNjFeU1IThyOmXpO1ziKk3WFI5F4GoWszK45AUg9aK3KHc
VIiZefhd/jqGsRss+k5Ziixa1OLVfdT/fMs1gAVIipjwvDMRtZIU/KCVp48+ikpb2Sd5AC58H0tL0K5p
+BN0P3skSyVO7qeQE9US6JQ0U2EKQA/6xH86bqC5gRh6B9PWU+EF1XsSi4iYF5sVOOQj6x4sdqCLlbi8
04o3DBI+gssBa59P0oA2uqGu3VB+ycZ1aOKQaMMQJlSavV0Lzoo5EzmitG7jt+8IryTAD0l2WjrGLb8t
2tcfktC8ZpGd1fhy5Vb2BNvGtdcTvj97k+dPRW6vgLfHx0nsoBA4Bb4WOIcUHkaHqGxND1IOMiy8FKf9
GgNeJUlIYXXHCNsXSfitrfVDzQT8yXGe6SL3tq7qT328XhBd2uWxwLRYLJFn0xlcjlRjQVinPpm8ZLiq
0wR4WfgWFz2BfNwx0UCRxiWr7UnNTy8YB7wV6XzmVDoc9QXrugEtkGigIDeOz5sEGKJXffwzu3ErGOrZ
B1nCqGEIfD5bAcjysbuz/al0EgIdWGDPj1coThnC7hVwn6unOLH8GdBtZUj80sG6ztxvs2ce4mNMkBEP
q3Csw96iD9uCHxmb5eIlhFFAKhvR6PAG9RdTyNT6+/stxj/PSOHpOfO5K3bmhVQJiduA3xhVjAE+7V2D
k2AvVqThwzJilltaHXQ/Agp7l+TarOIXK87r+rmetx5TcQa9qQEbrxtE8/Jns0TWjU4GKpCKBdQML5Ld
ypoJ8V/Gs3TSpFSINwWNgqqv2aYeDQ/Hz0ZOtSkKtBKRozmxtQKgQqUZcABAbF7ocsKbOyXW4S2LM1ou
/wK1g5Vd7jUw2bxU2Mr0Fm8WsAu1f6pcw3NLNskUfjnQq4WwS9IUDJ5eu6vf8494nf+uHKB7CSRnPgKF
ASoRdJJ8s3i70FUN0XwbyLYNu2TMYYqkPKA3qql/WAGDL2U0LPCNXpdZuShFElo3tb3d6MWq8GbMP6fH
Hfr/4NeTVDsBE7yts/29M8aYtEpgnaLBQxsgd4spdELkNhXdkbJEYV0/Qjo96ZVjsVOKh/4cBc8fxzyt
N9d7m9xIt1T3Xv9JKLJtMEytsdqCx1RYGD8lAj07VpGtrAqKwLg87o9mBCNgDoVu+WknQY/CBJo7BG/2
P7H/YhVG+S0r3fwnGXf9metlW867infKkQIvz6TUnETBN//FacdPEjH3Zdkk7s0B793A24N1+lPwj/BW
smEWJHcQcRZiGeNmBVCt1nqaCpSdjXWwoyFQ4dvc49bFZnXR31qZG4JVhJZk0YNgGlvkPRLZQNorUhkA
XijQG7lTreMaluX1JzypwLqEOKnZAGD3qLkN89ONMUnIIGBGeBg6tVaK92z4H4MkBdo81lkOQEdZYeLt
ZWxvjYhocqEHfUiK2Y8bCxDlsNpdCdTPW2tixR9F2NXoYt7CmrbbzNNu3Jb72omuws4gZ9doH44Kgj4k
ObYWnTDX6ab5e8vmm4SdIRsmqsevy6f0KAVKfk1truCcrhVEChZPzyG3vdLPMGvh0a3axBgDR3FTE0HD
fi5LHOyQoE0yl6Ik03Ku8nkS5VFO2JoQFZsSzr+XD9U+UqV5wnj7EXxPkM0FjPSpP/zpj98D7Jidv/Tl
w7LKhz+viGCwzPzOuSu4HO+7BGvUVe5dg5G0BESYNQDlaXjCkr3nxIzC4QjeESSPGBQkw6pKuhBT8mIQ
8oV3Ut27xaWUz7quPX+klTCoCfvgN53sdOvfep7zF6fXkrppyhAdfyaP7N7Oi1YaOD3gkBGD6hB3Mntg
aygrlwRIEQlborXQCRbGGJsqAzvKPMS806GHCtI2q2UGNMbA8U6GN28SPleEhiRsJicgAc26A1dP6f6P
mT5WpkZw43n9y/KhCPy40u9rz+JY61m2ls+2+9raZwKMJdEHun32Jw8czM8pHnUBKAywLvH6cUXdY/Pn
HnUwjtPrtAyNzt+Xob3UA9uusbVISQ+THzW4HAUVSeLzA+Wu+//l6gxsjk3CItyqX/y52yAJp3fu2GcJ
byuW/F1igNye0GAnryFz0m3UeBq+gqfIBBxv9M7dX4o/gTShW/NCjg0i7sK999pXlsVI3a1zzyfv2Qyu
S8b8AGxyj+GBk+wzT0bkVQ/Qz1pYdFBxI+hVfSoAQ4U6w8sWgcheb7YOwVJHAys7NPId8XbDPOD5bsOW
OsiYWnShnRVpBciDZnxO9155Tto3Oa3+6ZZZ/jBRYYifaMqJsoXibwNcjLgtcUQtuMpyOQxRK/KTA+iy
PZzDsGeF9Im/uD9Dlvf8EM9belczTUPptw0zARYbtVysQ5WaE49JcYnqXL6WjcTX9DlQwAtinuSbU7H2
EBqGH4M4wRrkISs9dVFrv9ogCUuyZ9Qy3WaV8WbnUthZfy2+BeEBt0rDLAUUps3SiCBCELT5tiEOSVvF
1GxYMbEhnX3X8ZkHuUgPe/xBRSjqYujoHyYjhCTVyB4MkNkbj/+wOOThANSORC3hTLaVoNcbQ8UQlPq8
XF0wjCIiXDm7H1EywKdfTBJduGFmWOZwDzgckfz+Zq/H4bOZF/idsJRYPzi4L03rOJSfV1VcRaPpvoJU
SILtU07kuP52E3MEm7jaYpslqB4YgfCJX0gFR+aJlFTCeVyF6Eo9S0BRLi4caRe76XN30Zzc2XZBDWTV
NeCn0pNQ+7kwdeqo5dB7p1dsIKsddOAaBcNzjrBjiUjeJQHShATJOGDPaDH7uCjldr2kcIdipeHcU3xh
4PupkcxdbyOTkDqPlgR3tVx4h48MvyDZEMJ2w9IJRYKtJrFF5uozfY5M63uQJm9QSvKgCOQF8JYnrq/c
7kDApmHJmVB5HyVvqTKyhlK6Waiw+U2HDZTNq54AAZUkjvYp/gio+QHRO1m8y1yPALt24b4HERrn4vNk
08/Zh6zTD9MIUtcY6odvDFr3U/1C8pjsQ8pI4qt/ppLV+AzveXaAGkoohRlt/xbzOQaSg15MIrK2NxZW
UFpsxT0YBGZxVUwiJA1mI4BoT/MaPqGHeWyxjwWMN1mRLIKu6KMy7mtf/sV9TeBFsuU6JWhs9Ko5tQiH
qnQXnTAoTK7vci9tfElUPl3hf/yIstG/9nfabwY4a5pOpHnHR+jldO+4v5kICttcuuC6FPzObCqIp1TX
CGeL3kURVBiv5yzUa0VI9SuB+DbnwYJjd1xqvys4BLENKlUa/RJtNeAExnGMV73plN4EnQ5RnJAIyiyC
eHj+ep2klyLHVhCwqPd9s8NdEsuq6GROucuZi1eYtYQCL5lRlp/QWUUDm7H/3KxEUNkSJE3cnBGkJotY
6kSngBlj21P+OdCzcdElS1ltZ/L4Y89S91q6hB72P2V/olCDHlS8pRkIvbVmmYkbNSBvwz9EPo8Xwh3f
9UAkpH23nWSsU7cSIV7Jh9+FGtszFl6Cy724caIFzixjC9y+goBR8Z1Vmu5FbAxIeloMJ2KaRh1lhqRU
mH1YwMJ/wjv9xdrK5jtugEIa8wikU3OjWM2feBkhWI+tV2Ura+oAFYs2HoeXN6DLnfGmvXBQeX2XTgEf
sU1MtY3/aYl61CzLdgyelYuzE9FqGPIhlndtkSa3oEehW33I9VwHdQtz1hbw1meCdhBETfKYXKBgmG1F
sLHTUNm5VjneH2xMv67INLr8UTRhT49K4ehVKwWzqXCXlCAyhqOUeujGedfnkssv4X+zMAN0HomHRPF7
mg9GbgIbLYUY1GDDqs6aqpGfsmkuCiLbu9gFb5MYeFJOT1NjMk3w4iQzNucFzNlAZcYZFldks8FtyV/d
kjSk23AnpH7kBGd0KY5uF1sU+2mCyDr6sEy8LPUIw073e1ENPBueSkfBKqw6BLSyIG1vSWq4SZa2JcUS
2QCYUQWYJoicH2nFEipykVo0KT7opSQbKvLv3qEAV1615NfAKOVKCHPmUZKpCei+Ojdk6K2vtDLKX3Yh
zG07TKLlH9UCfOPHzgIK/i1APGs/qAYJ+zZGiVPNdGXIW+rfTFipfxHUe0wVZj9XdayY2+gc7yJljuyW
fs+Upr1eR4yZ8VpTULNO7tC67j/uWsjVdqZB6cLA3wkYnB2b89DnTUHz7v7o8F7QViIu+wHBe2c1ptB2
/X6hjzZTgfA1NrGYxm4/z7PFfy0yavcZx1T6ancQ2scHK9GpMQOL+uFE64xyXduf+4RGZ2Nwpin/WDQ9
lPfikmoFrK/QNjmn4Hv+3rZ1ppyyTi5k+ilR7NNZ0MPMHF31mDZCOSFWJP9vwXX9rCOfAmqm4EhXTK9t
G4D+pReuGbCqFnFcYGIfuXKnOS6lhLsFQltjtr2qKzBaydvJHiLuELDWomL7OQP3r91LszwA5VYgh09X
UhqLA3VhNuw0EZ6YdiP2KXS+bPpmzrAb9iBkMExE0UBRFmGW2mG/6bwYe/f+TKXsuhhugohrw6RcPwNS
DPRapSGmMbFkEfxdEbIQ8IEpwhfQC7TYGmRLKgTuIpjwWVgwz7kyctfe6vXYYwLHExoa4XLNKdAwSSv+
HEjN7fTYrQ13bwCCA9ZzyyrlWoPCRxpzlFclUqAwr7x//iHz4Vr1PB2MPNrR7YfTOvkDLR6OYUfZPBJD
Pnu3qhjf5RJh76poibyOoxETEJj35TnPYyObkOAd3YmDB/3ZxFmJIwF2xiACVYMp1ENqibuv/6AxAKlw
RZQqNBgMJVLE+9yMDvKw5ID7jq9XS+vtsT+ySHqxnzxzzeT5VMZUdRGKvQIzcb4nfBpWUB76T6cqY2Ye
De8iPiIR5uvXzEfoOg76z51fBKASOHcjaLYFB7+LXrbXcl5X1+LXgIWtkYjk9hP6OhlAaDzu/6z7Rg7a
xb7RZOZS9lhj1nWx5iucCTaXZtdfSIgjHvxS39fmXdk+U7CsyhoUJYuc/xtznWtBNbRoscIHA0Q98ZR0
haF4K+XT6DxrBWz92lUOdF2MQN2WjBS6GozSJeiuE2xDdutZB6GeTCCuZZJh1J8kZLVNIAmIXvtySmBL
DboLemC0pSy1PYZSBNIs+TXrgPaQ/Q2c5uf0ZMttEHN2xOWakV+h6MfKrnUCYXjU4vkyllTOBQ2sSJHV
nC2kVw29ztWYnnmm+lZ76wyo7l2+EeNBD9m+y7Cbyxice7E24UGa1WkHp7WJlIWoiTgZliC5tnL6N96e
Xhum+RVawPH0cW+kM+ff4EQITQloZbMBx7WAk55LEo+3YkPeQXnKv+9IUrGkDJ8CjDgmHUQSuL5ZdTe/
kqVGIzyAOfDrldNt5lw4S8Xgh2SuDGHJB2vGxzfkg1Bhn4Io7/LEILWQbPPDnvReL4RhCwZmRIlPI2Eh
M28TqngaZnYmk6eYMEsy6no6N/I5YMFOZopSXBicSv9+WehCZRvpd45EbFY3I7s6Yg1AzaCpjtZ8VU3y
d6O1X0JAdK5e+ztfnvVbEewB4FTDA+wuXZzIsvGe50aorwYuuwyG8Z1VHViViET5criNkoE6/mrwLjPi
KhEjZtspIbNWLGzelahhnzUc8YzSeSz5UScO/c1a+3wUwsxX0ujupRY8bsT2p3wVv/bzDRHX3ktzb0kf
m4xAgxQQeVrDG25NqaMYqdZ8j09CV3TCotXogJUmCKzxvT369Yaf14trW14XTEP9Do6CcclMp0fRkVN8
U92FPX3EexiAD5XGNd5ppMcEYay9B3tWL4bzzhzQX3ZQ1OYyOT7BbQGbDY+AMH7gr1nk7weC/85sSW+U
q+KzXzRGvL4cqpU+xzvCZJ48QmNZMq53IFbXRISp4lbqfyR0ucjv34Ds5qpexZhFi0xCt2dv685I9gCJ
riD8acjRyWbn1uOujj8lJGQnM2loDOYENpffFM3yyjzgf+3HP+xo6/lYiBNNoZldmDz6ctWr64t8/o73
2lQTdhD0SKGTb9fRBCbJuNiqdh3MbLYN28RwUDlyQw1D9wC6J4VScZA8wQILWAwZULb57gDfOZ7LPPX+
p7xiCvam5uH01Bt0UbfphtQ81tzDf9p9vQZ+VHgid4Pp5hSH7O0hHetrxPCGxGDZk1F1bhLGpDVy6yiP
I1dM1Hmb/w0UY4968CPIdVH0SZ3P5ySCPR0NYMwBjEYaZOomc9pDaSTNHtqAuBNZ2WslXCRTYi9bI6n8
srQQmi+TMu55QsExMZ+LBwl74HqIFPUw7YGmZ91NsDN4hLL/iKFAsEwSix5wTdsusFN+95DSxnXKOD1H
dTQ69cL0ViozAIPFeKwBfQEo+cnWkTwPH8mRSYcju00Y5y/n5+LQ49kvOTaPfHBcOH3KG0ooHro0KKMx
AILgrj6mQNcV0ZPUL2ixSlnYqwieRQihieZnqwo4AZ3M2sOexK1+0MfMjxW88oXOaX1nHllMDxXRY6xt
gbRBmA4G3WQjoPKXya2AcM/fL+rLmjuHydrTIbl6l1/awIA5HwoEiJhDFn+pbynjHv3flIkVTgUPao2c
Qm71/libJiw2Oc4iwR/0yPK9J8kCa5C+GIiPd6EQKdPaZuAwGFYw2ABM5NazgAlhLPNOi8hZfCGIAH0D
RyTexM85yEeKaNr9vIbPAxSkpTJbIq3LlLj2B8WMbc7uVwQv6n09aapVH91DRL4JFLnmWyTZdSZkIdzX
FlMOIhZam3Dde1IAwcjaer6SAQYBUKKU3+Bg7hE6LUIZd5n97NrqMNK+IFCXzEXol1qoTawFtgW7uutK
DryUWl47On3rHQU9smVAKSU4Q2Dog7Z8NeS6XXQNOX4vZ0XQ2IdykXvUmh9ujfweUL0Tv4nAFlTHnSrC
7xd33xtO2/uf4u7KPgVATvIBSwgjEwbmZk93Qx9r4QQXnlME9vZfXXD1S7tkEiDPtiTosgbq/ymVFXt5
0uTB02+zAWacR/Ba9koFonTnXriDx53JXspE7M3M/abMGqkSro53/JY8tvqHp6cAxo0iaXXMdtss/sag
o9r6vUUgNDs1ZFWCp57m1vYW6k6TQZkwnYLRN78QKNeo/1Klh0tzHroQF3jO/P66bLuZ1y0WcqpW8krM
EQVJNHv4puXxxetjsSix3MI3osYW9vrHswfDpETHnjt/NxnEv80AFmaS+sJtCemMZ1m8KViXBgfbhoKU
mO2+sNp0mUoubpCr3E++wZKFreDhuw1S34aV6uiDkHsvDzumLOVdyOa25PQPuk1yI9XKsgQIwfrSYjtB
25NFsFYpWu93ZJksghav6cXOBkLeWMvcUDquy/Gd7mi6fx8LScVN9OTwZIDEuuEz84J4JkifiCp3Ze6+
C5RgL9n3Ua80z8UEAMYPIPYHAgmKhIrXNMXhe9cyIFDjJCtG9dVYSf0HCpmRpoyxb+C+4uvA9bCm/fn6
c5eDK6pQl/Hsf8864qfkXRK6pXqqDvv5rbQS4pO0kp6okFv1FbzQkiaUDBZV+t0HOyDPa/BPDIy5dQo9
N509KPGBgfYow5DOBeHCYYexD1DgXek0j9XoEWoBWH3ZOzyq2j3da1QiF5Wfl7n8rD001ZxLOSICVVYs
vCxcGhx54afhbxQF1uvOVYGVS5yxFu7lcWlxGiBj01T9jAMYqGA2PaiKbtlQVu4OUYiqIhgQtHorFi9W
dDQYaozOfwC0k/Zlnm8P4kXV/0Nom0OiYcr0sBHUk/fUsg81g88NOgfPq8/25YhfheKh1jy4UauuFsFH
Yt0fDZVqgSAO4uSf2T5p8txuI7ZK3tdfj+fZohZFd1rVRcWl6d7kPqLvXYVLfFlPepbiSSnzETd8Xj1V
PsHAW4GNjdMnhPth3XHZXOjFHBQJ4fRnhrI1f7UiwJRGiFnSmTVr439lTEYkojy2fZ4CDY/kTcxjQFYe
uXy+y4mIgL8kXiQONahwOKr83bpuJT+Yo51YBZ/G0tYb8OAPfUFfJ/JIQCl7IT2VKLH2o5UCkQ7Pipjz
MuxEQw66v3wGucgggVAVVzTyqduDHWoytm/pvZgo41ilSwbeahdz3xxSQpelPYDGuCRrVAzICPICYNOo
54XKCReZZn+JaHSoko9nBRVb4t9xYWXPkuGekpN+wAfunl9kUDwscLNfrEqZFmzz5hDeQYr5HWmqfkQW
cd7eWqO4Ln2FfJxB+9Q7FfmT3MalV3e1qQ6iBolMIXp744fhapKbhmdC4Ta7xfOdhoqWyTdTq65AWrBQ
zS6JfiPeoT5kzxSt7ZbOfVbrD7FmdmvPObmc1nOeIcDJvvR55Mava7JKjVws0lTwQ8hXeR5jBChICyiq
x+CCRKY2fQvkCKvhV3bWjVGvJI33yk8VRZi5M+HPfMEMljZTghhO5N7hhiBEiWrrockTbc8FThMfStLC
MkmIDd3KHnb4ohg3/Yg56ipc3/wM5bH3CHz86ysDGzmTk+092lQieiNdDaWo7wDB4ozpMke5EwEZGNr2
JhElgatFmw6W83QgqLbPa5ZPlPH3cCL4xU4a1UpSyC82zL8akpTMIalOicjKCC104oPsYsMugnFHL9Bt
H7/QnDOQ9j014Co19h4yQu6W1dFwMGM/ukeiYnfxjbmLEExryCsBWFsQpMuV5r/VxbSFZuavtHa9BE17
+2HbNPKumWV9FJeHOyKQdgUnDUrJGstdPqEJgHtP9nNznJQ7DTJjIUeCNpDgWdh9j6WctqSffVGlo7CR
BKDKDpmPU2biLUIIj7n0jAdZQ4bnZrXOMJ0gnCetlihMQma/ptPWkXY18iwKkmGgCX0ql63vi4hqtY+Q
wLpSYad2pbh3iEq0xK1A0WRhqDUpmNCTEgAQI32sM7oS5SrTOyIy0Ryiv8PfXMAZHcJVD3fvHC2pzyum
GA4nbMwsBvGF7onIVoFfaJNq8JN3uPJBVdgmjspW9hwg+VHrLa+hO4n+RDdOe7GOzVYj3wq2Jav5EdCo
j7aNcLyiWXNGHqIypcfAqJOcsocLldKKmXPo1SLk2CLq0/Tcly8zvHocNfHVKYEJjdnrVcU8yltqBm2B
hl00aQpqsI5Nzi/qrpEJJHZOCJTohvOfYl6a2uvEwD6mUKcPD+ttuLiq8dEZ8htCvbkcgbTLDtfiSXn6
xFx1fy7P34am4RtQn5wn+zTBhE1FzSmb8Evb0vUY39tha0XjSr/EEoQneumMmyXGmM3fsgKP+Jc1aTio
Cra10McHcIssvFN36U/TVuRFOpLqlZhGYFzWmdSbfZp7LlVJi8giUarTizt1SgqmTK/WOyLBDRXawDA6
qrX4h1cz7sBp4QheR8rdiPI2wUDNQhwLICkbg/0GFzxtXyMmKwrlHGdnSspgeHRRkvOIkrZboIgiQetO
vUi04rimFIUkWGsi4+iFH9pm3FDIc44byePZBAQL0KTU6U0Y+s6btdwjiOfMJ18w3kgozopmy4MIGtRJ
sA2zEY6LIx8R/zRGaKB3XeRRtuV58rtsat4oyx9husaSt4TSJzksl3s1MclQIKbTq0vQrhp/IwiBxwZI
QQF/IgaExkrdaxPjllg9YoFV761utLU3u617MakQag9k/MACQgz2XV7VTldRu2NnX8FOxbdiFYsrHzXR
eS3cSGwOrYyvOxak9By7vvbqk/4eSan7K8U6yPfN1/o6elhqGZxgROpNgMqCihdIOB5w/KLJMDv0MZl4
hyC5PETCIe2O3lnWnzukgv4eQeY0vnfMHhXAOemK0R2TYQrqywryxWzSwuvV1NXwTdExB+uj1+/sl9q6
ApoZFQSvJzyzDt5VXrpMDFOjYpRrhx9idAEMG4PQ+9Te2H3e51anB/jvqwviZEIoUQKuKe6AZUKv04JY
Kprw3zO3ScRTVG8LOu8KnVGwsuKlG+NQfjuPrIM7NTSBX/Q4D8ekwJyfsmFXUQcdUS0xGqlkUt5KCbcq
kIOR9VRkQbjw0qwkwCk62QquJVuyMp8Nzaoo5y3muacB0BSkKrn42ciGRnI2zzFl3Hq4cpeP4HuAmc2W
+6TSf+QHhT15YObrbSuxvGKnqipvwYo2L54L0abx63zDvZ28Ft5Vp4uoy/w37/cevYGkwA9sggSZWw3u
VQ0ApFCyAbvMFMD3NhrMd3vZaBHH/kQgJh4VBNIect9vBSTXVjoJ95FJZSe5XFiYAIUKhVRjz1ykonS+
KuKhV78ZThD7kqia/IsgPY3GNjKkmR8evcG6rS/AMlNL/u4EuKkzg4jRdLkxEcPwYBrOLjxZk3T5EL6S
e2axyE0ku/dDpg75kaVBVRChGThB1QW20Yt2jq4UHBCjmyAw+QYjdlOT26yB2Kzn41HKFKF6+NRk69Ca
myOuNR7EUasPNA+UWU6zOe5xYqwuKIIc07lxmEg+rwTjQSElMV5Hp43cVpZQa7+4hcRJBLSBWNwSelvg
2JsT7+8uwnMRRfGXvgLFfpSPJpiHBaH5Oagipo3a6bfyXFKytXNvHSqdaoVUgdq1zf9JsGDbwnsL5UtN
Ph9C7fTCIEoL7PJ43M99hur7aAji9pzi9SsMKV250WTOgPtuNK3Ucwf4a50IZuuNl9gOsooAQ20mjOKh
q0h3cyb1dd8G7dmw+B7/xao0a0HNBFmmR+IIiQOusSKFrFC/pSG6wLADSXDEgUrlUzeBn2cEgJg2Qkik
BoG59W/hm+yt/DQBbWmLf1NoxC393RXcxelTnQbS98VublwNcxjfQHtAJnEeLUoAhjiZGkrvIOWIoApB
gKYWgHxBlttu6sraSjPm8lWFCHzoyq3YWxI/bCVKVum3vMxTELzgFhwIpK8HVU3hlCLCLTsjH84gLuOB
cdrwo0tmL8otY4miH8AeJvUqsYQsOcoX7TWlcZ+bSjL7A2qLQU4fFJXsLg03oaYTHMbEP5uyRHkHDcWh
f8xp7eSp5UtU+ixD5bzeee3p9xirkqmQAHANGKYdnbki1JF2lZKjzQcmlT+4ZIw7pGjtv99h1SjSL5L2
A67iLEfMUWKyI2bC8eleHGDX0GaWcsQnyq1mn19ypaO30A62aAheuNTuu8EP60/X8mPDtzW2QIH5ECz3
gURYimsLdDy7bfRDc3ufdTdgue1Jersm9jhFu74F2nsTfIS4xRX2ZdW3tmFitKssFRa7pC8S7Hm/i+uv
2mrugmvhov7JnvkgZQwlbX06LJwY4xeCl7COMZxNufYzvAfqXQtZTA4j2hHYjoRLxOpGkvlZHjKqlBoL
AHP0SrTuvFk5m8z3qFVrP7lloywyqfF8l4MTEBNjFUjbF6/p924aUvBi87IwOdvhqvtI9eh+gacoH9um
i11ABSWrYz9aSB0GnqDVQOxGme2KTzh22j2llThuPNXI4XUnY98w9UTlqKmnHiO8723D0w299wn23hTE
2ihY+VUsa9MjzhNcQSw1DRDPg6TxWCGDYGWL/Ou8ZW9/797DrodlBBwZSM2ipUPdgPdl6SzRRkjqH2m5
00nBxYd2n86PfdbWCWfVXxZcsQhHS1tR4y//CrLzUGNTu3MSJy+KHmMasTIZjbplka5G+JxqdtgaDg9a
UJA8hGes2Y1My16Yx9kFPNgDz4+f8Ay+A68SG80U3yi/Fla8scbNENcqWa+adqBvWDwOPSUBZ+r/x3wN
jLoda2NtG5M+uQzdYi5z/jDF6UHECMoSbHmRbf+Fb0TmzwiRbFPEYEQo+jImLmh2TWmbmnbof6/tZJiV
HSp8BNlJlLzvo6eayzgaWCiW6tigg16uJ+fKh4DOfZ21LcGaJlAuy/nRUiB3eW81YrH1HrxzijQJDkQH
XUCmDEOlTpfXZ/yLDzyGx07gQOLnUaM0e2aMnuy6sGBzmgZHpLvkGgGYSi+2Ap8O4xtwOYqEwV8ZeLxf
8dNx+dRxidGURT+GhsRdS8o2l+a1pE0k5SaKiWWBIC+KUZFW1hg1xXAtA8fQO14+nDXHxti2eQmPXx1t
Je/InQJMnZE5nWvwbDE15TWQlPa6D9e4Q7F88ENbhp6Q3hBpDG/Hn0BJ2fK9WimL5aCMMmMcn3zPXIR2
aZD9j2E0iDuebq9S+ke7Pwy4OyBsGdQr9l/bGbOysfv5DegfU3AWBZ63rFqW+y9M+WFKqoETojTDgU2O
aVgsNylp3JHccUVw/CVN1lTn5Bl6jqvwPZmLPeYx5uBZ7ZPRmj1VNz9v1oj+uTTEFixiJ31fsLRkm2ol
iJrldSeRLV4G72WVhiL045LQGcFdpQDUcHM7UkpP57Yy5ZrlKQXn9FGl7L9+3hWNX3BeBNVaDT7dADtk
FbVg8Mu9Zli1SYmrxK/nAfB2ypM468D7Xruz7qpup7jfs6wCzqcSOOXNScM465n0RdjDYb49QFTuojpf
yyiPsWUs7GMzzHby2GlS7Z8B56ePdadjLiVIQrLHAG9bH2U8ETCxBMKcgFZzRGpTTxWOPOJLpDExVWG5
SxhJCYIEVULo1j94B4tAdATBZ1zMCqOZha0iUYHi4wCiciNn+4TsmBjfuUVNLhPUFzgHx7Q6EKy3gYGi
VIs4FdADb2DYUsj3is6YuucHgI67+LIqJe/oAQSJS5VmRNuDbpc6EnNxvej1JqDcCnd3TiPuAuiQ0gze
LO7JoUP0nPcpP/W8uGb17wWzcr4CA1RUqRFZ5cfv3eB9fvxPZ72fcZwTcYyFeIPvw69gR3N2UhEqzojK
piilsfXzaSERpuefn6QWw+e7Dky9IyHIYUSSP39Vn/I+AjNqfwmzhNLczVvrAoswvpD1effnG3Sgc7E8
9TyE23O8ENLjG6V5Ij2NY8phjA52o3K8sLoxA7qTgv6PoJY66FCot8sFAW9ktHqG6zUX9+i5CX22w1Vq
Uw06nscQm0Y5HQ5iT0PAwpvMtiMwQAkI4JNQLVXdqMpeEO5CjwhZVmoyRq1Z5vz0U96Y62qk1mr0GGNj
WPbMWxuQoJOgf0nYykpZF0VJgi3V3xRjyyDyJUZaQnm9rR5iRvdX2Jzx+qZj2BXexdYHhgwRh2kf6zGm
shyVx5cgetiBIYiOj46UOJPrQCAqnVUW6mtTv+fjSBJsKpYokNtCw8K6iVEs78Vq11ABZ6n8UJwdEBxB
hLLKyCw3CSQDhnlwzfJWk5gdOB5SFULyHXSasqwc69CcknZQC92MxolOpe5NMhaa0wPKu5lDZQOkzP5A
IqIHRAgz2WvXd8aQQjgzRb777MOmdOLQAe1E7xCbAcxlMCyM4yF+qyCwp6FT4j3raHo1vCg0G8qH+EOU
99Yn+ABLxs558zVet1ubi7K0aKGzaldRehyY9s13Hj5BxKSl6On6cu1Ln2Ot1XKRdkGJo8U5vO47fsVf
5mHBmlpmG7njbv0VCtI/VXzFyNTHMonB3/iG5Scst0kALrPFzJtiLROiwcE8G1Uq89Ba7g7B4m6ZhVAG
vlhZRhEngePIUSLm5qYLD5Il5Bga9g39sSoisgQQMukdxUwS9RPB9otKI7AlnzSY5cSqdJYm9WVlWUrr
hhTzHKr9sOEGBvt1Bowr+VqTBBHtHPx0/0wmpmrnEspwzkBxgFRqlJo07I5efOPREQltPg9X4csUyef3
7aAc3rRo6bqLDXc78ARGUd52+dyjqCMge30cZXRDxQLszpjjci7pQEgnI+xVjjSwrjBx9l2xZKw16Zb1
oxjwCNOoC3HzedqSUNk9+wJIG/LLx/SPUg3ymWXrJAziA3LxCTzJJ0S7b/mojFkLLC3ReREWqUpvatgi
BToFOZlC1iK9VxKX+Js0Ak1shi9mI2OSNSko5emuKC5xGkaUxMMP/AiQEX0h5SHIJmtLuB1PVwhaFZKj
+lSjcueqS0c+pGDzEMzfxofSZTB5BXXxX0sMdHDNq9u1ybvAHBvyW3mr2+tft0IymmhzKxskTzPbCGoH
qGHQmgYzdKdkyxyPTXUIkmtoLoYrzmCwJic0YWikB/YxHFUtyLwpg1Mi+RrSXm6UQGZjiLMDy9SE0gxF
dIP2Fa6N82EQe+SMexbbrTMUGCNeUCZ+kujLYwLryMqTlnkG0Z+zwbWOeXSkN/nyYY8lCB/uL4BR+nT9
rrzJaxOHx8wtMsCC7RmKQ46ll2nMpnIFyUafRnCs52jllBwv117oh+t8Z3JSQRJ71FO5/b3KxdPUQrKs
mTYzAjQBEAekgAauoCuiYB60rKitJKRhAe7sA/7SxB8EyZwaJLDqxwnaKK2uJNybtfx3NagFYo0KPXvC
ozPe/ea6cz+AwEMuS04uH6rZ9CNOLAOEj3KyqjRPsQ5s/5pdEzUzIWMrRfowTfsrpp387hHOe4RGEM3H
BE5XSTCLdUcwDfzuMTz/PJkQLDwIDsKYc7hHNF9Htm0kkL3n37NXvs0XKtnWLWFUpnZkn/f9e+wpd6Ji
wQemaX3SrWKAYITd9jHK2qdCImbFAx/iEAbo5AiiCD571P7Enyyz/A9B8qPzvTKo4j5aujqCIyTUU8YT
2TLlXcAzWBBXybVvbvlrLEHUXf72FgLuXfBQN0NgkCA+QYpC4VM+XlQLEGbyC/ziX1feAljbrzwN3n4Z
6WykLX9kn2f6KT4l9f3pDwzMsfP2LV/9PmTo+i/7qmjnj7yxTVPwrP96ia0g+zFX1gxGa7FvKwPIyrOj
YPnRzIsh1R4GM+jLo53Zu2vfGV5CmHCOQ5YJEFwCEZkWSpAj4GtZEMJP821WycSg03B8BOBfWRx7V4dP
/wmdu15rlOjgDMxgDBlAmXbKro1u38BEl2QoAMxs13E9r+Sh+Fv/bi7e5TWQOlr5xzeih2HMs5ejPszV
r6ypy2gGLJvCJpKh2N3y3XzhLvB5vfPyyhLSyEyF0mZtJuyH6G1DqhohEXKVlQBTS4xIv07RoXRh2Ug0
uPG1YtiHGWfgZ2mGDcbOsrgMXX26L2qRjLkYvxW/OClBGfW7bNLNrK85BaQ4FVW4QuBil3zSDqiiPOe3
yqqXl2vPKnVf53fGrOB701ZFyfOeEj/J9qf35O2i4t+6LtW7NOE7866WYqRI/wjwgKBHLMpymLofg0u+
NLEBubzkG8D72SxKKMp84eYixnbvhiML0vMmVij28gDtSuUD193rbb9e/52LW6i3fPDsMnJuXIfOeme8
rxknRPy1go41mULrHMirzbnPOjOjCEihZpJYwszWG5XH8pZjSWi7AkJ83/kWOBk4xg5Xs3no3pu8GN0A
lEhFaMBi6diCYC92kIsTGWiJfveIAL0zUZN/A2wuWDtJeSMiTT43kYwzsrHBR9K5OOtVbdvWKNYl/DrX
D60Ud+cWuutXSEFdDwK394x5mwWICmzKqKLbBBms6rjxcPXKlfp1xY7ItFdMMQFZj8hBKH1JOLDaNx97
LwwhqXAIppJPSXnbiEj35TnIVSZV4A8PYN3ziXflnB6djD3jyf5Nnf/vBUr8aFR6QzwDloN+pHhgu+ax
Og3IcMrSaN/5gt98xIKWRdeWaN9gzCSsLxjhA9CVK+JRTZPDb7mA3VhzWGVHuf4+4mZRzF+mGGKOovRz
Dm1hKTC4699KTJ0ilT2j0/EOQD+0SUOwame6GV6z16oFQU3USg8yf0yInRrJGyCjr019cVIorEzvB/nO
9iqua9kOwSGhPtvB7xNKhY+J60FgJcrpphsIdSkwxodn8xSHDc/czVRtQ6THvTsGpW+fmgyU2u5Dwc/g
2sT8xGeiWoTEfS0LFBaqhF09IoWMijTFE2SHEVjYAzrizKzebzMEiYxW4sLv0kE0d3t7TRLqPZYV6lPn
YCp7RDh4TGT1r0+Vtw+RT9xUH48HOkRdSge6WxzQ6BFx6DkMFqck0HbdTjOHg+XhZO2Pij7R10Hc6ODj
F65j9d18gRoJwEGZfLyMHdn/aWYRDvvFBd0l33b9JmCBo+Q62AAgB+W8yApVUZRUNnIKsIsn99ak65eh
U5Cr6Lic9L5Tq1nGoJNbFI75BS0uOTopaPfabz3sotASAbDR9QWgrrtq/I5S6RtAxM7Aou8RVs3PUjAO
HX3mlDmnPzascpxN/Vm5gl3aaUnNVWZjd54NLKc8aE0JqyXW0vM4Nuiso5S/CPJQVpLedsmE3r7tIWMJ
UfkuD3WZ9J9ghH/r71V4hwbNeS9XW0gD6wzJv8hWs/Qnn1uwx4NRWsukBs+sDfxGs2TSAoVsFf58CLIn
MMBgHMEESORGThFuzs/ZvbkEHXUOEjuYfLEyJdhgup1zmsFGLIjWPvdhIZOV8GLGpIW1klxfm6ATbdnU
x/9E2daW/Il/6uuQSP8riXuM3K3Q9Sif2FxtPO2q0r4WfnYj1dBuUODzt2NAjk8Hl5kvg1/7a31kj+rN
xl6Vc7PxUOKUhR1wLUOEw3ykkpzd3my2PrW0MPZM7BtDk1Jt/Fh8BmMUrUrKwSYcXjUdCwlT1O8feopy
WmDutvFKEqGJXaLzowGayF8OYLG1E0kndP9VOCLGHaieS95G8AGhylA/GRc2jxrRcxvqFLszymEpNR8m
J6aRNExESPTiSxKR2Bv1AMpwnG2n0RHvKHfRud9X23feiIYBrTBZg2A/BJWfKKL5FFTnr/ppxOxDXjQN
3xTBfDNgflxHuKg7H6jbdYv0nWYDL9c3Paby3RgUOkIn8CPKsqyusMAo3hXCERmG3HEKC3X3qUxnRCQF
ePuQ5VOOzBwj2D+7vMV9bNc/LKpzjmWdR7tgXUtJp1HCiH3bnjiC1hgU3wy3YVLOHoFosqvsMIAk+9k0
Jt51ghG0q03nqetyQFTgz8qi3hXavkW+V+kut0lEA+9U/wHqAkUImtLoP4HLDVPw2iYm3ZtP1/b95ErC
QR/U2kFIvk5mVVq12gLur/5EoN/AqqPtIOLoxhr21hwyn5fu5El2PfA2H8nwPZYwtOUIfpAF07mUzm/y
ftRhrFRU+/EzWSkImVjyPsh+dEXU1/eq+tO0WHa44irej5DkziOq3wKU/fm2GG/2nNYwMeTqZUj4anVy
DvdfVWeCR2Gq6pj5nIFUkHsWjqXcIq97Za6yQNJUK1Tb63od3PUuFVfEvLRk4HMgfmBmtMg8vRNNE8QT
/R63aZhCT4KIy61/mbaEnHDEXi8EzXFESYuziDu+66qGOZ6Aye3bXfJpTzZ3toRToV+RyQgtjZnFEEBX
izMwtZzKtfL1ZCN5da72S7OkrOYFiRXpn4l+cQMzU6JtW/A1QaQ3WigobToUkcV/5BW0gimXw3xe9/Uf
wiidY9K6CAnxkR+lejjDsDQOe0pwYVOrGVF7vslJ1eQzj0Rd9KESPT+aBAWyTnnP5FxS5OyNTzoQ/LUT
UQHVS3UR/RXu9KoLYLEpMVCZNwWKOtTQUGJIkfoUib8LN7zMkTJmLJeQst5yM0rkIJkAtkBpf6HDKhvr
nVMDEwgXOeUQNtlPqvTQnctnEkQwS82+gJCdCwOVnpjcT4e1cxcfHdtMLMMbjmwbee1XT9yxHEAzq3QK
bTGLW5CnBTngpJ2vAYyhkS98UfSYG/TgjqpGkLiQLKxQJ2sEx8SIn3fhbYTumPFFQQX3WjJ9fNn0S8dZ
qbFlK1A4ktsjw2e3FybEsu1+bV0cUz0Y5Qfu70+4etCkk3nyr6KYhUSxtCUvYDmCiX3ZK29QGed2y/pv
Ud/XwTWQXTKCW/wH2jaLkmBQF8kw0uInSm0Fzv7mXCLGgmQ93jrx18397yqFjuxqW5lREOW6g9BAGgLe
arQmxIGISHnXKO6SDeuU1BWjSMGDbKpx3PB93ThBLCAhjoyvFPiLa2acdFE98gBsJ/RMX0pXd+zpJZNQ
IG5g8ZVJ+DHcvajrBXDTcDYwLxfO597hT1mD93PJQyfgnoaziLMsGhf58UcXA2V36hWQcH8BorG4f05t
rKnggFqnc60SdNLIGYuA0ooBJE9aXvO+Rt5zdBy3Q+HlYVTafoI8mqKO5Vx9jITqH00d3H0v7QuvmxUI
XtDfaoOznOcEj1hGchdBbGB35Bq50anAUBvBL+T2Wks/S0hJR7xye9zt4wWijB2H5rvhpdb8w8quWqRa
ioaBVnIzRH897re6gScl0IWQK4ChVdYI+JK236AlBjJEY51/Ri3X0rgrH+nVM0SaRWvZH/w135HLsU68
APyKKHwI55QFolZ0yoq/h3vUcHXic+vIKvgPURwMzeezOTY6PYgP8G2yA5k3GSvCHwSeh/gy/J0g+K2l
CqCZJjcMhFocSCdPrRpUAvS4+gmvqzLvH6pck7X1LTu3I/Q/QQ6eWPIo34QYTyM/SG47IOS/6QZ0o0uj
vlfV3YI5VSlbDPYJDENkZfpczjR3KiMTTPtGBLGCjSWPXqgSZWWF1lNdTL96PaJ6OGWjKdKyqzSBomu0
MILwTnqTZmZ6S9nRmueB+AjfXS4bjxPCMh4MLwXfOe6uOgmxRwmc9rhm68IokxD984HDClzV4pRBYuaP
thw8T6VM3G4pgTl/W1ZCJRHuZ/xLtKLTxh2QcbKRZM6UiO3DK4+svX2xro+tjwguF71CXGj77HidwrND
ZeC9I6HfRHXU0jxbt4BjuRnORUEeTVzA2y0q7B5J42G3GOljLdNqRfuBVSv+DJA06GpynUowp4EtFQVL
6PghcU247GLpkCZxKOri2k4m8ZiU/+lp1fY2CPbzfBmBmnJS1aokFVf21gODLHbTvBcueMi5MHqq4DiR
9Gd+hC+z7234hFa13CyP/3vC20eFqJQIglLIvYwlIol7OBm/CvfBjdP39+XyHehz3uNDvKrs2aYrg0qP
uYARx7fb0lA2SYLJaTW6mrhdluGnWJGRInJmlH16Gf1oFl/MRd6zuMeNH3XjTLW/YMi7dA7Dtarpr+b5
95KtBQNcEBbpdeD3Gi/fFH/IF7xPuPRVyCFxD5JWMUhAoWDls13L929fjjo44bDhmF+1Lj7BYwvvBjZH
cCa7I907aO3q6ApitJjzYpALQ0ALlPksrQrFlVL17aej/fLeygJOY9/8Yfmrg5zA/ZaUOaCI5eMJM1hy
+TFGKyakXE6FvqQICNsV6LQfiYkILckslbHjUWpAnwieOlLarfxVpvq7EA0yb8kw5dfyPz1xxKLoV3AK
RTRyJoJewrrNSaRdNZbsrp+190FfP1LbqHRcYV0RB3PdV5hxZN49wYz9HWzMixujCsK0ju47DIZl9+Mu
tKwZ6yXmMfNT/F7V39KkklJU6QQGO0TiQPzEf031L1l77CQUbcaSiDAaTmSOmKFXBat7YNFIFHBY4688
ifVD8MpxiV8rVezLwzxgncOu+sNi1j1NGpcDO7YHmf7T+Fka1U2H0WYaNOIalRHfAt/TMRlK4DvcK7vF
8Xc94ATWiBYUzoszA7+aB0cHYLqzYstPE/AyFzkYOnT1gjyteOa7iUwW0w4Ib1fOaiA6sKgIp61T3SQn
gFPRA8iGKTz7pkOB+RDvPsR7berIgh7LHAXz5rGPhWWSErTWZhZZkbTe/SaG7Uy8GPYyzjYs5+0gnLV3
NN0UHxPKxKjx+hkrMZl5IOBPsjCzAoj6Ebm1JycInt0ypEcoYnqrNDgTNWmWCyrhQ9T468uUqdH5nzg9
oNnFr9UVisenO6uMiXUaZsytWVDMH0/3wMOaVVKivqJS8m91x4bFhXPlmwoz3Z2qRBL7wd5qyc27FsBm
lqOwwxfZxoEDNd/RM/qMoFcH+DE/JQyH5c7tFsm8VCdkL6hJXAs3dYFScpLA2BLvOTdyGBidbNAw6owC
f/xzW9pkpWlTW2J9CK+PxmnJqH6k8GLG1Uk0HDcBYYmFkJty8bvgiaYGLlfn1yB7QVUi7dcR6+0KEU3D
0mXgIlDQTc0AcdvYRIbe07JcckavUJ1VKKK93dBVSRLEe4j+R2YhKY13LPHOebIwJ6My9lxC0UOWsvW9
/SoCZd2Q5E9xzBVDZvkUMk/zlqwEFnoOCGMW6u9jZvFiOL10lJAlx5bKYq6RRhV5ZK1bmqw3Qc3oXc8V
C0TELrBxvlVcaNpJNCFiBmbWpKTwwNmyNsgOUj/6RwDyd19I8bBJMpAYXp6U98sqVrWryTl9eWzJegC9
tp+GHq7n+qfuFrnIpGfoDTEAUOqRIGeLEB08Pm8OyDJ0nBv99aNHAHHIpm3aNbIDvx0426f11WHxhxpG
2ZgUi28LmnlWqIrpRHnpXkmym+LznmPuUJ4w0NkGVRb/gIlUdn3SMiiJ0B652ejQak9nuzQ9Jx3eigZJ
nETg9jz0h+3V2Kwujidi9bfzBP1AxGAAjHd3zqaesql5C5qdrsZ92aNvvBoOBjvJtqotlu6NE8IJ0A25
tihlHn4XiYNq5mJ9yPmhkOPGcquGfxfn9N4ghT97KGbBIrMBZsSkezEgxrCigOShVh35nuRKgmpyNWy0
c84pU1EAEv2vmfOD5hnopq4B1jxT85NqHNn0UBxqQ66FhxuEdfZD+PxSjhNLcpeoY2Kmb/Wy4SmUNxHn
9qZz8wiKYjgVy2OZ/KSPc/Fl7pfl+U5vxhTx6azfZf6HwUiijRC/mJLkDlcHOVICnvOBvaU3YBMrNw7R
37WaeuwuFenOIsR4rod1wjwW9XS0rHpKr1gEfMrL9UcTvhcZ+eaxMUBnfVQRuM1r2o39uKvK5W80m2I8
zw3Eym8LYarFoGuzeh36dT/7MUbcKOBMGD443JdW12C2DuAzoRj4JP2u4r/BoIe0lqNF8HiyPx/r0s+2
NX5JsLaY89uHI0Ltv3X4JzatY+ke5XPmd3R5bAeYx+osQwzbZd7fevnSFCSpo2HzExN8swKcLxeFvIJy
jWBAQx6tfSjh/iCAExRRJzLxV6Mtt4G3p3sb2a6kZZdRjBhr8c14x9OUUV9BhUavkOCDfduEc+73GyPP
D3XnZVJ+enISc+A75Vpj1uNIM6G5CXJ8pts/GHtgYaoJ+r/qP0dkiPxQOhDVdtzIHF121fK7KwoZbN7c
n3DsNKdTyiTEXxpd0QcZat5rrU8PgFnUq2QtHjkIXUDn/gcdhQdWY8HQyr5y63O4v6BzWZWkFAx9CAsn
+shjXet08T94WHs0RkAqq3vQWGmRB0UhCw2QLYZKPN2EdtoLFgtEHCa8X7JNbOP1XpFk82GnbxDp21g8
tnsWrCjEyLXukigCUWwPgEz8+R9y7fbqEP2BojPO7S+ZtjAdzVIyNIM1SCdv/RVHR6u52QaHzVIqxeRL
QRAaH1IfPNYascgI4rcQG8uGgrwvtfbWZjS+hW2pgpdbtijdJ69FE0Gc96iPKlYU8wPfV2E+0GWIPJNA
Lo6yaDyw85CSPCkSZekmzXXDGclv8nvQE8GIMoc4abY+uHcmemPF4sE6rcSFAp2woyw5j6nAuGfttgbI
bnjKdXghfmYBS4ImqkAdAc//4NMqU3zA/9ogXDnSL1c9cYijz1JcU400uEepY+YGJDKvBCTtgqhT+jf/
oiROUf6G+JBWlbVQWx9IegzW917J1ioIkMvNzStcS6UcGwAjmGwSI1gTcTR7LoQDfRJL7QPt24rrno5B
+XfWPghTvB//q8GxEM9IdcM+Gmi6VYf9H/EIddZABTjuLTkDYg1NK6/6Z7JOasN+ZoB7S29QORkNuJ5q
amMQIrQ6jzeaoaJzGwIMn9CZrBuuhyQ5wkk5YQU3OoyiMhMlWgydxNDIi2mve3AQR40jwGuxfz54mzMK
W8GXDp/VrVzTAZOD3DYESB1GFd4b+6fOYbaOfnB0vaym1UWHdSNaBO+ge09bklGK/l+SYazPMJI/QfWp
0kUxYzoIySsNIzvBkRD1yN6R8S3LUag0ctwcWMNjaX4a4AYc1/R6BvxVOYXK++FMI9moB54CbSHd/bQj
Y9EXcv5KEX3SVgaRT9pEHnFrdOgge4iL8bUbsb2j+IkTUrUTW1s432hTxrtgSlrkspHNqFP0Dd8trSA5
hvi7G7E4r7NQPMPbU8tra3T2Xg7Fq5fXDqYxx1BE+9mvK4SzvqiWLQkHoZU4LOze/R6jMnO75dnHNpe+
9nDLCkZ8NHtHXgoSOhB50RWLW0glI66D80di2qP1p8SzC+2kYphY4IcjQlnsZIzRmVlpfUJdGp43tuAa
DDUm/rdAcVS+YQZCrRu4T8gYhR0W163hwiPUeolQINUTVh1Z23A496clBbk5N2VnVtiHt5tYelka5pK+
z9VddLEO8gUADWNh3vbB0rbAZc6V4/EvBSQPBdunzSGoIsmpJBSHDQGv8ZtEipJRXeH41sUJ4DMbZ7k8
Vkz2saY7A2BPQNkxUZvpXIW8MgRQEvtSZLUVks/u8q+0R5pKgxlksVkjjFU5SG+QAu/wGEk9Jh3hjehl
2MIjgXYIP6/pG73Z5TkJPQSKt3IsWocyItVjT6KauoeGndc6oCDFL+tWOmLY/oQUq+ytk6jTGW2OZtjd
Zz+yFajm0HtYzSL/2YOXO5KvG+vQcfk3GYN+pLcZHbsD0l2s3A0+JowCGYf9r0qTGyCoQP9ZYdZyckiX
RcGvfVHLcaYyZV10kxKo4TtlT0HfcjFloERSTZwaTBd//bvpFNyg2aOLD5DsAYWfyV8l67+TGLsHF7mv
HYPsmiG7NWy3hqxOyhHitbtPDhj6GUEYowolh9EGXo6wlPlo71y4dwdncS0scalDzYFFELZocDgF5Dsu
4CFguEo2c4dFMQhNWXQGm4KZKr9pKTVnY900fDLZrAHpg0I1rim+X8sbLd6YbW4TL/uGDg6Zcxk3yiTv
ZP021lSCljERorI0n6rnXm5Gwsp4Cxl1BbejtmrrfC22oPPHbIoZXxvDl7QnjoLhW5xdqyNrPfjAkT7g
+W6l3O+Yxf3YTTQSnY6BRVDEN3nn876iKBkUR3hxHE4WWhFyQ7aUIuu8erIWgVSVvsX/qvJ25DjVq94f
/AK6Tv+/94jMQEZka8NCeay38FuVrLk5zbtV4m+LBewT8Ust09VOCemC3M9geKMdNXxCnFQdP8io6jly
POiML0uM7mHC2uLt+Z4TlbFvmjlfmBwrXVT/hBKT8utpF1Oo51zHU8Exu8MKQSDn43vJz1/SZBcrjbMY
5DmHT3g9H1b0tyQojDV44xis/fjVWZ433ue9lwx14CmQVhFx2xG1J9K01VXEuuzr9vS4svEXWLzpIZiJ
gqmRoh4Wbhb77XMNjHrBcuYXek8eXD5NnvyBRxak6TBhrsIkByV2zQdhzbfZaRyVXv/n5UXx64jgLNt9
Zb7M1GglBjUcwkx6vrxXxepIW+zE5ariTQ8dv5w8AUSmJ05OOON9uwESoJT7xNfRtUj5lqfXZqKGVlqv
21Z4G8xM7V29yAvmz5scvtkzsS7+OUMgndsumcJldiYHiJQyq4v1BVEZCNbBhyc9PxlXtRfdCOGjTJw4
T4MpQ5LZ/62Ib89+hafBYQtz1dBghajIbmvAfULtMebs80V3p6IYVuSMiSuHUkCznzgaM9v9PYMkXETa
nt1z1DM+AyVWVyg1ULfrRKA0BGQNdRJIRpfRAx63Sn1DDWyxZqDpQCsbrTQS2x+wFcIXMaEycTD5ThE+
jIePSK8TORctvECsivPNn/C7DcncvTtKfhKXOnjQRiX5YgY+keHTgzd9ndmrYOE4EUCnfRAU9Fv71n1j
o+7TZDcabCcBi4DTjUHWO2+gYiLUgejsH0PBTp3TkrA5gqB2n3nvh81aizHS01qi4cL0g+fcARXNe9cH
FRZicPxFGooti+FUiUDePNXYDZKTsUyho4p47Ti2g0TRhuqgN4gktToTb/Nj/FoH2CAzMCE2a+chpqbk
Qc3bqVzNAGwXcGcSNVdaV+r38ufP4RciMJZB52abWICW7CSv3BXX5JGxX/pPFxMVxtNQh9Do4BwuMBs5
1lpagltM9/iInHM460WihNMVXDRMTHowpd10KMksKDn1cL8eriWHQSYFpc3ymNRIlcTOln2UBmAWuTAP
AioKHoOSGN6e70biMseFm2IiFgDWlG2/JT88eDJX2HWkFGq2wKFFsSvv+cHeTzC+40zl5rQZS3ATUzJn
SbmqX4HBsquxURSQteWfBWie+ayy0EIV5jypum1havIi5pUT9fzX2KlZq7BmdZpoe9y4Ey+RMS+hN8CR
m9SrUiMJb4DQrX/3t7vBC5RESNxPEN9a2yE+LZkLKC/Im+I90PyEmQqugq8oRRbvkIq4RZjsSysghxnB
hBVmOIeEGm8qEJTHa5uaptMCn9HodbzEnPGXnkXsyPXtntRxAM2HhjBbsfF1/iF5h2Wwyug1LR2sEuN+
rtojKtrH9Jc77Ej4uDf7uUn9xVyQAqZuttxhkjwso+Rqq4tZzELEkkDt/vc73bgB3bkyZFH4Vtg/CY3b
BJlNCPqzztNJ9wqZ+E46TsT8j1x2s9oJ6ZiEJK2HotkvUtp9WgjdqP+OZLC1Kr9Daf3k0Z04gDbKk10m
/l8Nk7FL86m29eBl7HgHUoBLcnyq/3OlkRKyzw3D6bKY3qdcFka08k9bXacD17xMOOooCPbBZZhpn6Mb
TNXw0JYAVpJFzM4FvoZ5R5kKI+svG20nUc+ehX7RTEFDJqEq3cBQxW4D8JWyQ8ufBYh1aoqhphzCNbOw
7au7kDfjVkaP0jOGXlXttET6/biGW7Lipjebrqkt2sW3p64ay6+Z/pEJWobM2h8o93tEHarKPyDThnkV
qnjo4QGf2IbBz/G9ANW3CzW3lb4wn5/O2lu+xXWUiCQ+ghSdtj3fubdL+aRjOWqMj8eHZoGReH9FB+n6
dO3KFJeuDFvO7nQjVAA55gytxclOMXqRrfDiaeqn/L87ZsLkOGCrca1YyHqCpU6zFJY3l5y6Qd6EtTJ9
30vqk9atPUoTjuVN4CUuhCHcsIH41mGwzJ6DmBl7VRbvAblsNPGn/QFxbhE3isOJngVElKNl2WsDg3Fx
a4D4z++fv8iMYXB6pjlhhaNesNh9K7yOelr0mg1TPIKPqEISCSCPhv66SYbPUOkKvphMZHI1g5YrXBWw
KftT6Sf27FG0EuFSiOxr5Y0UUfCKg3uLQhPvfz33ng45FvKmecKCj7gPlyzFAWY6w7X4nCZ2bT6Y74Cj
LhQWiwCkGamXKWwMmHbosLgocqW6nb/94DgPeBcB+XvlmjBL8DCN4ETOFawXZfv33/A3HQJXJODpA2JU
tuIO2PDYrClf0fHD+/iTtxClPFKd2izUuKcGtvMxd6y+Dh4Jg4kgi7g68w6vZZo7Sj0XvBP0sD9Y2HSr
fdpsBTGJ9qaoJwDE65zsu1Rd6OiE98oDsCiWdaWHV0i8r//mPpHB1MEDxloYOugVv33RRhFj8hPQmUfD
Lh6RJx0KLplrSO9QI4xQbFUzUJ67umOAE4EprW84KihoZxTWPQmOUMh7Ukqsa6TN6IFhA0AZwZ5/aWOS
Is2dzJv7e2QuHDmAuM2pHFuY22hwzcsijVXmf7AdlIIum8WUsIfmd7ehBGrQBDAArbH2+yXnD/AS3HzY
mZveaLCOCKaLRw8APyyEeEDtMGAPFR32yaFojqY8A99lY7f9Rk++aOX+NwqizXmXmMhMmtZCqZhnVWop
nh/mSm/hNP79rF3Cdp13Zm2jIzGS9TxlrJUjlrdyz4dkHofwUvSJmfQBdUXY886OFuBTToTlP+EfCkoA
bQyAXCJxskrgtf3h+xX4sT8UMyJcp+Cz0OClucgImvGHTk9MSxAX94EHbsquhoCfO8wXYZdOrf91jI1A
COb7tt77OHH0HqJ1iP8fY1x76S+zsjk2emwLQIF6w8Y9fLC7uBjSDa0K1aXGUdDg9AmakKsrQEuVIyUS
IoV8/4zSKXYVlY2lGpfKl3mRvDunvIc16OrDay7iy8ENQv3BuvQjOrm52s8fMhzssL7NaUKk0CP/ThTa
PpGAehQGlVl8bJ7ZlrtTJTfieIJK7KRJj+51+ZYvLtc6ChGpmGZQtZPPSSf7E1LVDG/+58aVlOSZDM/9
FRUJSraOepu2EY9pubmAB3wobrHZU4ENlU+aqbXWKmRqbNZjKlfZnTxvFsXGBOeEJPfib++1oxkYLAqz
bRVonNABUGv+wKVSAxJ0asFvwzCv5f873weBZPIWdfRB7g/ifpSdbXUdeBYctY8HqeAS47KTVsyo1mm4
DzUDNTxA3BQosKTp+jDXuCav4Ynt/M3roGWOTwSnLiEQCtz6FDEQW3LtLlbzuHCKGAtYP/Ln4PZLLBFL
C2sw9r+bTCORbUSF0NM0PEI/YkZcZ5DRbaCc+GtIoCwPRdnjAuTJJTe/35sZngqe0FSOGVR1qnQDdLKH
e9xt+N1H6TcHMJwta7M7s/mvEIXdLVPuQ3EIxjGlKvfGvW5dyNJfCp9Am7xV5TYjaL2RCh2pIxEooiMH
L2piA9PKSzqksem52v9j567X8Hi+CKPfR+6QVEFIJDZg717ado7hUl3+RKSmqQ0PT4FElA2erNcJWJuM
m8R5yP+wXPU2zk32k59Cb5fs3ROFLGgMbzaE88d+ZWio2GOsggpoksipYpvAuxUxSCbBFR5unrk+f5pK
fglE4po72E3McyaIJaPOgnCG9H3Zs6UrBnOCT6aN3hvmdx57WXve9Z2bMOy0PebFXIhtKINXtFYpkf5s
lp4dtIj09K9C4uqr7Oslzz+PjpowLjsOoOblXhEtVck+wTZEQU33acRX5vNiFXaWSl4nL/irbcy7l5sb
ZU29Y1f5Yg3Opk8BUNfK2AnzsZYv9WIzohRH3W2ZYW7XhsPw3ap+OZBAcfFwTnq+n72+03CuTONax44z
5PmCJoUP0X+69NQJZdlZJHp0T/djaTbnrnsdZn3vN1lhYtFIKOOM8+XxX+f40hUq6MaoZSEF4Wbl/jg8
KDpSlvH52jnDhBFUzJbIRKTEmTfRX0EJUgjzhXgt3omj5pZj8mmxGcrct9ePu7c6xWYzBgbmIwMOfrZ3
2eWb7CIdF8QDAle+1L+voSBJVNroxFVsZF6pzqhzo+4HAjDmkmUFMWM6NtHERJFKcmn5XLIu0HP56oaG
8DOVYhIEPrkOj/Mi0wfascXeXgpA/StlJVIHx4H47B2ZEO9kNGvWP3cb3h2viH7kFPPG+dYtUMUvfDbb
nhMYOhln5T4SWnQS/+TEuw6Dawlk8roMqb+kKGquo/FfRDNVerNKrHamx73BYg101CtbnAuvR8cll6qh
oszRdKGFIzavnPsdPEoeaic2+urS32P9rHkDgx5Ff5Zf2HRj1bHclh706A28PPnlnXX9geT8cIFsNg2g
oYdfj2W7xPUblgsQXq+278cgWs4hWq58oDeHbyccIpwY5qTn6ekOv3aC5Fvc4BmtT0j2P2Yu+wYryvfL
BxoEB2X/GTKOy28n8KqFY+X4dY00tK+9UKG4RZiXDoCbqjoMhG6JgT9CYev7PxTdIwH4V/z6t4q2rQHB
EN1XXNyzYIOb13NghUGdaBTIIPpK0rVhL307gGD8nBEOa0PcFtLCdZBB3a97KCI32tfsQz283IstyKQD
/GKVaqUzSrqj8378jqG5GpW1j34ubcidaRb5OVOOX58vhwuqQFrP8c4wRn4UdHQS+7EgIGd0YMiP9ZF8
TDH9Z0D0sqqweXdHQDBC25HL+ZJwAod7Ytb+Dmh1fW31FAWbOZXsdQr2iv9fhxt2sJb4p/cHjZB/9WcF
EAaywPWnkmuqif4dUKLxlNooBSQuC9LbUlHaZ81OC/bWLw6W1E8DIwA2pkROCl0ATSho8ZNTQI5JmJDN
KJ+mxgXxR+7ArAk6NjS8u1pKQNkFCiVi8E129CE2fBTRNYebAsNIVb7Nv2sj1l2vlXQMU/OM4nehSAAL
q8ep1s3ea/yqvtuWbNFri7vcNNLnLtR+uW88vNzkMlcF7UHNkwGpjD4Ur7HT1Oc3RoFSEP1l0h24l5M2
apWlob/h3bPE4RGx1nUj+grjQOz7WhUqPcYoldLNfqPUM6c9H6+bX/dqAHJYtbnQWnwfOiSZAxQQkHYy
nkWYcs8Wf2X0ibwNp7SOnH3M3vC5p6bjIJCBq3Lua1kxjSpZdaU0GAtpp4dMHkfuE590wjuoBlkZMZIK
yLpAei1HgCgQKaCWNbaltjZa0VdI0bfHScZNNSgZAystwE1O1PnCVQwLfLkKa1zau5XGQNPDzp5sx2Mw
yBtgTG4SHjZXqgYkqs5rFTMrJcTCGF2jEGAd0MRKUZe+R3bzERt2RtsHxq15F3H3PoHBL4DEthr1g6JY
7omjcIC38TntVaKY4uHmnI6OD/J9b4Kez90Z3Vvn5tPd8rQ2yu1U1ZIBG78C1XU2/Y+IXpBvY6RaA4u2
GYZ34GbZO/zaw2B/ISDVsn1kPPy6lR1YNEN6eF6bMkVCdadgomZ3oFLq7HKYTO8JqNv8wO5/+otc+Kmm
HS4MPT8s4YXCpnTWBX2RCCLIBwQ8j+4tX771GU2+yGfJ3R4MbxFO+DhIho9X7SxUv6BFT97AY/ISgLDt
U2vxcQwvuuIrRRPcwEE8b4n1+U/uZHEWwhcgt4ImKRfOCag4BLUFqtZxpBA6BVcyRkrVw3eN0tEsWubm
jYiG8bfSbz0d3bWa/fXDpqkesntmQR90sTTDqvI1LRUKRkJXw5R5N3EINECmG9PYII9smZHNkIfkbwJQ
FtXYnH2ZIL/B2AQWoVhkpvd3y8mXlArov3RwMGAPmm+qmGJKVmNirxwFxUvUBlqO1ZtTVvG8PHKKCkh0
vinXaBWplS/4hWdm98K5bJhw1+UYbwPF52BnyyCMLJFBypW5x7vz9XMe4cWslvqylFNE7LeJbuGNzqKc
0aXXPtnsD+qLmitvlY9zisyc1IPIZaznQQJXHIgWU+e9HEBSw6jJqaXe3E8L8aAHZZU/wBuyb8ooZ0T1
NWO+W+0uAOAl+his4y7XzqQsUi1eyEHtRhlJ8fR0FtlZUl9Yy//IRwxnPISJtM/T/mkymUl7g9/2ISYy
eEkQu6qazbPudt7o0kPPYfTTfZpeAV/9IhXPWE5dnoW3yvFmgW4RyhKxc18LrhpwsYiduw+K5NBa4yZb
PJ7bSD0TVehTN3V/qHrjgimIgdSesgSBVcRaQ9ShAWVhyRwGcfSQmsho7efmpu8W5SFJViIvimee1en6
6xEDHQNaQ7AmUuBW/5ZimwwXIJ3u8MXjEvnxUnYFSbZNeTFWUdA6jb3KseR9jTQZgl5lgnpjhaVyNRdD
IUbzWJFzjxOXH+ImspvpfJWEp3J92Knb3+i35XjUaCVH9k0Bx3tI92axFz9OvxozK3O7AADQ8YXoNRlN
GOp0XXLjEef9yHM3J8gmgcq6PHj9hBVzs/sGBGcl0HGOVLK9uAACpIimmQ/Mx+5eLlAS5sBiZ4JAs3u2
6bicaU6cnhTHuab+HRegvqFNT9t5ufSi3f3n/qRRpDhMOMm7PolZzqei1OFCwOw/e8hpX6lV6msnWZ1o
o86s2ha2gy3PqUevVtQPSPhRkDx3Q/dkM+1JptnIQVAqsh5C5Af/8JnVPwma20vs+RdFha/jYHLwBW3H
1GQmklZvU6hNeUdXgzJj5WJMMlgJNcLKEbvagyLRGiQww0O/K5t7u7PHqQbcKI+jX2LkDzpw5OtF0hfF
MiNt8D5IMJcAuM1OJFgSnhDdRjQHW30m7061+5uhWClCC8ZSX6rCbdrBPyx82QW/KqipbfLnarYPrhOG
6tOC5grGG9EsIsQicmTNY4h9+QkMrNzsN5EhuX+R27lI1MDOH6XoHdxfYOIZzVS2bkxp8krWvoWu9Jsf
6Gdz1s4l+/KKkGOmx6Qfp+tmFyp3VKEcHVcltuU3VmqB9EvjoSSGmy7pZ4b0/V1Oy4OQlHa1VHeJNwY4
HSHEVLrMNeiPgeaS6jlDfHbHbE2dDA+dRO5lF4FBQof8MWIIfcZcofkuQdTIV5JtFsD/fpdPp+MGG41f
IgW/DVEeQCOK+9NDxGygKYKx83xP3QaZ85FMcPRYiih7z81jbjNg04gX1jcfJlqrMd+g13ry+SLHVtJV
XmplQRfr8R9VzA2prFflTuunvZLpVO04hMsGluW+Xq1UZgawWJlXUFx8F7RkfmzXvA5bBkdc9vzzOO54
GO8lKpHKbhfPbNIaK1kARd7DHsJnzmM8ntqO6Fo/SoXlqWit1lz5pcSH6tctS7djLPrBE3VUCbMX/0oT
tQvXnHOLtWINYVkxKhOiLcSF3YseiAs0BAHB3fVQK+JEqEkrTu3O0YKEX2oRGkXJcpD2dhUSMK4TuJGc
sPHEf4q3SqsQzmPDu8FPslTEyS1RYVjZAe9++KVc+wscBxQPcdvrrcNFK3RI1vQK19xvT8+fyl+AvEq/
xA/cZVx0Mp4X2DDk3k4xg/hFaCRUz8bMivdh8W0BqDlDasLE50W/Cgqol17zgixilP1BpUcipK4QAwpc
+R5NRltSmY2mnCA9WQPiLpKrwWdQApsihpaz57kPgJaVZU0pkANN8bzAKlPREFnBY8iIp3aXDdxG0MWM
xDAhQcpP1q1q8o+m3cfa9XqPPUuLDKIMkzvyYv7kQxFIiEEHR8gaqTDGRyROSCKwqW9tTVW5vAeRXnaQ
deNwyecatew1ogw5uiE53su/n2M6JTbjcA6r14pKYmsqQ0dywAQsEW8CnqqtuGBEMplbJaMQC8lUrbcX
kkI+VrvDA0yyF6I9rGypp/hJs9uKdNnnLvy4BzkuPywXdmBdl7XQDqMOFQQGn9oh5MJLr7wFE/0Z5T4d
kxJ82h+tv/fE77DNevXxRYcSi4m3mTwpLQcGwM1CzEobXHTmlvMWdVfU+WbvUrgsVqVZob2qdoMm0vrd
Ssq/BpwjWV+KX8+VlbG+bfrS0ufL81/9hl31kKmoob0UTaZYMGneV4NFiggo5WkjOFjRaeCxipHVfq0A
qTDNHdEWPv7ftyUmg4BRWbv4Mi+Vy3Xp5mnbXnVDUJ7AyfbUsm8ZF039404DHrBXG/MlznQ61ihCzwdi
l0iLeql7DbBbT0K0p/QxLwpdtnWmDuS9z3OM1Hgx2PlUAfYB7FixLuChA9KLE0Pl5N9MWzSGr902Tfr+
DQbePoB9BhOk7AQ+c3horlFOZfuZ2UATApe+4fETgnbXT6jHGt1puFrsAtwJX7pG1vcEvVGintkOLkM+
7gZ1NpDr3fMch/qn4Lv4xDe80Doj6+4R9B/obYWrkHhkAz+TIuxIvHRGG3XOpS9qDVlr8jOrkYGRoaed
cN8qIM+E5zM3tlh51vT/eF0F27n8AAa9kyw3MIc24AcBKvaN4HkQOtxsTHZXtLoiZhS+6FIPYBuTmtac
FCct/nKirEbYunJzmsc3l0CvoDVVwZGTLH4I6J0CVnkY7BVEuWFzkb1RHf6iDYV8CDRocCaq+1aqWAXC
zel9h29Rbe3rITcz/rTBljK3n8KE4F8GEWKSENclitq/sjAc1GMJIkIBO++lOxVLc4cD7n/5v3js/fbA
X7kvsCQSGFemPpWgXVRUXjjw7h3D4rQXL06Yw3NCKpjzyzxvj+/46gdkUYfu9tbNKoevxSLBC8u6Rr3j
Kpk22HWTD3htgt7tYh65Glirvn76Of31Dj2Muf2qdTjq/rBPxNgShLzRD43QSFxD4B9f8RJIrGoLWBFl
ToEDDldMjXAIak8HLV2LJybpTjn0iFfqNaLsfCJ3+NieZzf04Z5E+BdWyCt4e2ZWRTFmHnsnzh/wwVcp
psMy/zsYhXwm3x4KilQKt6J5pKlhHQQmoc2ijpJGD9eg9Cx/q5xk//l2sJzKeZPYIoYmqiC3D7r/1oZV
SVIEorHNpKYYw5JGzBvuNJ3DunYzn406FbC14JlFrERbdCdVP86ZXnANZE1Cds8oqj4WaWGVBkhoRo40
E1tZTYcW0Cm2Zq8MacmbLhlgyIoRAMrmVhiOK/QqnJCRk2VOzMfcLBr4JR88tRkwWbzZGryBbWB/KApi
UpFkhXfjc/U30R1osDF2vdzmzoFTc7YR1puX6R5fEXJaVP3oluJ1a3pkEDU4HzNiKPbJ6s65MQwLpQmW
4zUtqlkoehgK+QhzWSqHRWt8xvJnd0sD1dCRUT6/cbXDKtJuXxucDc20eYGMi3kceCTTQ7/Deeg0sJ2F
aNY8ppYq/orSagHUWLeKmKH2I1WEILooBxC/IKmT/ZbOorrNxWTuS2Q3iSCqUe8FqkmtevAoRXaKTCbw
UYjmq0jfXk2EIrctqW476+yOjB0TVzUkWlxUPV1ada4Jhe2p3Xh9XKy6gTqRaKWQPEl9VqXsQ9SFWtLs
j/PnS3RqU0Yf2WASzJM4NE5v++3Tgn/oADOhBbdsR0nGp+OJbZNhqHmqmBSQZeSh8D6LFYjGQ0QaOhT+
qNVEzbjsSFmc6LW862G3jELI6DgPVwvdc/7iE4b42pcm+9uKQdPxia12a94bwl7+W8NqpLZ/I2W1at80
LX5Itz5W5mnTBtNh0J81qwT8cgwp9yfZJNWgb8PSKDtYEt4MSH+iVP9qGJJnLHqjDvdM2eaOtj653ZC/
LN9dw13yColXGONziIHhtHCrzt98YwqdVajRkAVGCw06eDsP9OfO7FbXFjwcxblBj7Jng9LfTlwrNKlc
uHbfd1IqxUXSmgqGfD37cql1ZopP+14o7O+lLISNcXNQF+HDZK2UM8khAwjeaRxU4WhySvJdcn6RUbpF
+2GBJKQb/G3CzC7X4SOoAeT76Emxq90S4hBDjojrnUtlNbvrMIScdaANityYblSx3y72XdTo9VSbViLu
nGYI/l3VIT4s8XJsmClTbXrN/a0/Ip3qVknpvEJW+uUSlsaAi45/AuQ4j92D1wY9tDYd8poc+ELnXTx1
DFPRbxOLwIneVGCgGt+sBpIIkJzjj4qQhNj8L29COp2YjaFx0LwMlI0dNiDl8oR1pvY0YYMLLQYmfyAe
gYR9AQF6+uqM8htlYYos2nzpKUNCo+1PrZFnxuDCyBihL4ssf6cltaRbcDZTprJIF+VAag0ttt/DUZ79
gaX+j3hXEgUksCZecn7oAOIEQUsNZscl1T4G2e0+NpEPXJ72BHlJ6K7YeBSofpnobznjO+Es364QYChF
VhJE+dyh+Kpdn6s+7Ycbrjrq8Dw5nhj4BYERuNLAKK4rBT+NxnaI7szqs1cF16ysSHWWEUMSe4ucxSRU
cpZMqfzTHqBx/zbEDMnPDW743n4Gg+EV04GYkNalJfkW0aUfBqz7jtVB6V/lX+4POxOG7TmTVy7wPawh
Kz4SueQ0FZDIfh7v3yHnV+9J6TYtIZ3KatXzMky4JoICmyPIU+z3ATz17ltaCylvw77SmIPKSLT2Z2sn
rAXpHXtzpsKoD1Xi0V0qbCqsvLuL+axr8CQvU/5bRBdmPCeVoQTVsL3FhZkZb1PPrAqC5J8KwrAp3uaa
P7qmTCsJlb3MXVlJyi45IB4Tr0ZtLwZ0UHqau+4srSGlubSMvr+85M5opPMK2DWTGWgNCtp+TOsGLANk
BgyLeoT8rb+m+KnsRkc//HGIfi+kiuYHxIHW67+UJsk3cWlzyIDatLrTfiNRPBD+aXDsvHx44CYBR+hJ
A+aWZVx4dUFV3oBSIQdbeduMm4sEmav59SuwxPdNe6XIfZ7yk9DLNw88V/jO4OTZKl8Q+ay3BJ1e/+u4
PgJkX+kmqirXLEMtWEpCOLG4CFwTD8EPDcFnJswBEJgD0D9kQIHfpzhRrKqY38Qq7UGMd0a8TzN+tqcK
ei24YwHf7ZMShc/n+Soqp5VF43W2qEML8eQ1W42K637QrJX5bZxHl/EXdra4BfG52T+EQpPRpJKbhFB5
SiMpkjBt496V4rKI7GLqZqCiUldd9aAW3tjRrT0vlqpTgiSnoBbXF1sog57OWZLdfv8J64U/ofcJGwjc
f3zAiSeLjsz1q2WqgpsbYiugDHg82uHM8Qph8nP9Wv2F2w5fZJ7wAc7fqxbFRrIYUnZPI9ekJno90Pcr
fEQ1gn29XPQCP43nsFte7r+qYJGER7D9EtGHiDXfd9KgRTRZsts/cfGF7FhlOpCYyO2+QF3yLP6IMWUQ
Vun2Og1eSZBoSMEea4s005jNnO0vMih9tZTFumdbRJcsfxT8gO/eVhM3ZM0UOmm+F3d7ORdG6FZK+3O7
Hijr3/f9gjuLNXN3H2RxLinzwfHuIjFkmZC2uosgx6RncjOizHzQzeEU+RLF5+JXoj3Yo1C2uzIqI4wG
F/5vpvUaIwRUbDejaRmCplM+XBAfPTCV/KrMWarOKie4wRAGl/R+qctaw4UdEE6i2WaGbwNSdVBFgLBJ
qQ81eKGkdA8kSZsiGMyVpRI4GPboM9SLwINl45BXxWH8J+ugV/KpYwxwtlYGr8YrTMtdBHN4H81SY1wH
GSXx/Ot/HceY6jPCzVWQ/ayZooaGyarTu+uKEhrnX4RlWxhmW9yAbZVf4ZydRXXIqfqz43P9vNd6U1ry
MXhvaZ7zaenKDfJUHpydrjbt+t3YKP5zvtfFSczJdzXoLCp5Gh6mgrMUfpHC3Qdjb8oAbZL0ZSdWfSEm
iH8cWk/e21/maN3rw9rKXG6XdCP0OIYVP4VSwGGTd64dRBqGjEley99y0u/obj7nl/oThOxDPdPRh+Io
fX+Sh5IhsuNt8NZGCE2msp+Z322rxXELyS4NExIrTw7FhPMiRXAb29eNK7Ljew9tTX+HDoYj88XEf7Yr
6sZuf56+dcNZbFNmmY2DuHfa/LnOWJlRbux15Ttr1u7W5J4dVv1hY5fhFKmlTLFyHRfceLrbPd8z6I5w
zUPiaz1OmkCDdbjW5GMNGfDUGSFPQz+wQUbXrJw1eAZGHf/cfHq+SFa10bVZVtNngC5aqxl44JLnTBo0
pSLG5oIxKrYVFtoFVVr8ruolOl7fP2LrjpbXY8iNPXhGpDm13NZW1vV7zDiZuKZtQNqGIo1NF8K3ReXV
kNaw4lwX/S81CWBawhMcYPxRuoVjnTsvKRQ17HYKPoKbyz1Z1l+dq+jFiMwUtM760wdUEjbR1tuAVOVr
4FUtwjew4uZ73Nmg9oEPz7wUe8mGyuTfgOxJv+YSzvMP7IiwcC3OK36NAnsNRjchKNCIt0N4OyqF0aXy
Wm47LVN2AsRjcNwSIc0I9A+nqQg2g6xMrtaSxEoiBSDpESr3WsiOLwT3NBcwVurRuuJyRM5583RM3gil
PwS+9w5FoUPe2xjISYEt8mDrgEYLxIHYsY5uOuXYRm1PGXvJxUZ/V3oqGASID6lbCHGcLvZSDhc39CRU
SbjgKFZNks18/XsR8XhS6eJGqgBGs8Tu/yvTHg0OBItHExp0iJAFBbd1gdBlfXOM5VYfj1UT+uQVSfY6
t4rS27XIyU106inLwoHgvoz1U9m358mAT68fCHzaKezNjDivMFtHSpj0bGms+CqKJYUa+hvzazDeQbCJ
aOYtlM4Any9gAy5zOg1an8geKcFAQyItyBkQSH0ZhK5sIUpFnTf+4fYzfqgzOtB1pzD1fkSS96HoM7H+
ZvbC4IplJd84PYRGSJaxZ+SFl9wd3rBepZA4vVcS+3ZEKbBDLSqJOomPDrrQGYKI+Hrw4ozUmfY8ruD/
ii2aKU4SZ5AW+RM2+gNS2ehqak5ES4rm9pZubxRgr5Ox6k/HmykqrMdf5IMymqBblB8VTLe7ks0eR0Fb
PQYVrwk10VtqiSZPhx0PqR59Nsdyx7q4hY33HGU3M2UftwV1aPCK99tucFsBjo2W16QArnszzrkZ2q+c
YPNvSBVN8B+K37OuYuGBBgLEGF4W0dpzXvYjK757PLxwr0tmPdFVavL8uS27PNs3lahkCNzVI8ezqEG7
4Wkq/lj60dSUm0YUn4QfDxFzCY1GuwWkFZmoguDf7SxirQpBS5M05xX+DAi5pD3WRq7T9yCCiZ679JK2
7uDzm/oJCSgQo6lz0d7cndZsNr3ySuZDXKyCHWOsGOgdZSXq1CO8Ruj0fmfxfc1GQrRcGoVidC9J37pU
+O4wwtFxm1mIitrb9AwsQ/4OMnvY5gkNAIpSOCiFpkZA+3ZyjrdpbwaG2y+f2KPgbZUrnwVwYB64bAwi
3L3bUKduIH8QTvq8cEV3ddZt7+ejSthjaXPPGGyCn9eeDgqC244ZLX+o2nChrHHK74xucqTfnOg2t89L
0eZSehUkRMBmPNfUvgM/IwXSegqGypwSNUgo6HS3ixpXnl5TwZrujIvEs4kAlZCDJEFhaq/JvOb56W6N
HS/BQ+iC81+90xs/uF5w3yPqIP7YmyHd0O1grx3iDMr7qlqdZbvkWJJ3XOYypzlzeBToBij9X6r/Sq77
bJUqMwSBgCwXTW9dQZlqvOLvsE/9tPy28aJ7snnREp7PWGs87T0cg5wMj2jV4X+anxU29rLIH61QT4pU
67APgYxpnpWykR7FAQprvhwbO1RPRqHbvmVAN5KxPnPKdnhYViSF/Di04p82CZJd3Jh5u3e9D98vWepd
NSP1B3sncGiJP0MeXTlNa0967u7b9wMoNPtK37Qj4HcPVA85yPLI0FfzpFh5272lmztgrHxlAVEDXwsp
qykfrk1rwLHn2u5Ge6fs2kq+pj6/+n6BFEjaCpjMTJ5vAPVJ8eF9zKocH51J7V3rCDUfplumOqFRJ12R
TTg5R4gg/tQA373O/uVpxxja559X8n4+eJV5KNqK6lq2ztkuQHqMU1WGeT3WQto79j3I/9+dNwPoIpo1
HQdLaLDZf2WYKUoA0K2ZFcNOi/vC0LkSYhTR35T/I3bkNyU6IGZshtjqEcSUsyZtiIHM8e2eeoBYytzP
SuGab0whYiAG1RDWEHEJUhzR0AxAbgjMqZYuYkGDOkOSMfb5WH+v80e26IfcbF4zrtce0K38S3pNEW9K
2sawB0xiKoymx0D2n8V8SvJPi93Opmuh7KLEHSLDddq+m0xeQP9P4jsQhJLJVEULPJe2fBMNMe21+nZq
fkO3fGSMMRVc3wpVZJvIghw68qfY8wprW7g2Qncci485+yA/z5AZgUAWDj4BjlOY0zQesI8bSuKhdrsE
QuOSXsrL1Ccu+/gs/oJiOtupZ9xzXOWS8/8UTuuLvFRWeQqjLBU+Q2DNKmWgOxtIicWDq9uL+aJVDMl2
uAbxLoImrAfb/qF9Ki3KvrQ4a2JJCBGRUMm3l6nbFs0ZXe6Sl00r6Kyjk88RY62TqNpUsqulHmK2kO6y
TE1SgNdMN3yHhofVzHtBTMhLXnSbJIUrG/C7fRzR1tU5W2oGD5dHhY0ouHJaychubYTcno/l9UyeWFPu
fyK0SMfyWfkExb5ppJUlmIeCD0NEwJHnTvNiGeB05jNI1VedTdxvxLgnkvH5M/DwBNL9gqYYw3U4s0FY
Pdyp7W11hJNMoOo5JSchh0frEz3WmC71/MKufmIHjb0DJ6X0rQTJ123cQbGTtsMPosTUAWwav+6VtENj
hsMqeeDcbqK7KJT0Z+G4BT3qMnDqDYXojKsupAlISzvOIRglpM/lJDzZOIIoiXugJpsftS7gu6U2nE9W
ANRQOEfPrdXe1iGjUcpcORaQk5UF38CrBjxM0dDY1iSxpHOQ0piA3ruw+rwGv0bm+Lcu9BKI2uhtN2Je
ENfz0HCbpT+1sfnBPYMtAW1ATbZdBRhlyFjm/xae8f2HWVNCNiMi6Kjyzp/Txup6FiRfmCBfpq0bg8fN
jxx0X3nTD1VYBjGrLzl/T888Cp5y1mJFjux5uKQeZSCGkt0umygkFDb7DdhoSMFPjNlo7CGOPQyJ38V7
lF2yO8p5wxw3MrlnpvefSmeiiU8fjKaCcb9CNQBhNtnX/KyzLUAtx3OoECSz2VK/Tdws2t5nGfRpvU9r
irgXqy3Fax8ZmC5M/2g/TO6Z6qZM2jfom8b2E64lfq3aNGd0YUNPwrIODZp9ZgqOjkja0qQ3w3nNI0sM
SJ9y1scQHdEKlczNNJtpZZjpeLiAcfrfBqO4KZtRQTKtf6qZhPFyAdBlz2Y5oHbwQnuyzadsXdQ01rIY
ikcb0wTqYHiT0JzWJSPnc3mkZHQMv0hNm1CqTMV9yi4oyTMNtqxPFBdhM7qQD7nGccTblGaL3+jWG7bm
MGDuf38mLMTUq/WGKqlbFqz+e+osMqt3/C1jNXB8SHQx3g3X6NBDvGcHAycfXHrFnurRIQ6RJlcFqcXJ
8HWEYQc/mq2zF1Dpm1iMAbtAqpAKW8b0GdWo6Q0u2AFr6IWc8/oku08VjqX8vLRxmB2JpKqPUQIQN5xb
6BGNmfgkgwXIMxzS4g2ErOX914Ur+3aFaUnbSv9UngxKzrkLbx2p7Z755zGf8cBDVL4Yb7pWunMf0gSU
G3MubgQZgxUhXJwXMaGmjnSMz+hmwfYqeARUdG0uBezvGNbwr+ozQZrx+N7YJIX4CKQ3SpJA9ocd8oJd
9hqP4pXZCotQ72cS/ZSms6meBdR4gBgvYfuT/esAioomVBFHP285IVIu6RrXXFmIeMq1EGZul1IsR9pn
QgHFqdIRzty89ajVC3XcXSVnJj/cpDCkxSHIc44/Wge5xyg8Mfjf5oZHmaEMpAqGAwwmsAqltrLHP1mL
I9lpzN3BVZRDBRI37tipspisG/99GUQaAE4FS+zr9eAYjiFsKISydj9M9MsXz9mU567rAndIhc0cLWMX
vCcfa8zUNka1a/b4e3NPoKj9zmzi753Pv2vNyjOKtRhxdKlb1HAruSZ/u92X9X8bwQSXVHN0hv22EdKv
aQKErtoGarB3Q7N3C13i87DteHSsUO3bvDmL2e70pD8jgCb84ihBhZzrmjtxVxYooG0ScCTN01tc/hnu
iUpHP4w8NbCP3PQ093gHIN8MdrMti3/olyl4CH26+YzROUoOGRrKbbKjBhf8/LFsSeRRQ3F5tjlktb7M
FHg1EfBtFG2/E3RmdgmL74u0HFHiLIRMS6QssoGlYpRMZ3ejPdjNZIcRMAUUSvRYxY2UbfGoRlw0YTFl
UxqUiM/TOSjLwajha8Xo/hUqO2szCpTBPVuSCoWus8epzTDHfy+80GGUfyhvVx3w8r3eqmXdBqg77Gws
/Lc140hDT2FmrZM0c2T1q2VDGPz1nvy3d0e7UVWTZ+K7l0cUd06jfaSinfOgFkdt8gLH2smZS4usprXk
FH8xQzGGtlyVY8z1fbYQ3kU0Qt2wzELH63lQjjFOA8VDHLSechMYPn7+CtTZNg8pk8Q99NBAmoIS7EGn
4Iamws+CCRmq51t7KSq5XjucFetGsuAVevsn/L68gorise14RAvZgJZS3nhgkYW84UF7MltnLXP6uc61
1xc3F1TLDIWFQjJxh5Skzxui1hQ3jRo5oNFn1rWwwB4mhLcVAqH8WMIjwbIX5Q9yzoFBwO9npBDzya5/
T8wC4h6y6/OiEZNizUgLuxpn3RLl1KeGIvHi7PmtJIq3MGxlUFczPzQzeGAiU3lHBZES3hE82GPXdd9H
Z8H5QsBXFqCXWf8Ocf9aaSTBFTBkCbPpkFZVRzXyii8EDY44q3pjDm0DGPPVCPSUDrcFnPkiVM8pc0UI
Wl5MkHITwlxGSJhIEdR7xYcouPKYoJGy3O9SZ+B0dkMQ1IAtrswFueK2sMPZCicsnzTmLSLcu8GYrqrv
XOaSLetQl1Vdzq/kB+Hcuhcrae/0TmHB2uPZaFuKp3MS+ul4Z0p7lljvRofeqohD8n0eYbAjgtjsE1q9
X7/ElAW0WgT8KqL1uMaZnhknDyMf+F9xeukPvediF/Nd8j1oN/Moq68z5HYYkP+b7EEZMt8e9lEFnKlC
kcknasHfDllU2ly/p++M6fXj0U3xq0twIkfok7u5belpRN2bvp03AvJHQ3cyRcFN22wUHdDcBOr7mwCx
7DwPL1eCmdeQzsInMccktEm+flc62qb9/kKWLCIVEeg7Bkhy28BhSiu5EnEFnyWeHyemPrOb6sjInsW6
U9ydyzcOhWQJBKxb1EEMFUDzre7XqK+g0xeQPp/jmUWurhyAl2+4jKUchigIRr+XqD4H+47v3chdwle5
2M/nvE50qbIUZ2oWDiS3mB3dugDL2TD7NinsUuoCUzJQTL6B1c6DZFuM+4ZjgjFliORWm7PfAjd7+yY3
m0pcvphGrNW/SJ/yux7iar/RHdYVpESs8TmBTeJnrVH0PXpIMbkoEFRWZmkmLJgWjxxygDLfNSAYeH7d
8mhtnHIHpszrGi0Bppq0KE464FKS1/Mhw7rBTLPP7FwCoOayE7C/n91HZbOWQixSY6C1OWKptL0XVY1+
/8PfXae6uAFD7zqZrmJCuRjp50rHNnOTlfJNSt+DUxZo6AC/As6Vq+EsLPBj4D9VYu/Z3QKBtQTbJGQi
c1bFSPQNTDihKTmls6/no7dcIVQzWnUvsvT97hTcUz5Yl5e1EwrYpXLbyPljh5uKtYss8xMoo3o23I/J
cLwCLhGHQhgcAcdaW/S+jdsWLbwbZ9Uy+O/uSZUIvCDT+onoH6Ren5iadVPgmX8pkXrVqy0GumN0v0x7
u4UsVMBaNPT/lJd0wmZr5E/k8qMxSBrMzm5OT6JTjBBCax90UgWLfy0m7oMiNacl8B6afiXAwGfly4vx
e8qZacKyBkg5aiC2+PMyVGvO88jR8mWQG90z5gsgLfYtBXLFVyKLHZDlnkgEOBX3It3WBhvhbC/w2WN/
B1jF+mWnIXLI4p2be4vm3B4nMUkQ1SjwCfHfDN8eZQMf7ZhwJWGIhJq4NHqu7YI0m4Zh/SLOcEhFeK/c
WchtuqOZPzaL9it6gkVg1z1N4qQ1ApdBMfalc1HBojOE4StMCbdpUBEropOo2Fg5NmTQFIi7JrkQLveg
v7sxs/yq8cBfbhspyeE3NEHJFAp4c5Bp616gRvtfJuWt1T2RvgHoom6/g0cJoway4NT6Rm7pJ2LGOBam
byewLL+0EzJTRLxQW61/1ph8BMZ02Ld9pYJLYpx9ZjqbH+x+znLYMo9zJEfMk3G90RRgcZlMlMUqypL2
VfuCcucbl76DstWbrslV/VpiwCIHsaEcYMrB8IB000fvfhZCxNXtgGRYs8Z0tpfYytu3wXQZazsMLrcv
v/CECNrXxUwQ2HluOu9LqNmENOzOZIZbsxkekI41Fdr9d4DGzyjnyCaGlts5awrnQIY+wRGW9T/sfK5V
AcYPDTUhpSNb2fBbRT6kzDFM3dHNjhcqJWbU5SjreckAQUmgwNr5VipYkOhvIQWNX5sKvqMy1wKAl+sZ
QxYO/gel9N/8AR6dvcj3ZEwSLxtxBzs5RwmwW5ECGqOpwXQXg9HvoNYY5vto8LngC7iwCSqvixsDI9FK
5ghqUSmDb1l6rGgyfNlWjQUUQqZmaWkzBQXeFbxRpxpHkz/8MwgjiDK5wq2HJLK9UgpvEFnKcBTBSuNK
Jew3HK72iI9ucEGW22K/f6voGIcgajZM2nEEXHT0WQO4Ixg3q5T2KtMnlqhS4HdI/IsFsmPCWlqtr6kQ
7G+QhromxpDrOvCaX8AOm7dooT2dZih72vvYsjo16laE7EiboVzfXFcpdTpkniwcQ7ja6Xf7UXf8jJMj
kmvyn51kdr0CO3q67QsnO4FjaYwSvdVONtik2/3/TMiE8W6FDSxtvJ9b+uxdvvwoC22CEW3Sn5lWv4YE
C2jTWtTmeNCtpg30aOI9Quq5j6h8e9JqxTcarZF0gtIxbAeftEPmgEiMOlmTIXy5+t1KwktOdh+bPHTt
0kNmM9kmHjdNtzk+xSl1sL9dfn5jnSufI+lE36k32qxC2fxpf4xEHQfqT4rqeYkw7D6y3RSGHWuCAM11
vGZxWeCujAMzUUiESjQEM0ubtNnr7Se0Po3XqrX2Ctcl6iPf31t1XbSBByRbPuugGI15Apy/DyfzP840
p8F34lBOtoMGrsua93E3uk8yGdE7CZ/z8Qt8hm/3/oiQiEJQ8rgc5QeRfHY8/UqQloCPn6EEc4Gyj6kQ
V3txdVj2WdcE+Pa9jdWJrLJm8NcR6vRppt3XfSikGROVX5mEvt3fTvK5YZpsh4aPqYU82s/VI8EHJcac
aL4OYC0FfAR4Dw2FQTJDeWRPYrUmR0Vi4t76WXiPbS/2QiqYTsdDj/Up/YzlTxmFjk2gB6mG3H+zqpJ4
QgdlvSJH9vBVnvOpkC3hQdnG1kEBS19k6ryZV6txTQhlG7qw0Vcu7WExT535mB+EXRf/7JIimOXlXnuL
zZFWG43JU3DMs1Mj69Jj50lb0CAEiqCQlu58o8+K6WIIDt4dGfrjWOjs4ezgEp8xPw3A5k31XbksWnvn
o5IE5E6kxLMYacJKY8k0LBDzrJGHg//6lj1EtRcgQNkI75fTOGnV9yCxOTvt/+fj2X3sJy6TAuHiSSm7
Kp9WoSP83gxQ4dZBzBN2sabou2UuzHSVEl7Jw9lNDXwgg39InhV41EV27LjuJUZT7FuWcpdjbVKTCBfP
WDe0dTbNfiX4LONu1v+onxx2ulis7jFqQWwD56Q4wsyuFcaJehpwcxYfT14lb/jieUPEUd77VugIpscd
zhAARrrjFoySbCH8GPon0yFyLYOrwUspNG0PK7CT8MvGfDmKt6mRjV+n7STvxjyst/65ICDNU0CxktIi
Ojt2Iys74mqpUXroD9LPem6tm4l7EP5P1zYSvbQDP+NjQuLakIcNRLtb0lRTePEVLhkhAoHB/oukuNHR
XBamBrdsXeaBYdHOHyFbRGb6cLHj5Ze1m3vgJ/8uKMHojXTMFWDOCAh8aQV0Jb62pCKCO9S1sPeF9g1i
qdgJGZN913ypJ7zJ65SgIAdA0qdQpJr43A81LeDWVNapm2E7uPQfbxCKgC9NWTUtrOoKjyri6kI6SMyS
yyNEqJxa4W3aCIcGUwrAlAUwST1Ta+aitgip7Y5BmPPDd0sSYsNnc9gUmgfXQNIYei/0dnsN+J9jKSIX
CNcPGDhMstv4Ff5vM4xeWQfSF9LEbezgDY9HTpP4t5AYhYTmXZUmrxBgfj6RyqDFbzGpyJyiqfr6AFlf
ZF3nyQ/6Pdk9s7Y51lpjL7PQp/VIWxmmZZPF66isi6wkN2NlYV9w6Ef+/rVTZfpOBDcUEPWB4tR2+yyy
tRTf93L+Hmxo5ZBHGg8OM/p14hSwCT1r6Fuv/TOrEtPivns2ErMjONRfwtoggBE17t1DsdwR+trLgD26
qqJi1TxZZ2CzoL0JpFtBdH5GunaSUaGhQKIepzydogKAcIO3Kn9VRELPD79Nvo0AzE/xuv7MEe9F3Hsr
udmPRNcpec0F5z26Pz+KZNTdN4JhparI9/24kouczWBzkXuBwm5LF/2CwBY2aVPJXQVI/Z/fAJ2u1uhl
AfRXcZNUS9nxyo4g72Zxc47/SB9RGqX9q7vnvIg3wevVo0syDYnUypN9UDWjc0RsuSVbDNZTavAbKNtS
sCrU0YdF9ge9QX7jW5qfMO7JJGJmdEz7zap5+OCyASAM8XYY0QqwmgKcFbDbRwnqehdHBd+rcpgBo8Fl
WrDfpJ3sn0imVhb/CgG1t3PzgWqN+54V7lIzx9feZwYVGCq31vDyo1ReubXwhKWbE+dvlwA0v8dgwbLp
pZabi90UyVZMlQCfFqrIZUgTm4h92KWfoBcQ+Vb09O80WF9vXeH7Ox37Hutxh4nOeNXxG343i1j4cdQ7
hw0PFv+KFD1q5hu2P3X2d8COrZj85pjSZ8Kp28npawuwp3GkGueZmpoQNXm1TZOJm4cJh26z1NucA+8J
8R8lFwW9Weo+znp7HqBlEA8r/66P/0sytRKzxm3sHAyHfeiMMgK6GHHOJG/g9qCVumemsRnRnPreByMe
yZ8S1KtKsQB3QGRT2YvyYofJNRXi7tL2FXfY/Ow61AHAYSTJv5op5EVEJkCYYA0fGoCOQ2CDjktBepMC
H0Y5QZ4WzFgHyFMi3mK2pMVImmWEBTjt2s8lhghfvyOADrA3SnX2yRqmWXjQdLDhbaiGCcmSYJYBonbo
5AuHot4czMW1hKOOZ9yLorVK1ZkJ1QPYP7cGTujDb5sGWVfpNmn6S5brGnYoxk9Bx1bLiSD7cB5ehvze
1XW2U+V6BtsPzaTHt/o2I4HpcB5R/YwiUMPfzLqssFP/gCE3+7RqEkBU7RNUdLL6zVxSFfNnC681lIiN
wheVdjcSYNy4Vsl+g/Er483dw9Z0ikFWhcXWCivaWPrFSXOICp/rwXh6cQ5rYf0sZ7S2m63o/Cc8fH5E
rybgOAjjw/6ArlT71ZoyEv4jVfBxjZlNEPknOFAZgxaSiDdsnmK1xLzX8KDzH4sSUe/ZBT+bzdrtFPdI
tkomwmFc44pUe5PHWBL54R9eUZ1Qh8fgImNDr9c305pzBVMNUaq8HVtDpflGGPDYNSvc77lt2SZe3vcW
fEGPH4HRGaCPJ3olUD5+0jxjWd0Sl7V3EPUWJERrpxIn8ifoB0HUhHCz6Qo80IfSTfDZi1m7YI66rvC5
/wScJ5zDzsu7YqGd/dQ5x9XatYr/ZZW1DDSuR0AjYMhu8T2FGWEk8jXJp2j9ug8cfxF4B4BASCDaQCu5
PQgj759SSfymwecerDKbj+s5uJZnHO/bMUmB02ZzdhwctIi+n9hNO+ybuwc1LrpxHjy9wW0p2GRq8v8r
GZH51muTlJAg69sHW3o9gubAAZkrgGnmrD0/9zt536W4EKmkoBh95QNZSR7OOX9Z5QPf1KLhtRYnodoZ
upZ+NHFOpZkqtDXLdmSxNjBBqZCRwk5kJW+PvB311Ajdyg2NTxElgvvDYFrD9SMNDNIkKBUpPQTZt/vo
BAIaE/oKfp8H5QfN9e4CQHJCRd0/fnlwMNUOV7+AB4dWEzzuSpqS2nuBK97OH1n7X0wwMUKaB79/owNA
5k/FXTctII0fNsrLLcb+vQt9ZvZJ3rHnGTa7VbieDuFsvxv7OAbOK2lDTow2gBqYjz3MH3sL2HdjIVoH
7zGanqssN2YhvjZVMLSnU5jWgfBfKmPM1nMSvoZycEKFXNdPpCwmuvsrOEJ2eg032nu1Sbiwsv8Cx19P
8Ws0Lf+D87uqJ+u9PV7ULVDClzDJZIOkjDBakz3S1h6G//uABic+uN6kfx5R4Vy5FFNxoWrnfbrSv1c4
crO7OMZYRHSuL6B5+u+3kx8fgvtlC4mJdm2EaZNKA8RL3R8NRdAMGWxJEVYSXyfnid/GOGftwpbsWXX9
QSgnpZl31ZpWTYViyOtEBCXjYMaWtBO29OvrxecL0y7IAD8PMfysuTOJu2dG9Jf/YJQ6nh961wykvpBL
Gb9/PKdp8gPFnxAE7yD/7ahCEQitan4Yvw5dxu3sq1c8/nsdfoXpVgwLrhyStcb0T1pwmpPLGacCwukp
OZ5WTnj3h/SOup+9TOpptaTMc9GWfvb9eUE57WXRYQtFRbhSVcyQOzVjr23m1OaI5jssDfClFlCiw6xF
1PhcW+uCRX6v26fybDV8JscUEaN5ZQ6x5F3IClPxz5WwoY0CS7z/6ylsAYuDy5WqAL/sGL12HZt4jakb
I8eOkjspDEtkVuxlS9OESHhFhOGw1edfHXxA/qV8iWMzeNE49bt7dDf5WLj5+G8/vUaazVDDrYyEHHE8
Tu0G1oNgvqJEm+GW6E8ib/Tivh4tk9AOt3QEmxkzBS/Endq2GLwdhIfOSr3Tr4Xy0YhVDEi6RrscdU5N
a51b1yT8YtZpCOzumok7iNFL8pl4fu2QP8LCKDXUXAj+/4N9KR/DdKUsFTb/NfpDTsai5mXnlg2uZo05
nJLJKStxX7S3XREvqlqYjT9fY5B7flNwtsiLF5un/sud99o8gn6vMPjNZhBwLFa0c/j0l6Jum9n3UGmr
6K4NjYXEIQYOYRn1vSggavX3SRWYKjF5UYZedexpMeA7kDEb2gBXVQERFPPMYBDmA+w+Xh2EvT8/GQJe
/pze0x+BCQhEqprj4JapR61uSBaYFlaysnhCuAMyf1Cpleto4klZ8BODDxSWnqOL3KlMLaIE41fpRBN9
inNq1kEFX+IS7UQxfn0LB1s2ePsZR83BYk1D3dWBZsHvoXbGi7stc0368iohT5jHigwd/P2yxiYPt06d
RMT3GDY46kZzZamaqOydBkv9qq/JGoq3Xe27gqZL+dUycaj+UQVAiqQWVd7AYy9TmR+BgEpfHat/wf8N
AH3pBKqbPldfY7FuCtXDoXdmMt2AmJXUeWcLgLcacpEflYMFsQugCGDpW0/M+REuI6ZN/KEYOeMrXQIR
ok2hDb5xg/1IMphBIlnyL5i6W/cXrb2DnY7/iTHpr7F+dKxDgvOC37lqWL5YM8indJq+MqqOLcah40T8
56eXQQIo7xfhWa4MHSg7U3SP+6t8PzpGkCloE1CmaUELz0WtB3XZeMkjY8wFPwG/CJGAC3KfzN3ZrJ/3
tvtKZClm9rGijRVXNlhtS3/NIwB7ndyRsPNTLt9qY0KmYzbTtKT5hdJ6InlCBX4MD0xnW0uRO1leLLJ/
QK2ScEoJmxZeXCRbE0tSTeDmuGZX/urha1LA8fuzJ6eLKjvgeZ/ZeuPABAmMMd1142gYr9h7yXGUcolq
FcQ5+btMF/uN7+cJsi5NGEdo6hYFFQkJRNPN2tW+9KiMegPWl295golk7tRuDjJ3bzLl5dY2mSKX2Id2
q/tHr1styxBkFu6FaYvz0UaHMj5O0PuVL94giiX5UYcaiJz6KOHtcWhjnHmfPvNb3ejxLsnIc5p/2Nvi
RV7SNqcpilYSOS7+z/ZWNxsw15T4d6RKOMoBSDAI+BKg2JzRxy6JbYJipU5FLLIdDD/KtGzvCp0ZpmdB
sdcAOavvJvuWxlVZ4F9CDfPyHETc0knmHmvfeehAivhChD9JmBXDeRO8bDNROUYz4+r9Citi5tOFy5Hx
ZS5NsrYXH6GqVKV+ECWM1I8iatbz2GuMWNubr+2oibJ/KmKhLBEZ7zhp0D+GYC7qx2mrQmxsrxRtyhI/
UMovs2V6BkB91k3WCfITDFSBqoFes+Nd3ftoHrPYG1Ox2Ad2CyxMWJ0QDiF0VsyXB8H93suh6JNfS5fs
URTvNELn5zYkehguet5TJ7GrvHgovQNKPO97fw25xGmiFgyEsWAEiWK4zO09wmkUFsoYWodYFU6ECJXv
Syo7UlXexiExn0PmiIrUy2oBOGel5RMmX5oZ2SkyKFKEEImRku+vPDaCjZ/6OwzIoCh9V20mGllEUw/0
Hm3Pq1kNo88E7zb9aym13qHyMUheBjBAqViKRxVcSZ0eumKFVlyB5Cw8FDIj7Fru5P1Xky7IQ/FgMWkr
Uh3UQaCAga2DjoTR+opGoaNzBsgUNgRgz8qG029UmL5D/dT/GK5f+ve7gNin9G2LXHEDxlARqiMlkPe/
4R0JzXz/Gncaj2ISzRB6JW4asc4w/U0q/0EKuZDEEEIDSp358sc/NR80aqezNiJFce63CbzUUnQbaaJn
NpjOnTvurTZwwnXc1l9/7HkfRcTBeXnRwOiR7n9F64/lk7hR4RSryWSLon5Eo74GSzOTeO/hQDUOiF0H
Zv5f9QTSOlQx8po505UrIYAv1nxTwz7bibmm/FImVSqk0msJM1ZTH6r2w2ROIeHCoQAsli4mgn4lHTRj
o51MkImFBhpc+sDACDjw3hSHfcBRBIW9kyZAg6SvYYe7Rm+HkOFahmSVY955JOOeNg5XdXcfFjgWkjTA
Z7BeV3aayFScuVLTxnRo6cF7Aodo3Iw+AAztRsrnRcKIt8srLdUYaolBAxP5dNYloXyvH5RmylTej2vD
o4m6I04N1DBr6UWTpLlSeIuilAIWinUwZIGyqVBhwEc8cnCeXWJ6oriqQc8EYl86lWQ850H2+QR41Gdd
vCjtQpM51uf47Dz97cXxL5nEqElIKaoGpqEy/kPMd2M6DfabCTqqwK3VcQd6qaF7I+vlJ7aWjDiKSb11
4lOM6sTGWNUxw/z6YtmDiz3bniTB2TrCHkNBj0wSUTJPXn1Kl9iiu7lF/4x03f2jJljVNDkZLQg7rQSX
5l7Mg2nzEd8nAX/D/MbOwfBAy5BYhKDM4QP9NnPwrK9iLN+7RkVaNPJBuAdqDr5nxcgSXwWZXR+1etJP
CL9+LneH+SU+DWlmEMIDDS1Umxi+ynYwZ1IS2pmaNxpdVJcx/+L5aDt2Cet/0DcbZBLumGptm9WPfgWy
yE8b5eQ7W0Aa7ymJx43EUme7ETuGuOzkgLZBg9yh5gaoCdk0/v2WtwKNm+12FzSqwrvwV0u2XmYTdooi
gcc0e4LG3WkKM8Imq/cro8Ji+WVs9pBCLB+E4pkjMJJ1NlY6l5hnHj/b8zTde2Uu5xEB7sxuQfzXKWxo
KqFC8f+TqP2uQ+Szuthmh/tszm/5x0Pc5RgvPevJCQ5zVoG9e2jO9gqjzESoSq+Kn5dJNMzu9bqTUrG8
Qu8sM35/8QGWwmBlyKhuRA5F6OOlZWlhSzT6zJ5hjwZNF7lU7UNMogtPbS2NLHqgNUcmI2G5qfSosak+
KmuhxwRrKQAJGiAK7lJkhANnWJTHKrHmutAcaosf18pnvudviFJvnd3zCRMy5J+e/qq60w8CkAwB5uY2
02Wzudy+HYALpu/gCcS1f59deqDuO2/JtaQWg+WM2mlvVQ8ku6OEPae0sDieA/c0jM3T6tJTt4+NiI9w
JEx4D5aTUJCyGkf1UbSGJhpdwPO3sY8hr13DVmKKEeyoI9UGBVF6yUHYXRSh20TTmkdOeF5y1TlADEMH
4zPV/udiu4L/n3ChWAqV/GubxMtSPw5+B8NVALDOah33nxD7Qb42/v7TJ0aNtRfW4WjGgapigPnchWcC
HXmJhldFvCKpYT/oFT6xpbSTDtFJqonOTyK2IiXTUQa+BKD9JgLboQN5+N1xUq2vCCBcLa6Gh/1XbRJx
UFd5D6CPL50HJmVUGUBgebtCRH0gewlp60XYh74TT4J4cRi5b4tl3aQphSwkP7HsDgb/p01yujm/jQSS
MVvOSwcGlKbrU2gdxDlyumwo32I22SySa98ipLTJPUHmKBgPMiVc/lyhkUBlr6b40MjjHyjmDUe5ApXs
RBMLQJ5DSe63b5b8vLzmYmTjMsSWUK1dlGX+PEHcjTQYQrsV0BmxD0Gg5hpm4vCSwK8AsTkhHhJeSwCt
N2COBonHeVS7n0GYDAZvo7RWFAqREUNUXZdqZrPmJYurh8tmwmb6/iRCxNu2x4RFZbR/xVtHuZHolasj
UKXi5lt03pfYvpvmEtY+lRSI2V90TLCWX7Le3QcFzujb7gmMGdOMFa7T4NdtICtntlubCAwk42yzSO3n
Lf6+C0jCTVrM7KuYgjfYUVz9glU/qPbpIiZgV5l3AthmNVDs7414jACLC0+5hDyTvuW6ZLVZpSmxXIUx
BrfmX+cLDp6OxtQZjttI2/Mq5GPh9r20JVlaSzk1PzUCN2s480P2l/GTz1aglNvgmY9yoNnpMVXRzkCv
dFUGTIetnyKNjeSse9SMZhatQkVclhKscK75XthVAlIcXHBtx69uZRNw7Nce39NvbkosCCWDGMy1yxC4
3gBH5zIXSihr0U9GfF5rd6zsll75qy8Z+EvxHFG9PVmW68oDJK5Ovsm8YVDgJa3V9R+v5UD6H5S48Whc
a+dBSWb7F2y2OoEPy63VGhYpTDv1wb3KPot995q99GdOt+V1UB0x991XsV4qLEDeAfAhCeuNEWu+Mqy9
/NCTs+t2D5JObmP/8twkgFoR5uVJUCZi3W9/mFPnVNADl82C2MMEoPa9oryktKMwXQebXvcLK9RG2ij6
Ut+8KmjSvktQhtFNBDbI5zBuvMdS0//FS47l51OZ4UOFEXAafQUC9ak+VnC13rdz0waAz/kqL+aDH0Vc
3eGHjKUeBfR0vpxvccWtSM1LLIRS/X1MAgZt/BkwUW82BjuNroKyYQJLmIHjYH2tyizEIfE7vHwN1KX6
bSY40QhVg+Na6geYeBWR4nu1oMDrADXAtEAq5lwwZjMM1fmTbRHJYPXezC7itT9nZVGnN6WQnDJ7A7f1
sl/4ZLCjPycwJ2Sr7eOR7z+CuqNXatE7WSrb/WvwT4aJ/ML2H5cmshPQXenmyYDrBGF+1965AshKH1fE
dSeVZM/2ZbUklTgSlGeLmqTT/YSHBsSu3LYLHoAaMEhjm/0wQxyZpXvZmiKdUmqXNwJUEDjM81RKobqO
xwX6znVr5xTDIPvw65CNMKDx2lUQN85yQnR+96e2feS4ICgbicK7wnoOt4XvGNIaRXBjjr54ThCJRGF5
pjJU0MZFIzp5RCJDENVTTXL8ofPZS2FtbNqhKg4sr8CA8qmyDn4ZIITWOB/6wW5t1O3xebldLjTEeHaJ
Br34rzjoBHpa17H3wDGN7YFt92O5aFXMii9SjPhqJO0SnOkXwd7uQmft7djushtXDIIFE+XbSR+gw31t
SPpKHgPPBSqupuEXWNm8hMyT7EDXfMzeSKdDdzIdaeYA36wu3w+bAdg6FofS2CQpLGNiGVbhWAs8yDEn
t6oB/wzwXwMfJaFn8WIr2GmNXIsIeN/U+E7M/7FCpPXCgR98d62eBFFWVJOO7p9ASmYrdviQhULxZaXw
HMXRulw6YtTd6HT/UpWLD6CV4WJojYNRNaQ3IxPno9TM11zaPHVW7KHsZ5yh7GE5Y8h7PAkdyehyax4p
IL0oJ5to1a5K/zBMoZCVXldIczgZGwvPbOhF3vG/ZiL2qbI9tnmRxxPFWXenGjfPCKJDS6H/ACFxbUyY
neNeEPxAG4uqst/GT1yIk63QiisJBLAW2nGIooX+Ep2zZ1iPf7EYtDxX07h1b78JCQaQO+j05T4zRHT3
2ef1uuIdOlwTm+oRiNkk5eqRH1CpZ/QE8qUjmTRvz4e3Oytl0YFWc44/HeUko3stYipYrjtgWk4hNYex
0q0aw6qkBF6knkl4mdONP5hJ5TUwTGf93HCpTpbDiuNNiulOXhQjJDAQg978PO5QrBoqC/HE4TiFf/lV
vQQn9v7rly1xF6vM1XKaQ7zwMtmkiiXWKnmO5/9aP47ha1gSaWtlKJzSgQXOwX+7Wql9w+fmnl/sXJxJ
dmvKO48+16sGpCjJdhwEHnaSRGs+NkHHfK1+87uXYv92R5T8dqYK7wxM6BlLgkBKvNnZWnkVzHjr9nU5
0GHn6Q5C2pI8Dd19ztiUB5YIZMZhhu0TN7ocneYePz2UKItESQ+FBHPmUnVuTOYKXfBbWeE4DcP8AGhr
S8dhA54o+nOLDVUyY5rdGNo/2fwSqEHBfGsQBVgXUd2JWf94LSDLs83h/YLyguJ4DPsm+xXL1CtBjQkY
IDMRQcHT0R55l3Dvx5tlsCbEwVmcCI7rdP7JYj/Fe9RKt2C+YOHZF31e04+K6OnMnH2b9qlmbp1w4TfL
PZ1vWDPJdshAc2ExwxjXgBAU+J3KYDBIyPhLY1j/F4KOvPvxs47mEM0vJrY0SSFo0cQSpQYPbAgLi+Fk
4JthRrV6avg6rS9Yx/52stiqoU+o/y4eoWWvCXnAq+Tvtfgu+mwtjkTazfn94xfIEdHCBtOj+809ttgc
kRn95e/c66TXgiqCnqbct1QO1rQK12lqogSSt2DWGN4Xb8f7vDef5WMNJF00NAbCZpKYdMaaVqXA2ncn
DNQSY9R+tDerHLOTIHqZdjgxNOW/qbz2jJc/pJkWkhNLOOP5Gzgnzvv50s2gqZxW6+WEka9gZ2egItI2
6c9wwIdsoGWSTkGDlbEluTxaxzMUsybaKtxfO8Gj3xWNb/7mXkWlde6rRB+oBy9W/FWP4TFURyD/eAb2
vqFAESK5+EqDdJqua1SF8Aw3clFD4JNwQEh+Z7KTphQqpZkdBQkW9saeKZhB40nEamgilX6rG4Kza9ld
sEtfy4S13Fhh8QWjUFuScoGPxmYtM4ujHM7ZEyztxjlrlFYvs2t924cDAfMFC1k1vv21VXhXIFKVypTn
6DDRXWvAqB2P/a5mq6ygFwkF/jqEY9OaTpGML2JsHkbpZ/k0wIQglAQnC56UR0/qPLigUCk46S2S8txP
4yhf/qVBr6mrAo3JxCOWeiWUehe6oD5VyE1b1OBF23vaC8wYi9YeQvJjEyi9TpV+GCrWe9SFgN4t8Fny
zYs4ho3kCk6zfJRo1EmaZi2LdqeLlS+VvzwnQbLKWrT7hN/CnVnwBGsBmJPQG23IXpRtLI95P1/zOQ8C
vAq7OCr8K4cDs0g0KQTLaKGx/+UTrLLkyNgjfhiBB7mvCISe27zgNmoSVGj+KK4yJwnYXfeR+z8wa4VN
SGosrL62SGH/qozdqdB6ZWxy9NlDxLvuxyxAx7kXPPdkxyUjuTZ/i80rsmX4u0Ie8quorCFnShx8Dv/N
Jb+6jjOdSTfaX7Qu/+wMODwOJX1nYT8wbfHlYZdnA7gkXCZLGaMr5RupC1Yw5xGevES0T8HHlc3n8gfK
Gs6gEih/CkunX0v1jDGhzhh5/6ohW8dZisIALchlannOhi6XM7E8Gv12VHXnx5THaExuw0kO0+hXPaVo
A5veQsTpzxSCiyNXFNzH4pwFihYg0feYK733sRDOEsZHPqKRjRVL0Cij+crMUgRiYmKKWp884OWm5aBs
tt7fS3vFDWE5gF436YQcX00CCa4OtPAneUokLNIO5jl+wfg03ea3ioeJ4GAagLNaB4esBtrJPMDm+cN4
CDjQtQm6wW6A981AjvqMVeiVNxtUhLkP9feNy0yXoaJNQyaAEj+Q6NfItOuirq4+/7NojiKDNiC9qRRu
IjvRJHUp/7+y/BrxBNiB5mQLGAFLrQ60+0ESmw64vAMo6fQaGEpqpOixdFWteBlcmYcuOjYM5xTCZDTX
uZ90VeXhsFF/APd3b65mClJTtPNVm9A12O2gq3Wji0Nau6sXqFazo2jBHVhsHZ/6yIO8ojWEKUElYhn7
X/GfmAEoM8XTlhXuksidT3elCt1x6V5h3g2GEWJfUNjQp+XhJYmO/7bRMB3AyxqzWeKDLe0ai8uQJgKO
eoSbvpVdj30RcqUd7eO26RtOZvmdoY3R8hhAf0VWLsu5H/tmKa6OpJJlqSybfkss8SvuFD8OxHdhRaRt
Ao0s1fUIa3xdhbyTXE5r4dqpKJWJbwGj0IFbdwakHY2kng4dow9aKWb3ELAMjQ8Pboii4u/dmzxTW4Ef
ybQtbglsl/Uj54qutWbZmvt+2TFevcrTYQOFL/31M3vjr17fyOvyOTMcjfAaUXHtZiWWD/kNkoONRBj4
TcnzJI5tIOA3ny5KKnUBUFUIlMDL+clxCPV0DkFPKj8SYyGs/CTTH7q3vQXBdGDNTV075pR3xUj+ntTg
2TH1sjBZV/w9Hg0wVm0vk6xHOPPvNGcLlNW3+faVeNTQRL6u3dq/GEHf8n4SriJhlR0Vh9NZNRpcVYH3
2kuwaki3t6kC1TJ+VVJ9FlGlYTgKzDxbWTJIdz/fWlHHIpxxb8MV+jRYENwtsTJUntxFo3etE6R8OCsr
ur24a7WDKg/bvYefipmZvNI1GdqaDomoLjiwZtRjydy77xSLlTbA32djxmlbnDjtobruC4oxywsVtbfD
l5nxreGWkkJ5rcNva625sVJ1RzXe+Os6oIGZmnyCdAji0353bj8AldBeZM75lO9nowEJdso72STGQHwB
rF8W6OMMnOQRKatKcfq0mEiyWpOoTpX3Zg8UYn/YDdKdC4izxMPkL21aKsZRQbc9JFAhuKedZYeCaI5P
32+Ca+qeKkLvKAacaai6bp52uD8sqm9LH139SRlS5btOQv/M/zWXXvTZa2/3rX+VsdsSK5dBRkIezfVf
MwzkQeqJ0dZS7HzRF3jl+rpLsjgGnhhqmf61A6RMVz2ahLrF/mQud2uR0+1srn8mFUXR7X33HL7fFIoI
vt+GPt4hu4V/G4hVfZpMsZmO3zNzh2Ti3rbQz2n+w3vrTCTB/JQfvaLU/x8BJ0WXE90EgTQIDNrDEspz
pC+IKw0esvlFYKF1uY5QvkD1r3aIhdNmpKjouTJvM10hEuv3cYU8ZF69pyb1PqDSmYei17hwhs+FmaH0
X34iO3Kf6SxUIYkq35Qqf85i6RBR3IMvVCIyuopgOOvgFm/PwgbNJ63NXx5klQ8TfIx/bOcQGGuJJLL8
KAmSPSO5CEgthPV6WSxpxyZ2vema/L1EJUqEgQdfFS83I2dIgYYSalEe9Q8qby6YMw7TAZadWfEZDamA
XTz4anA8OSvILcWHvhnDM97VCV4SSbXW5lyG5Qy+EJMSrW5bRY/o/M7yq94HzFQjf7ESON6v1JTrGcae
MY+MUk8dvyCBTrbEWyw3DNJvlhSBbtrpAyaeirtOAi/E/VuBHw+Qfnb95Bi29SfogncOOT2CaJYYUbm2
n6JpodNPnuxmuFSvnR5J1EBA3/0rLg4Itssd6T7ogX1UNI41oWy+FkcFqW4KQJcefrlYtQrG3UtjuOCR
yM3FGyAMQbtwQMl514USu0xZa1OnK20OCLC4ep0c1HZygiaxbPo1254oJi+JFo3dZVGJyrwBC/UISsDR
R3MXE68JPOWvpmSjDg3l9fGOij6QgvuobIjWydao12/55oCFi4vSeZMqfrIIWMFCwusA4NbkqsQk2Qjp
XIJIjemlhg5kff51EYGOcGnNn7u6q4yS8c4E8E1Sy5cYAv2LFdP3EeNc7bbdleRQ1mVKB7/ogMT8BJ9w
JXmT6SGFNJCAzMdNWg77dy3QVGG562iELU383cM6qWdepJl8OdTjhP/5XHi8uR/XrlolLtLaVIJYwew1
QxONE20VA/0NPk9jPE10How1BeVwyUJzUlAsp5SIuyZhBBOoMUZ5IeYyT57vyKAFqxSC9ZNPhsaZQSSc
Xnp7z5gF11rsLqzdMt5Yl7ZDiujCbg5ok+E5t+P1Cl0A3N+y2mlA+IeCmI1FY85gwKrQRUUE9eVuPUW9
gWiWT52MiMtUZeCN+MMG/GqFKdsJpnavZ17Zy3WD1H3A4zMDmhHblzNkBlsaXj3GtDSVbQ1BuAMTIV0z
vgHWZaSD618aSRAuAATirmuI6Ux0yF9dOojLPOeEvQLWssrOsQIbU/34Zp++9d6p8rOXv/y6o83phs/t
mrv31Y7Uzv/Pln+9LzpBxwIYLHsH5g4XRcgMNoZZvGZ69fJxZLxzGyEr7A06dDuITSjpRi+fBZXuQ27w
i1GGdX8puorcDHXgbk897rQl6RuaR1YRgAyObeis2r7IHrCTHlu2Qr+aEXl+ej2rKuRrRcx9vOjrBBXs
oieWJi8GbfdA2OAxSGvBkqjIuZhzhIvAo0UcxxNJNmd6RiABiHQJl9F+m7g8LvD7/UDko89/JfVn+5yi
1bMwEqcg9+/XcWcSpg8s2hSCR9BetiZwxdt+cSiqCheM3dYrMkXikmmYiwqqvXzQfl9lT0vnXsLCiMW8
Fbe65aY13+m2mK75c5MfnoFzK04XLN1VpQc2IC8fa9M1pXQ6fKnoiUwS5RhG98YaMAjJP08EkaXkX8ZF
BQI+uvsR9nCE0v/EKa3v5WuOYGyDUb+UEgd8phPFZy5ZYXG+49cCPAIk1mPOSB41F0zSMpIAeEAmiREc
oORQVxUIsjOtsEHY6sQ0fm3+7F3Z1CTLbyjbGk1cK6wrMLJT1Encg9k8YctYf1zm9AmKZ/JQa4Pcf4J8
e1diaONOckI0joJkyLWzkTgNb5n3RIYSg23aUl7XwmFs9AEOaQM3WW2Z0XbU4ZsIf/YBKt6czCvJnnY8
7f/sXxtKx8KX3AtY1+tZw7JixKvd/anwuz8OZ0wxxLbucVlsshNXdJnh7w1vKcEH1EgcI/UgadpDZUtE
GjFsT1rbH9zAQs2w3lVElkuc3IY/4+g81F9RMZmQluBPXqdlgPE+ZMzA+Rj8QWwYLm1peNHHxJe3/JDI
0dNHOfK0jnYqYJwEaZjwqATCWxc/sdYzDQsnKFjRDJWIMBfispmPlFcio62oVWOHpY9rE/Vc55F/27Bt
1M9qOz3gIVrdeA4i6m6hgPMW+9pywIrzxP43TfAEKHUAqIMwsTuwo05cg/mtynf9R6+tMlmNNM0R50Bf
wslMUWXLofijTUyWfV7MaoNMAlQ8LxxRvqo0GGwzik7OIv1Bq+NLOiu/tWUPS5Yw+uNzAlkkn21eDDdb
3S8O2XT48UsJIcsPnvzyKi35CNi/yQ0ZskqyPKiIz9nljprggJnpxWZKmGXauqRWxlTkjTL2nLWf+aCr
a1sspxvEUQpxrumC5wl667W7iaYBfP7miKssmHgfqNGPN0FxsH3D8rsh1eRnk+GxatOV7xqMqzjWSoP9
DJ0zH7sWLbQ7VnANbvZoHHjhJ1egIbMeAQvh8VM7Qwf8HYVgWhv9+A8ZbgWP58qHY5t1U6m5F0nNu3Ti
0RLf9+ZTo7ApWF4pN32CC41nGXD3sbsaUTnM/FD3QuYam+6mPVNRI30qJ7jCmOxkzk08WK271EyYnGrT
GmNoxgJSTSQ3hFuU9fbd/aZwrnNXp9Oo0bkJUXppexRYnBv5C/LuknHvB+VbBnAuUbPvDc5ql0wUWUyT
kNCaW/c74NfbPmD1mT6fOcZa7pYQf1jGPReRJz+4PLCmq9DxXB1X2ke7ieNldWHEcTHMHwridgoBh2Lp
fA+KrSN8DVo5uoV67/r0W2iuL/zKM2w5hiFJRrGpT+nmeMcAJlxGcCcI7QVJFAc3YInvUeZkoFSoEl5k
ExxGGuRFxtqbAurLKCALYJ0QvpoMQjCJCdzB8n1akztngVgbfNm4B+wnrYjO/BfGp1MpbhbltrzhAy6A
/TsywrGAuzFCWoz6ax3Ikatq/5PQnis3qSetTy9jJdSrU2Se45sX7f5gI+2fm6H5l3yqgaX1yQAFAb66
98SCvEfbikqvPOBQlxxEdG2yeuAg2kJ7ShWOAWgvuKVvwbw5PBbZ3RVm1LxiT0OgkvKgYggWSH4aXDTF
GnroLHZXYWJHvdSdJvdWinkqXasWIjG/gMD6dbYX+c5pd5kOw5GZ3vy6Q84AUW2XbrdaShAJhgzPZ+4z
zfnW4xaeu22AGiLsAgL7svqFcqwUDnKpCighk5/cxIAI9L75Y/nycJnK/UdYRhr8y9SqvAu6hAuK4+hG
3yWNI7k3m+JcmR9GnO86T/iaBgN/c+qFgcPhxYi26t+ja1YMm7TybbfRa0+ZJFjphoiftUTWl4J5fKUn
psO4vTtFsZWwWfQekvdBCYfVTKlN/lDtd3DruTLHTkydNymVdseBFyOoW6fKL3mq9MyTUGVeSAH8/18E
tYDTSz9k0gmr9DBpQeGd1GXhPayxidAPfuLDRsMjud39QzBtQTNnG9SEZOEGZksL1s3QEzR/39tlCcAK
CwB4/z2co+FESrJl8MFamGsaHcpavw4VCgI+M4++LHLbUmEgOrUR4cXE4e8UwrihlSb0inWyII66eEcC
HTrDvBgwBnvAD37I0Ofa80sI48KsJSQ84jKJjZahpzclT2/kK/wGBtFuIuERMxqBp7gGb5BhOb8JxOOF
//3nuFVyE74kZWYh2B6c9HW/xOZ49qd8N83uHm3kpNauskKpwr2HOllAHcbyj1JBsbaEnxkt8dh14mGC
gGQ/i0BmFrliDJ7PQVoEa7Pg2HrKSrKVLxmfGeTq22WU+a9bNS0vhvEJf+zIk2w/L9hkfWfoLVaqcbX/
aW9Y6iSMTxW0RlQbn/10SAmBVZka+8NJuSenumQTIuxbaxJt/TVyJOYF/jhPV+7ZASD9Lx08Vi/8sht+
18k6Omm8ZJ/bz5Duk0RAJ9Q1ol4EQ2EFyX7mWm0NeEaD7iagSt8SAYk98sxh0SB6zDhGTUtuvMK79Pei
xnNvrtnpsnlxziGP3S4MiPBclzSyAt9tzsQErWLrlMP0/cnuQP75l6cYiwvmHezYca9fM3ioIMmovIbZ
WWrCQmgOnnFwaoc0dg2UMWck+jv2Nf9abPqKNQuwGKTL1hZT/baYx+KNSceCDqNvGyS5EF4i9Ln9vllO
p7douQ5FEuM4iltZSFi+nMrht8R1LiAr/RpvIJ+KhGav1W73fVSAANhL1oDV/Lco1El45Gpvb9S+c6pJ
3U6SgtkjmV/AyDAHkhFdpaOGMT745Dcn/bkM4TtREtm71OIqQC0W10Xw7tQ0J/UUUB64PAT5jzVCRf3P
BpVKnoHObVFzVGilhAe3Y2W3wVWUajuCnHl74FdDxwp0eI/SFK8nrTKV0Nqaj0/AdV/HRGRUcYi3SUBN
fY+E8T8UBzw099+SfstemVfFGywA0r3rxrz0NO5MublASdug+4v5vee3kPWr4zn+9QUKKVvKa36ydfVx
QPTy1sxx17e6q6IslZmyChEOKjy4uMzkW8WDLCU3y4GZoyVVcWTO/1GlyyAvlbvpeOmoiq6h8KUdSuQF
3vEuO7uBtaer5hboo+Yo2WgnZc9w1pFqfMCOXrVYirP4oGd1KCFuiG5755GwBvpvWVhD0AHlzhMk82WQ
XAXqX4NgGc3Fvlr5ZGYGNNnYO3xBJ+B9RV4ceSBkMAqP/yc0Mq+7MUpJ22i9u/W575ePVi347/SnBClg
RhVprW5QfBrvrIip/QY5CdMQLsnwMWJw2g8UqOj26IoLbgGiJZj7wmiMHOtja/sAQZzC6j7i/V2rb4EN
9HRN7Xx9XLxpKrDuKacG5OLSvTvfTfqOMUHnZMPlVKc3+Tw8d2XlZgW5FcMxryIQXudqKvHAVyhCFZD5
R5Z8TI7cybL5TWPpTMP041q/QltBjqQgA0cfsTkZ2vEZ+oPvX2ORc/J7uleGLO1JKGrDjBQJh1cytRDa
CbB1akdIeVAOItiUGWKjOOLiad0/ie1sAX7+B0AIGM00S1zLiRAVAXsl2a7hZT2k0E3O9RJzwUl3y/Nl
AuSfCDfxVzEV7/NsJe1wy4sx+meIs084HsMcoiIJEC5C2JuQ8PW+fi6SZqSBimfmXvJDsV03iuojUJlx
2ax2qymczsF1qxLAichZ/8yJqgfEcj7sYwQNZ5XRiiA2FNFn5tTi69XRj9PsREq/9JkxaWEyM4GZzSiP
Bodz1czvRnQPgFvBxbe05qLp820CaB2Xsb7xNWbpzw74uOXHoKgrhMv21Om4+JuKu/km8COeoIXRi5Dw
YjNDuish+gIhXlT6djHxDlCJKcp5R7rNToBfuHso+9S2feTYa60h8TpjufDCNno1S++jYTa0SsWwO4Fw
N4bqkh9xCcP/iI48idDJUB6p7XoTkTPPlDm7s4yHkWJqXzfkE8K2YXY0HvwOWrqz345Gpa6xeOe4Gi5g
NmyCz0SCkjAYkd43/zXKUs9jc69Z6keoLYVS60d9ZwgI6qiK2wXWkhupsKGvq7W3z+++xhr9jAc1oumD
tJSk2DTykpjFxnTA8FDDB0t+ATn7lrH4MUkYjzKEgGHXEpRq/x7m9GmRcEiKkZzWykU9Vv47HEYaiz9b
2AjxBMzfhQGZWgJkr818LWfuiDi0/RREPj1QXAFnzu5d1BZTAvwjxAUa+9n7HFH+8y9KRozY8EMFdJOB
ZMml/Qa7NiSTUbJgfhhzWBybUv1j4ZFya5SygGB7sp/u1cmOklAgR6967+hyjbMbKUlMi40m8WoSdg0W
zj0tusudic/LsqOBvoykjnPBFl1IyG9BcpHYdNDD0mMKjy2rRlzF/+M3DLVtkQjwQdGOigRPP/ex9Rkf
svgsy9Nmg2VEXZk8rHLr34Zf4PQkQ/akOLs/bngyZ/UWxXStBdtwtWePnGdepzAhGAsdztehC7gaZQzG
tpzLPbHTe/hYl3dse5RnPkR0gEWlRNA3ply/yYHN+0slLQbc3FB94K7l/Q8NPKgjjEEOhZ7QkXqPS17J
tqdDTyysh/QQYaNx3r8TlFEIqlCe1JP2k9QNtTIA/SBUV87t35j3CNNWuqxsZp9CjWSIGgUWqod5atLD
lfeneGUenklQrU8jcNHKoR2iv6rEYjI6vaRI4qjZhCWmWn3+krz7+4qIIHtrAfZqBBvJIr7/dribWCEg
HTpGWzn/scPUFmUwxbz7NfQMQcBaz4ptfxY6e3c5EuoST047n6dEDKkHBPEF2TNItDRgCFcs8P3/rAgx
yGd5bNnzKi+yTIAUAiC+AYKy6m1bBzZ2NNxrSwq35Iqc/NOn97wFe7RpWamH4lAa4hcit0jPv5mUuSKE
X3YjHuFDzodVOLaTkpVz/zGfDmZvOYOhOAA6jmCJaZei4Jpj1iFJl/RD5EuAKK9WDu15N1/bsbIXE35s
DQbiFbSw4AhGHtcF3uN/2WGlHZiCebRc05d6gg58iZXpu+F3wStM60ZSUdhY7ZTJTKGADw80EVPInwOT
h/ozpz/l1ixYRWLqpn80JbGe7FaECewL+CzG3piwa/IvgdPfjv3B2CcZxmxda/rX1SYVgvHMbC1AkDl9
Vo0/2w2hgcdgVI284J84Qu49waOcTLoge47YBRKYDnG9EkM0c9wUwdZiwKjpEFjZSH2GSGjtdjKEkOUj
dWr3qEq/ouIOz+l7kixnd0FEb7wlScakVGusbANE9sePjo7Ff0lqxgW9tKQJpjDirm7j74XSCfElvnCB
XD+fkiOUP1fvqV3dxKxvs0Zn2EM8uaTTvjJTRotUKZl8SjKQIJ/pLE5J4vKBkQNnpkr9+wBIKhP0aqmY
oLKHjPq+0LR75FwSXO8rmDBlcFlgD4U84RUWXDiOfAtJSn3/ZH8cZ80DbtzjUZ1PfcS1gg9nzdy04DCa
x090jcD4QDqO7wg5o08K3klppuVtWnQmpzkDiYJEgSXiTt8aRyrUcTQIupIkbWLr7dsj/sSjcUVJnojT
NZqZ/F4xCqR2OKhey+GJe9T9/pabV5Pi0OC4dN+VXLy+1+iYUKuBOFzilNGf76P0BJql2XrJS5XGlf7K
dQhLAhkmbjwrHQ4wIiWL3BGEqfkTdikzfxJKmBDrODD2DIk8/jaOH851GBC4PR3EC1VAM1CAUSUxsK3V
TC7g4P1NLZXAq3q+dN7B++9UYLwiN5imRP9BPSqM2gvofTAW+BoWXElVJ7w3MDfmV67qGDohQ12bwe67
s0iG67fyPFGKVXxmHrXWzaSeJ9SxcHV/d112L6ZrUSOgdwKjFHLE1ndG/EdUdScey8Qb2upfcYfjH+VQ
YYvMJdLMk1gN1UtyzE65vUkrH8W+6N0oxPVy1vuwYywCC5yR3uvCdcvsc4mYw7uHqpPfVgT90rf6g1aq
/ghriRNcO4qiI3LialPIn0k2gRbVpbiGIVP0IEBzV2am+jmA1hrYAWZV4iXHxCIT6tWV612kcM4HH002
4EeETRX/rt68SGjd9K9FdJpfdiagTtWMk30WPQPqufHJOgq+4sVZZzF96Ot4EndD6F+P4WbG0v6hpBjr
q0S01gr8wC3a91rzHCddhrscKavDhfdxTdoUl++CabSAr9ynGRCZiJEDJgu81kjCOn7K9gJeAZ/jU12x
or4KdxUVgAXDjbgkVTiqRcMzChR4JeMGkFMbHxNoj9qrjBIxl7vl8UJNFL5kPNdS27KHI3VanhEmlPCz
AyQjZ2Af7ZxuCiC3oCIfy7Hvep1iMhar897UW+SL7GrxVC7uAo/StEaTls6inutb7nS821uj6q7QmAvQ
uFQQHvk6tylZ2gGEcz6iKB/kplCwRdxMZzoyG1Mpq6qXg7jl5sm8w2N2nWHhzuMDPJV+qBLINiNPFb8s
HAE45/WlcXd7ciYuhw9EJraUp6Q5eZ2K/UzRodQSS6i6+x1x0oamawcnGBYq0BaT01uHEbTgIuvpn1fR
dlMB4dCG+c1CgDwx+FuaxBromucfhySstK+UtblBAD/UCA0PRwkwvh8vJtOePEwAea8GtHpdxpsGo1lp
86vBsRI2gQZLwOavLXkr6D4QExtZAmV6pBvERZRkMtHiPCoTB0DKbDwinlkf/vvtfqK0AW9h3FFG8slU
fowdWMKpANeDZiZaDD172P5OBsHdWNz1AUSVKAn/s/M2qdrszJHQJ6y0ZSHGBaJNnee3nxq6/9yvwrix
OpSQmG2z5kkOVCp7hcxBxvTyuAouOCHrdPQZgDo8V0PGXiwxyYRWE1GYBZ19U0EjQ0B7EyAwVAxs+/hj
R1pkgvBU1UsbCo9R8jNYczbtXlc9GU4ri7gAkAE6zwxrtY2Ma6HjT07M1syfhjMqDt+vo+RD5ycKxLvX
7f9sRZSCMyGg62smIoXKl7FDgot3/tEryZq4BpSxAIPCrA50ZKl7h1fq4ovFlrcxmY41YTOHMZIPE+0J
+1qfOF+HDsxqm7Lub5FPJ4/iC7QivOcVMJFJJ/VNmI0nnihnH/o3gaPRE7gPp9argC31gJdCMSi7RGUE
JlcOQv9OfrfhkFzkn/aPLd0/gESOqm/E5KOqIK08vb8tEw6OW73+VW97X69VaYFqyKQ4qu1Y0vs8yo4M
m4lixy8eqTBjHD+5rJzOuI9jSTuUNl9A6a1z1Gl4o6UlNH3Bh/pZAS1TIC3Q4aQMMD5exPe6XTufQZJk
e8Tq7J6koyUBcaOgpI3TBlAfDLiclE30E26M6cMKT78e2XpOzt86G6/bMCsisCkjzCe3efxp8y+ZfN/y
VwO8gRHSqGcYFBfHUxP30Yz7a+KSo+vKn84QMJiV5hmOQ8MBHr2eJhAzaW5/qlCf3rbUgjZs7xMys4ye
5raMfN+Bdmc+p7eUixBsuKavLk/oVMij2GrB2wyWDOVZP77IV+sLyqarWCxKpDkuMhFLOEnBBKH4f4ew
nikPJXFo8/7DpEKoMO/3U2il2qjV7/nIJkBLxp/E6v1vAP0rr8q+i04nC2colgUBqcHyat9htKWHF/AR
a0wX25Nlk1ZVpD/IJIzmIUA0j9i68BAHY/lD4TYdAgev1nqTg2fvmeYrdtJn8czyURTmFmwz6vKXTNMq
SaiEBOpHfSmNX22g62dRfIptGObF+q7/sNbhEjeZmfDPHJrh/aBb5xZfu0NcfxtIrIVeCt7nedvhYLky
gUhWkldGObWOF38EY7tdMdRGpbCKEHx8eUNP8FGb8CiahvLzXegQYKuMsk/OJwV4j/sIfw2J9thK4cRC
8kMYqTJdAoaQPF231bH5UITP6s0JqjMZJE880Hh8/XsGUfNc/YA/E3aFK3s34kVHSb4MQNyAlhvaXv79
SL/otK8CBbxSJMHBdJrmG0lHcBG/2+7lz1Znrv2OkaumBvubRYQA2KKqdbu7r+VZeiEnpPoNNmfw2Hvy
pCTt6shoLo/NueH7He15/McWgUCKQhvlzNdf01UDCjGZF62tGLcKzLQPyFDIvnu2MDWZdbgofLex5KaS
NRc+7wiCEtg1KaO0ISG43+TDCEqteMcTybJ/WUfTypc9jqdMvu30+d5GH5iWHsP1i6jojJ6t1OLH7cov
ZUBB0OUasXlPjGSLtn7ZG1/eopJyGzkbcg2ETbZ1m//m4LIMsUiFtWPmjyO5cxyYNyokRDWe3MDgNXLI
hY3FS4F5seSlzVy/VsK7CL0wh3VBTwPVzbF7KOZKH7OUPJPebRooMddgw45vChOTKWdIGPuWGmA9EvYQ
M7sSYzvrGsRj3OycO2SyIkBn4nRX9sW7S172px3wIycwkuv9wPIcbCOGiVeqc1wxGf0Z1DyL6k2iyYZP
00A+bC9dJ1ijG6DFho0HezjqKJTjV592Bcei5T+fWu+bObgmHD/Gi7+eYtnlAJIpb9SM85Uy+il7mzXu
nbZQeW912aaDtVOSP51EyLMy13ei0HrEmO6m8HBqi8iEgt1zsmAuBfflEfeArMKJeHbiasF+2hdi9OXN
syHhIA2mP4/KDSsKJ8iLigLsU38rj2+8ddM+fPcH9djNAZb0ttTlT9atS6zKn8zN07a2gqizGe6vWBHP
+Na2Z4ybedhJTIl8pjSbOmrkrKNweWid2vkvbHCT8rwCXwrUdpOSm6gNN/KAlt+IsELrWj7PA2kc8enL
Y+u4ydnVPgk69E+ChQAT4wKq9Taqe60MJMGfECGBd+aHOi7cDbP7MnfKUViZ5i4Q2ZVdd6FR6p+elZwz
nAEGH9ZEiErlyY34mMQYsE3njfzJk7D14rrSZOa5aYSrbnOd6KTpczmePPf0Xr6Lz97DLooPXcvhUMGh
1wkue8nefvqWBwiOQcs+3hxQhDQyOKIPXTOBJbaNFolJuJVyMaDR3TGX6vzrVH4ok3CvILr2H6ZGgIdN
QuG+CWlLp+be5v2PxZTiBD9NzmSFissKehT0WFADgG76vMNuovRFR0XKbO1wXufV3yCjQuccDmQYTS/M
+vyQ3hFA95SUUh0cCVhD+b8msi1PeGLhw+jdH4MJIeJIPBitrUOX2yUNGbSoUNLD4VflNAp/WazPtdBQ
d3fA4lkOHx8PR45L4H1cV07ZhQZ70jFllJh+g/T6JFyd7zbZpQQSygdox0vJOB9W+IwuQu60Edb3vWKn
kJyFlgwhQlZB68diERSLeZaQA16t0X0fokUXwe3rNwnOZlISsci47dUWxoPeGDCfcot5y+Z5E44wBJ0z
WaiWW3tvazotczpgk08aBhApXTiA5xtB9cIzo3LbbUXQh5meeE42CejG8+MU9Cj/fmxbK6b6E1jkrR67
lyoBb4Kva2wgPTx5h0jPKbJE1GOO7IbFOKPODXYeiTNzzUM1X+SlwADF6jvjlt/xA8zkJvD4kyaoQyqp
V9DNyaov4uOKJQGvquJd/Y4kgXALPWlqRoXtgep7IZiKMM0nI4JoDYdZQYhpDIxgYsi36KzpfpbdCMXD
9MqY9Qq0L4coF2H8UVBJy8JPimmkkr9/xBxnzh7tFBai+IPxS1whfBht9X6Qm8oO2N94GZVwl1o2jW7X
TqIyEdnqQCOBjGU/hJbTkB7QpgbVSS+YjE4QsEjJ5CxJphQFyqo+PkxtAq3H9zweJLpbUYNksjNyIOI/
arX/fV/S+2PVfkD+p7Th32igZMOZArTF+GBqsCMaz6gn72UQKWN1wt+V6plQJnvOhTjX2q04qp6X2eKa
m7uJzZQjHgOS26vrxE9LMd2sukgBopzSx/7JEho+FvohI6fhxJp+6a71EbdIHc5HBK4iBK9t0O83E3eQ
xjdxvffxqQDVhd4cEC5trueXy6BoSLPHoKsE0EtT1khI4dsm5MUnJifRdaHJ8D3axZC9PSEx3hz1CBNj
MdJ58sTMCPS/zKvwQbjVe/EsQIMqFyNe1VlZ/fx6f/QtOcc9cHl3Rma/7hjSFT9rAHjrIrMgSvotbS5i
4MXTuR5+wEpI1WuzXStl4WpZ1lTbp5/q0akfq6EBBFZpq1O/xeu/8fsz86cM73eehwFjhWIWCbfQ2Bre
AVYwevoccONB5LretnZtBbFwxcx9XmtubvQPCSFRpQsq/q1Ko/SmRtKsk7gGMCKzBfx/6rBsw9zJmSfp
uD3CoXNbAi11JfNP5R2Mi+23oky22d3sZUKK7Ws1gdUJQ+8/4P88a8uFNvXTRTgDp0eUS1oRWv1Q+9Yf
aFS2KN48p2qNdQCikTTXMNMZqvFmrt++/8T+PsVJb4/wyLN/4yaCxVRM4ABAZCaL4yuEg6opEMh2LOgD
DmqQ1Xjzq2z+EbCoIhaQ3cj7lYW49xvdh+bpQf4iP0HpQDu+KHCQaJP90LLwJU1hrgR72kmxMERJgRrv
QAxlsmFW16VMdVVwoS5Yw17nzmRNdjqKIo3MUrCVrQdXL7p/qfNr9IeRbC/YSkoPgG5HLYm8BlmW5sSS
Mv7SRHp5I2MjLOA5pDZvkTQ1hZvBAtYt3w8N2OAveYkU75NHq4uDaPF04rdhYdAgaDS3k6vqaNnoARsT
smogcKvBJa2OQxvvA88ojcUIgry1+yYF8VbvkjrsiJf7vb8lrOnbCN7gT1yTcy1fZ4lF/p71WxTK2e4A
YgAJoFW1YdGv9X4CfuRjBE+lNF5lMT/FfXj5YtSe6bUdKXxsGpXvg5B3um7Y3Ey829XZKWmb8qJJe4FW
zXUlicj6u9a5NPwKK+4zeFLfP/7Tmce0d+wgbdjoQ0d6Jox0TQQe/SFWma6PKj5jbi1qzDJgxWBr1nyC
nCgX8OxiNoeB/CYkrwQFcXrHr5mhfrNdZutfaWtuhhJLZCOYRFCZZq+gI65n9xA1c6zfXazfMbSVch7l
k396TfrYSAcELo2RI5nf4fek5IHlXktHXojiNbbyV0aqyDlGUUCIZeDxMDST9H0Vgmv+U1DNg3Mut8iw
r/2GtR1tx+yrP3V8lzmYAVe7BywPCnkjfrQFvmJSYAzYQI7qFkpbFFtHdPjOJCGhEagDt/NiT5oqqwku
bfdolLMd8ZMORc2hr0+bgpid/RzuxtTanMUA7ISrSblfMtZJZ2VSyLzmDl6HHVQLzelFV2Et/5EB7hIB
l2yF51Yk2u0E/2KpsB0aROrH68X9NKEKz1WO1/ZHijnwzvbbbSDQqX/WgxXRR3nVtBXMqREjDH2yuCPE
7v5+0s3QCNHxyx3p14sa+tlSZ8UP8n89Yhm9mp2KUomZ/cKG1ABX+u6rDS3eZ433Xkss8gic4S6akJc5
Cb3g6yTVbmhDsXOZG9Z8teuia7V4zcBkN3uQIZ5QrBp7g0582vymcKu5G/llbf8dwFWnDX4bh2UOh7Mm
KNv2dUmuaXTATQQjc/jq8sY7ijUneWtNeVLMg0ryrkL6w6XxQV6LGMhvTg9+LReShMP2fac50xJrVh2T
N7w6jxefyhzEHVKbi+3aReq7pgnHem9hATphs1vaGwg55G2drZolBp8rMF0JQunxw4Ux55MeEiHmkgpb
4/j3TZJ4Owd4FlgpswJbMIF2FIH0PzrN6debC0NyDvIOfOO8wAiZKCLFJ3fMq97C7/7JVqDoarnR0PuC
1pqoXnfOl9QT7VPmZ3Ys4AF2YHZhKJuwDW9wm/JO0q35uXrPYWPyHVCwJxSB/ub8crZ5yPX3KLhoa2gd
58JHxMXaw47XJfZMLX6piZ1css20nP6UhTdSIDAWjdRv8DFf6Nz6hgJ86aaXYoUZRvepaCYmFEYBrHDL
+ZjNOA78OHfOeRhBAn4Hs0ODD5D68eqOCf0IVrdVxxyIAccD80HFmyGUfG+zeLNnRb/ArZXh8J0DMQ5n
asIcbX/PtRIhfMerhtWQtSoDpiyuZWoXGn3NXKNxXdwA1xLGT0rN5vTCTcB52udKdPlXhLYHyqKCDyD7
41xYne5QFsIpcRN0JBfN7T+nlh5OuIIvNV97zXw5WdMKNsbc1xU4hG2EQACUdiBbIUNfi2l0egadhS+7
mPKtJXn0cnw9cTfz3bIFEZJCLXtnXuA5ebtAo6P+IkJOi3DouNuf6PRO2vphR26C9yql8w1Td1qgMfLm
vvMilNZx4pyCoD/vw8QbvZ7vTRwmuxy9oi12Wq5z54zT2yHCUL/kdy7hJE24DdxLfzRJmsxKQNY70zoU
ByTmS7IRBmig67IWQQcB+FI9ijazqmfRkczH3BEbwqwK/kyVT/35X80dn+xRO9lwptt+CsIosdZJXGY2
/B0Eoh6AcXYFBfsrCUz5bAlnwSXuZ2zgyTZ7GfLAba3UukmAnti8rdc3tZ/vBTN0AA/c4I2WZLxCk0xF
Vd761dkGjuYum0fg3lTecqIPoz/WB4gdTKbhbbUQMHC97uydzHFUznRcsj/vnRmcXoWadsa692h2FHOR
hJAyCG9tJ9lToq4gciukA0ibSXC7EG7pAeLkBwk4E6j08VqJb//at4Ouwxd3D3CH5G2B57mAX1qJpaQq
DAGt1PtI5odLYKhD5jUfhgqf2C1UY9EAiLnCCL/OJDBW0w12KfxdLtHkiMumi1J0BgLgyhUpK+nmanSV
yj1t5bthfn4NnMafpOHL3Ky4zG+B/BYvdKQ4Pwi9KFbgd1bLDaDwP+tNJIM9h0XHOX5SDcO1Xg9f627o
rJ3bJjubo6osEoofT6HH2CktSTbHtnCfIBvgUAnQ9SXdsEBOyinIJv7CaLDW8QpCNeKyOiawpTUDGP8N
j7e0re/XiV34FkdQqDTY9rzhxD08+4f75Ogh8BGKN8FfUQ+bO8hDTw4NRQjK4EiUNqxqoO6z8GG6ckhq
VlwcwPAryQSIYibg3PhgLMw1JwzJQ5+NnPcovqMmmYjj3R/+IY/uOweqypbC/hDP2ttUq2gV4FLJqaec
p5TyfYsnDYkZ7amyjFe1+aWV1g4D7FDTjMs100WaJAr5hvcohNnublaslw36ahSPmqv1Zrich/zmFPX6
sOreCaFGn/2BShxoEL21tZvDZOXK2Obr74PF6TgQHNz3DjSk4huRUDA41VuXUYRKGPI/v2urF8vwImQr
AHUIAqXvDJqBIX7nSS7PKzkpbHydaDE+pMDrch5sQABHQ9rcdBWHsQCjycUDe5wflDFz7WLmBLbExyo2
OpWQkeVZCWJyNghV52X2ss+GJM6bTRveN0cSDMLTTzuaGb16uQWRWa7jh/uGCNP8IGqDFef8Z11+8RQT
FiiylBvo7Tc7tkyPVNvqemwWfIU9JG26hnYgs2Ayw3m9kQJD2DpNzJX/i4M3FARaHf4OdF/xNty9xUAK
lMiQOSMAeTYsq9BRY8ovk+wt25DuOy2LDsfgzgcwwdfXHF56yK2DO23IB7v5oO0z19LZj8+GVZX1jv8i
HO9RHgm3vEeRev2zh1j3zzLblK7mjIS1tGw7CiYe+oCO6E7M8d0q4BcbbpRzXYlf2dpjlN/H0E0KLgZf
kIf86r0hG/Icf2EcJBvcDG4lr1qOOvOFQP7m4v9SHtGxHFvzrR/eJPzIujWlJq1BOoV411avWntIiFog
Eznr/5EwZXqelM8b9vF4tX0Uq1v/Lqoh2rACSbYQzQ8MEYrEkU0mZiODTvcmPl8ZXfYZukWsJH7/CLAM
6w+IoEat6TscVM/Vwsd8z/ElBqmtQ++Jaib1Y0FrFMsgpwp3pv3kslMjeuk7Qeu1VGrRM5FQ3ioxplZ+
MG8SGFenEnA3+ay+SgU+MXmmRPLykUVFqgDbZtdDIRRyGB2gTujG+ozoGINSICSA1uoMYDnIYmsSuiMk
1sSZdSLbAypd+nx/8WR2NL7N6aSed/39yGG7GOUO/JymkWYWOFn96ObdM4sdFmot+ag3tiUynarqyUCP
mdD8CzSbB/+3Tz5+H/C688s8EqmK2+T2ra3s8gQdyyiq9BKvl2p1pQ68x5l89msRAZZcMCaas7IcA1/Z
2tO/YZopjxmjJUJFwanYueBhdgb7A5kz2g9NcqfJNgQ009VN4/VMJJUEUgF/CRBd7AhxsQOmh1AcnCPq
MMB4x2JGC0iA8nAYfqelbqKf95tmhNSpHuNDR9MmkBxQQR+Wt0pE7q4gV6s99Pdd029l76AGPT7xYsQk
3mDEGgf3USmO/9Jd6taH9BaMrJafIo4+8+VRAxU0vLl4iU8npK5mcEQBc4iejVfwdp7K51ivXKoK2BtI
BzB/jeBMwH5QhQ44T+3CHx5ULKDgCWzNPkTha2tYuxDS/Sx3YHJ5MZhKYBGuH85lHFrV0WTIKyYWbwVE
NyPKquS9XaJRmn7ERIcZk0tBIzf46DhnTZtEe8Js2SymT9pTyiph0d9gnrF29d+VxTRt+zipgY84Nfqz
YMg7KsWooHtt2BcCWiid0u911RmfHp7vHBWjTuwAqwqvvovPgLECdT70v6QV2Mxom7NJXyhCH32C1WrL
uXokjA4fCvyks+1DZKNDPz9DVSsmv/mOR9IVxLQD4O4rMOHTv/VFEaknaxoAmnFD1aotuTs0vESVijPl
ravq8vSfwwaiCWWixhab4hHBoAjc53R701unmC/LVITGRD4WOmyQaE7VvG6hNHPx87WeB4Iwkk4yEKLw
p0tr713/TwJR9kUTW3tCO7XKlzeSVVtZT/4PvSNTMieElUyb2vmYZ82bytITTvronRk6FYPPT6ExmGNz
0ZiBeYoeVQa5B0K43YwI1dwt3DqlZ2jCKG9j7/cvFUBUElEiq6vW1A8gBP8BfO4m53xfb0Uvsj1KBYg4
UcOrkmzgHgnPAM4xl0+YglasAkDjsexiyLUguRjTpxEtvOvImHi4eAQcOJAXbcjVlou8+psfBjy9gIyD
OX9JE2Z607wiw2q5OIy+wuJnoYcMDqs1kIjKfHKJvDex1LITxxjThRDuWrX00bbiqDrIGLobBC8999uu
P40KVc4QQYRbgW/mq/amyiSvPrcq/PpdyqTL1DkBA6WIGFfnUmLZU/u6C1r1O7n6uxy8BQrecqWFY1+a
D0rCJ9+prc6WeYBrXgs4iAjyJBov0mY8+GYkBeZQhXAeGaVzNCfrw4Jj4GeJldcBkdvARFCLn4aJ3G1v
DpP4hqgLUw2YT4tQx3aOXnbcxlkpyllaKEAg1uvabgG3EaSkhQ80onurgra+Wnc5yt+zZ4TJZmswF5pP
Axcn2dBjxE0Ef1kn2ynie/SUBSoPoyLfa1oFPzgzwVwKsjM/SXux8JCT7zzXStttRkMidWUDwLtbJv3X
6W0O5Uw+3vRRUbMot39bd9Sks9WZqFeyGD0HzVBs5YDIbppeW6u0vgSyHXPXkhFbUoMOTD/wPxclCXf/
w/4aO/bmpD2SZCIiFe/f6AC5/tvVn7cf5Z095aPXAP05diXhy7BnsbzS+T7sM//guDDd84le+qUJF0Nl
FuElXymWS6p4HulDWVBUlKG2KNz/SOTW4tscEQ0fs/qtRwlyc/xFhVwpVl0vNO5OynI8S9ffHyk9uufw
z0Wi1cm3fpIaRBUpC3dS35e0jc+LLsLRleu1i+116lBeTXuXiiKn5sBkTST+d3KNz4H4zmtj93JC1Rtt
pZUESitQc/HtfpNY7D3C12iE5/wdgqFHNSQvHlbe1LMePNcKRvQ19WUoDIci12xP1gjzb4DMEiMVycjk
s2JHMqz31Kfusdz85r3lVQe93HY8AtdXAMx51Dzs7z4IhfoPcjW9w3BlyevH0kjxLPdhTC9S/irhcYJ3
LT4/Un1lkSQ07ZBrgDgDvfjtPduZC/lUGa4OnPYQJQqSIpSGjTrhMXiOkvCHih5XUpZ4aJ0fWgWBjts5
z/IuTODZrHiCaiW8u+YCufes7DqL5UUBH3/1h0KXOSK7ElCOA8/+gGNSrZHocMmqLN4Ka2YGx0x2QpmH
c9Guw0eb/QsdmMUd4WlvcLh7/SPUA4BvnDiyGiCvPNmvn9EWG3gLWN4chtERkyWlYncQtKSjLvBq8u4E
Mc7IQkzQinCkxLpDQF9Sh8lduGry+ptK8QaN6LIdB2MMQ2aJ7uQurvVDq3i+aOQmafRlH0o+0jYUIgfr
SAJjRN7qdR7ifUrnF1XyTXeAq1KP18wWaP0Wi5yi3dCBpheTbDItH/t0ep5GwAf8rd/YhthA+6R0rND1
gvRz5qXBpGSHEVAQDdcerSEMXsdOg7B1Q1UZYk4zvHHx8iEywJatHISEQh83me5Kthtuho6AWfW/FpG3
d3PhI5j3yXr6/vQ3hy/3KCDUeEFep/h42OLArwMzFOsh2ELCy84c77EgQnu1OhJI2k+uNDh2pCYypjc+
rtSRS5cV9C2S/7pzYmpiC9pkK374/2nEsa/n8mAI8/37z/SF86OkR4QiBgpG5Rpz+eGyfs8xIl7Jh+mC
hOQhH6Tyjga66gdwxGuBGp46TlTGZ53s3QRELeOAqpEvVyjkRsJ6cyqcMJJ+fxFgWPGLa3STmWIpDcyn
eBZSipM/LHmi3TTOp630cSsB83Nr5YLLMjx6hIVt/mX1Ap1ongkBRL/5bO9uZ9eF1RNkqN2kkiWneVpZ
FJ5v9ZS8bplAuwUBinyeYgMJm6BsROr62BF7JSeAqMxnFZuezWnO/0r8Yj3NdohnyaL4yuqdOCA+Na2i
GnWwbjSrQuOQ0p/owSaXEBiVk1rQvSxozp2P/3tTf6xQS36RNdKxXwh2FiVLo3fc8oq6ian+pqFb7fBM
aqig+Xb8SJT/+NFU2opQlPTqdpJzJQjWisME2fRYPf7T3HSazxupRqdBnSz/inwSOsowR76Z4FOKKOwO
clE20uCZmBNmI963h8hGt0U78cr0gFP+UpegBanHJDvBotIo3cezFLXEVdTnRENL7roYVpvEaKg/S/ba
T+/zVEZfnfINX6Z0LtA1gXVCgB4lyLW2j92jRzu8ek+NQETnYRyXKIxxnax+kJ1xxNvLBvjYtACrNXPh
XOvLEM5K2OaGEh7Aj9kkkZ6k/DkeHdIUx0lHFyFCwf9UbcxrpqZbJWZ2jxagiDiyfiJx5t4ShrWPmELO
HOdS/+r5yNC0eaH2lJY1iCSh8+7iVJjd1f/zwgN39TUml+lLejVDt5mUdqsXbuKL2fbKrCFjQ+Qb0Vpk
EmRHZrbsx7pVslRGoGiW7eWk0fLI2YM8ReVOMXPAgHd/Ny09dpj0KRBGbjUSAftolhwGqdcQAgF8orog
dwXKfYnZ7DeUaKzuBZJq8AweKCYfDAhjK5mk2kplUnMjgeWcL8Cd6B6pD96ILmV8JUqNGe6Gr/QG+0qs
6RklYkJ1owmrEkYKE5T7jeUPHtUxr4ZeVZzhCg7ZDtHROEnnEVtrFwWZUPL167yYq/nqOY21FWBqoAtr
GVc1J8F47ZUOI3ugmTx18o6hnr9Ja8g39pZRVXeFnc6Pj12j7zf4F9OmRk+hW3cgMi7R/qq4ZBwGPytM
NV/Z/GSVq5ctjidubPEZH8qRLvCtImrA3fI15jl3ZaLtboNy0NkWzyaZG2dxWaIZ7fbqHMK9gU0OMzQf
uCnlpBUcP/4lfy/eLwFORL1b4+UAQ0PcmRwnjCHNQJOQ/SgZxDA50uSw7s3KYB1q40gBkcJ3iKcSNT4s
djB9yPTE4jxJ/72NbeYAWirbhFBOSjM1geWK4pRT8nIXOy0xQpFT8KZenk8uOXk0Mw7n/UFXh5digJnd
FfytdPompwK8aNGdjIfJcOZkQw/kcbnGSsjn8cECS8UtLDKQQcDySADoCIU/gpGRXfFCYiDtxzzN0GYm
RLgyT2EaDJfmf0WjlwvmY9T0nicG1vd0SqgwK954NMfgsVq+5KfFHkhqWlWuVnWlsviIAe9n1JmHYMaX
B4PgTtUCbl0fYGxcB6JbQKMrtmmEEIGNayvBsN64uSss38gP6kdZNtgdu7wcZHY31A/KTpDJRbba9hIk
M1GnWo8PSox27cWmpVOg2wo142BO3cx8l9GSwHr4IjiZFzTeBgBk+Pi8+iE9tWMbG4uL315eT8d26Pwx
pOM5HgCvgUSuXmAo0vDUjiV6mTOur8nSrTYQ7faWfxLnbAIlUCBDXM5mPi5NJE6/BMgAQin/jbt+XmR9
YupnpjRV5NjhSQsPwr0ZE6+USC517eavTR5eZr+OPP3gCosCvtL9g1U6BIYNGEaUP7D8rOM8NKM5tz2G
c2N8+JKgtRUHn91L27kriEhgrr9neqCyatCCuOT9m+0XlwnqUM1KGZhUZ8S2j2Ijjd4FL2R7J+H1asnh
TDlGTXzmW5zZmsYzmVFJfrbhT45SoHe9U0dJsz4Uhm9pcYZ2hfwifAQjRUrycRwaBOSVryCX2W2+1PSg
DzaUGJOEY/xap2oewj5FCiwFqYgy77Y6Mt1j1S+T3QOU+uvf4/l9xsrYaE3V1KVpRbCQKIJoynt0q1QH
BwcImjvZ3U66fDdtOL05M1bdgVU+HXdcc+iaIhetAZ6l5hcaBqmpQmOZnR1PItProTSutlIDOKoY2quJ
Lfzq7HUPEYysiCnYjMVXR/toQqs3C7sGOyaOZeRKOnRxdDQP9L63GogtSSY6GVBqH9SepFIbN5UUCkXG
HRJCVtuIhBJ5UCKXLegwPYV3OnCa6j+r0tHIEfZmT2nIt/9f44PvdQ+NstG3BrvPv1cq4A9c2eTbdxB+
l8hKNG8kCFN6hL5onFYdQH3cIopPt+XUWEU36yuIajTW608vMK20ypKlgUchhv5cXETIsLxJgq3bmBIf
9/6vbMJ+lRrkeN6WunDTFjWLTcBLfAXj4bcPN+DP525IyE81AmGjejVhVksA/Z/CMqzGiLuXLCA6ayou
akNqHyAty1DAHBQ8hg8vXzRK5bDW9NUgHJfVt2KtDCexOfmcoXaUzFLk3mikOQO9TryHozSAs3xTLAJ5
wMO8tClKg6SKQ9BPxqxPm4z25XhgIGf58oUzZMF6cy7Z4xf7YL2fidTv5BkJstWuc5WD9Xy0ljxV25UR
MBao3Rvr2JyiwZpW0a2cHj0XqAwswyBxp2yoe9R/nxBkiRZGtWfn268ZHYmmFkNLgLTwzyshZ4dk+1ae
o6pjF5/SkE0zWyaLWRBJsO35+ruGcEMa3MQFf+OvdAG1hVfHZGnwW12MWnzqPMzhIoqVDIkq0oE2BMq8
BdO5Vey9Hw+iCIK0fdBOBAReHAD3JkRdezyd3BxcruMBzg+lhuRBC8Pvr7llm5E9aYofX4qDBqRAPpxA
y64KB3XXqYVMTEnUZwseTxdppaZdXHHdkl06tA+7n8TNeYGGumgPrjVNqdxNQuiCr59n8nBqy9FZR7a+
hAT0TYPW74YNVzcrScG0/NnxCX8aUOeLyP4O+3lLQJ/J3hEEgZGLOFx30PPpMAiEKD+DHAkUUtKFVTnm
tNGsAJFHARafhwT/fXEJOOHHVKLotJe+aruhRCEg7xStqwhWTl3Nvi/jdS/Q7vbd0JEGDC6ZVA2ZzK/H
vAAOVFvsd3NLpKMs34DxQpNq3RiDmKiZNx7PYGnpvXwrXiv86xqw5UJNaCfWCqAux4JSCPe2Cjz0f5kR
riNkS523xGqaHEoVYFZEH2wE8g04IbJQGk7GtxtYyfNlkZw2+hDbiT1iELc5z078u5DsHkDBZjMDDXHP
FsFT6Cxo/CaGe+aDpIVq5p0LgzJPu410LkfDJ8qevGGrjffqRmLY+7ssqt1Vve2HxMjB+THhv5Hf/CTy
HLLAWTHys/LEKGp7yfEKtZiWKOJWpTObYGcnDPiRyEH1zewNOPG83NvrdoSC1F2ybimw4eqeQKzgi9Os
ZREIULN/gn/bOsXpRIjwzoJRCfQR0UgIx+7S1z5ril5Uo/fF6aEZ1cgr2S6jg1uh2UFrTrd7H+7AuDim
wk7hJSFcGIp4WqrlrgkaT7yzcZBfNT6fyTpg4lY/MaIhmnROYVIE2Yaic3aFuOtftfQOImZhp5V9gvi1
7+D74BhbijvsiYh/QWyEm1watgh4fZPvJUvyzIN3bZ87DVTxXk4pj1e78ojVyMQKfhu7hC9IDUMww2OQ
q04QKtWn2PXuSWpigsQhjILKxDVXLKWeLVZ6F8x3cNzV/MeFCmmX586oPfyQQKyh6np69llev6T5WvRF
FUM09aYCXmReuh1DwmCcmp7ZMtCqMSqmhClMWMxETO0jYPJniMPgl4/o5dJe9hqWKv4TEwcKFTeEySA0
5KTz9zUbVzBMU8Th6yyr9YEcpdgASkraO0/alOgwFZOaqwoMk0xPXMFZRQAYbVB45FKJpAt9VvK/j5eF
bWRShKRohSn7j+2Qdu6OPLz9h/JobiAlCxby8qFSxxCGb0I3gn22feirBnXV6kiUjGT8nMKKvbHBbwDP
fVvy4q5e83lG5aekPtDNS4VwlZpJ1upjtLuLcLx8BHuX4reXNmSzXdO/B85KpdqIVFd3dXuJQUx/Sj6/
ub+y538bsf4z49PrQ2pKQ/ghpzIXt/wDJopCPizr0DTOCrSoVp2qmrnBw9iqnIEtlHQIViZdNEQnKsfo
bJ+5YAbPPgk9DuFCGY0uRt8wzPKJ7zgNbAu9f4dM6yy0LHIeExBxxd6rmWPukpzyyShl4TVLT5wCN+Za
0D2abmU0olE/Zhnhxg3z9/OU7sGHUMd6O13jE0wU3pkvuwmo4MVbCj+n24x6zmpyKV7Alc+HFw2WG7Yq
KtZHbHikCdvvPy8aE6TPTp2I9/yZ4x52YgJOnkkh9W/M3l0rH2+I8rDxgzlLopKUe9Yt1t36MYtX9Bw0
SbAkyo70YEewOsBoUXWX/sLY84mbNqjZhWJMI2dxJp6VTgOX1bcRywbrrhxTj2bsc6QT3r/abLOYuqIC
bBBDYBUdB1jL2jQ+Ckq2/4q4JHXaVrSrWmA3JoCqsvj0Wk6L6Drcu0tpvyZ+zgL2n3jX9EkMksziiU/D
biBK8Ach/fy+8RwZ6u6GFylAGqFvx+Iv/VFubJnDfp+EaIMWOv23Dd7bP6JINWvLEAGEivgRgdakFM8u
TzgrFky52XPCfCyvrCKCzIBZwazJPZWRnTOr3xBMN1+VsBFMRdMBZjcYFLQXgQKFWATicg2gCHrvP68l
8+bTIypfNhBRyAefF5zAbqd08rArVXq+KsUx/s+lLxVNoYcjzHxDZTWBXzAMF26OARtNfyoG0tlt9042
FfticqYYnRwGcjEijj4Q6ITOwmO6Rz3myEixfoaXd043QZRvvZThUjhEDP2xJxyDgycxE6m+U0XUT0Jj
Nleby7M0DH2HxPdwfDmZclJaRiynLCeNLLn28n6NjUyO/w8i12NNh1lkzaHzYua2WpBfwixlxVno1Qzi
QqZNq3dPrArlDRu0g3U/e5HWX1ns+qVi6ZZilaK+CnDDVeqi1ft+Spf3phFO0AKK1Dp+4dYSAW23LqWA
7ts7+TJZPAk+OBm0gktf8r3ECg1XO8u2GHcdT/YW9d/p0McujSo6BMa0CMf170BuINOBcfDINxij+PFD
UDADsXxjIk0LkFqKqDzS/3te+2QZLl6JraIlm7hjXNu5tDey9YoVbp6RyEt2I9BV1KqTZ+EpTrPtz0n3
EbDEUHpi9f2H68OXa/ZC3s1ZlVwxsh6crr5jOyC7QutpeiJgs8qk5FCN8sSYksCQY3Il4Iuh/PojXRd3
bow0iMIPnSTQ+UaF6UI9LV4UNmvf6tzTHXeySn41RLLCLmGAwu6A28dBXFlpCwhsyOlCze87JpLUi+52
eEXaxGHBnKLjT++TH8kAeVECGZo1PfXqYoPyvbCmu/QubmHnZG/VwFFDx9V52Ia0tVPMjyD778tGTyfo
c1GsxSBqa3nXOnLcluiCuL0NV1EMyTu9xfU6DzLDgpc91wS3goYBEGHmyBfz+YEJad0k5E6zHvbNglr2
1eGsBAzDSeZ7fl7UBonAKCyJH/fH+E4PXpoosT8G0rPdjMsWOPXwt8JefYaCcHH3QVLCjBsXNPukepT+
+iyx7pX9cGvH84oRA3RIyx8H5RYbpbnKv1GULBFhi03lLPl9/iQ2T24eTz8OFZkZ22Yk9tGDbjBsqzjH
yfoiZ5RMGqcmtA3nPVa1b/fcUUv1UhBt4ptv1aCqxh8jbGCMtOvlW9g0LbOsdipeGfeXET7PKKvUu5OY
s9sUsmPoDind2TH82Hje48rKHh2/Ow7wy5nMZ6v2xa4+SCIs3QC8OgrSZiPz1q9gVI2r6lArnveYRtpJ
CPvz6G/x0o4JNxWHSpxNBVfJS33M196fR/al/W4zmBAe7AOfY2PJ20pFcbsLYCLsynPmmmM57q7IVcF7
SmWdTx1g6+sj4fhcnhQ1hKakh7YsPidlZXb0ZXCLaWuYjQvcYKARMY+CKWvczzJwXEfH0z41UrOjID2j
3HdWwBvE3px3hvMqJ+rFcMshzg8tHftnbT3pSuinSkRM93fPyytbP0hNZw0sVmAoI3e7YPhdVC5ppcq/
gLaHeTbp2RRD0jFwFCiTcM2s8+OF8BOseF4zB9hkkACfbP561abdINKJSnW98x/phiBB9Tvc8dQI2AbD
CIN+qjdWT0uNO34J4L79EdPqnZAJjKAu5a4ATkcmZM7ZSAT3XC4WvnbiQ7rAB0cEJJy3pxyiTJbg8UiM
yn0cPQnnNSTLfVq+0EXeV00V91OX3fQZ7DuSZhSc5JueTNbTO1lAq7Jzk0alO7cChYeKzTb+B7gQ7v9N
nQ+3zsJUyxlmnIPqCxS3Q9pcye6JudNQj9YtAFouU2r+8GX9wU/SEBOTjglcfBhAosp2tIN+U6Lu/Nvw
OYtNimMnlXZmI+ZFCjMWgZn3eHucopmo+uoC9Wp7c3eOWL8jyFLaBnPQEuhvdAFACYoI8zlYNvLEDDE7
KfNjjZzRIRtaAEqAPrcDXPnXf/qse7bFiMFwofP4kK0NqDCsdET2mWHsO2ueqnNsvqemqYFJIwl9fzc0
NJvETC0F+WiWK+PKxKkibj+fJJVgnbhfGSAPGeySyb4TWeSQVa6We3SpmS9WLvBzqVw323C5QsoVzVc+
wgjbgtADRfdCY+NyX8BVSJHxzwxqe+tAwj7zPWMXrqfb0KpDx0LrYm4ex44whPNaygsRfXbfa4BcFNgh
jzj8GaSacjrPR7Qb1UAYj549rfBMv48ld3tlYgDM251pjwhsP9S5NP+v7D7Av/MDqf6mQErZZq0a3O8u
naNV0md3w4Tt4yEDDlJxFVA7q0l55chz3aBPsq+1NAfv0RK1lgwLybRgOnOR0DMwNEZpY5XUxY5aWjmp
K5csJWHJNIfRsXWDRs8fVClSbvshZS95Tbqt1fe+hMUXND7qHPpBBJwl54LybQjDiCgzOA0YNSB1F1rc
w0Gz9/TR+M4ES084lmiI0O6Y32bvEVdBEPAWmOFZO33RDUScEZqLpZWA1C5ioq5nradDXuOgak7G4oU2
KBKtpPFbLF1wGrqvhRbYRCrb4tBWvjBpxngXFGX/pU42vVJeux/19EKaO5p3CIUHk7OZv3VgTxBJ336M
Zr9M3p1LMBiIo9qOGiKj2Lb0wVagmzGKc4X/LBoP6tcK28fDjThQkpzxqn19/bLiAPhHJFK5E0uwNBve
5VuTjXEyv1xMqoTMDJC5Zt5Er7mu67N6Ga0V9DM3knKzp8U7IG8I7F1ZzIHpFHgrLHsCoJoeOt1iYKmP
oN7YdLsFASdPeli4zijGaAnnSd96cG3APW98ngKcp+MoKVzPAbY/GbZKmYCk+zdzW1Zhe82ceb6h1f/G
ZuQvMW4KGtaMycX1hCoWZ/TC3ovnBWOlb77YdDHJuHKR4v/is85nVlNiFxkRDzKHkbk2T/aKwvHsYiSZ
TQ3T5fuHUZGeczaBv4shNS89dR5FNzqCYim2ceb14/ySaHEK7k7xRXRQPf7bKs+adMCxA12svvZWeUpg
UlptdcxCIaiFKQHh8fmbldNcicynC71eAFPy/4MUNWUv21kFVHK7POuo1SusG6yYZrPO5TZrHBJz6fCO
rHiUjW1WYTtp+Pq5U2xz6THZtmzQnXUb0z6x8c+CbESmMNLZIcwKE//V3lzVr76JMYfTV1SHdHSU+diM
cHarTb7AIvOwfeFQJkiIodkKQY6JLujChadZqUUXglYUWJkqFvrPaUjNeTu7+Ht5yUcWinaSCTCehwwN
yw9o1AYR/8u/N/OG4rMsSDDG8hhs0nDOD2gRicEvIs9npBvup82UAfXrOYBwGIXQKU0MXu0w7zc3XTPT
B7ukBKSEgEdH/FDRgbEWGSY7+0GXf0QCoTkdVJKeZr/oLeMybDpnDhwSxYUUSek+Gd1eGLmRdiE0LFmJ
X1/jiEHFh7L0NkBTfDXyjNvaungb4diJhp3J63FQ5wTpjyRmrUT2ZvCJHd6Wbym6wfiKqWaN2U/q6wWR
K21MEodXwdZ7Lbh5lsotH/zGvpjgeook/J/TjlOdaiZ493qC72MJb+iWO7Cxr+rqn+EezUXeDTsm5hQj
oXW+cZprKT0AVQXzimN/z/+fX7rfhWRnVj75MnUpNaksfJxfRIMcssDdxD/Atx2bYwcE+iX6SuwNRwai
V++z4lEKhsde9fhWZ0AKTOL986jn3WRSTwNXDKv5wrlv/C5Xy5DnkQpZ8QO2LDD33rVNxaUkRsi62fa/
2Yh97kIaVfccwf6QUmWAmXrXaPFEvAL1CCu+etf4Qe4p0TIzPEh4fatgHnaN6cbaIsXIfSs6Aze5W/bR
vnhuMrCvAjJEJ8Ian1/f+S1HG/oNvdaSYrzT71PjKe0eoucl5omAa5Oz3NF8hnqZ8nJt5Oc+G0Uk8/yN
84vFzTl7t6qAlmKimSzLZMwYkwWAKuzAI6/+XRGWhvnOMsuzIhls2vdHX3Lx26vGFBuIeuEY5NTxajko
m/XwhsUVfGnbFC+3N380E3RzcR7wQFxn7LJJUXCOgg4j4FYVTdLg1QDF0G4XTtA8k91bb/Oj+1qOJP7H
dMC2VYE8rDUJbxzeaRl9T5eO+6s0SGGNON6Pbz/ThkTQy+b+X/zFMB/wU8Y8be6LypUzl+ximtvt1I4K
AgqFKNpmNJk6rX3WOLH0fj1LEWo0hRUIHV23/4bUU73ja6X9xeU11wCUQKebyMMwcgnxgr9DHVnpfm1R
QMjFOMGtEh5di2mgEaWkGXHcMIb3wgfCihk84UuHQxH+n7rr9WNRE0IFrDiTrr2GG/IfOCdCI4Z6tZAD
BlLnsk++Kyji/C+6E5kvX3fcnY+7cFRweM4jBV4JcynCNjbMNsblrBugncQf+Lzw/2ftwVm3CtbT5oBK
Da7plt/KPyX7WIZgFVxyck7yNvESFzVvtEf1z3cF3v9QyC5P4f6FuT/9w4HlznSP14B665SbZT8CUuJj
pfpmHYZO9dCrkaWNuMC79aFf7zkyq/c1nZscQ8/8D2kftMW6dHRqsRKMsHyzahvUnjgTwFHaKbLZaQNz
VVEv2toX33n5LW0I5klnWx2SEATGrKmRlfMqOVLDA7VitYyzNN8yj0/ELiduqSbOfIjHovvl6fOXFIB7
0NuRZ5fDGBUuQrUwe6VBJy20OCCQb1o/z2Knhq7UtPrfPrCTgu62JAQk1crzDeSNTnzCi/kSExq/3HlG
UGce49OjuqCspZOJZfsZ+yjSsAkori2EeUcSHL0jkv1Z3zLs9Q4NUyt51l3Ec5ztEBfIq+zTXgu0Pacc
EF4sJlZvg6d5P4EnzDHKa7Z0FBRX4aXkJxK+eNbWcWUZmGfvsy/Nf3iihEbAdn8OFmQA7mA9QnvduI10
506N0LNuk1BvQl1F7FLKAI+i5FyggXmZkHjPYo5gW63EzunNsgKdSEjEc6wbNYN1tZEhW7PGbHlwOZ7+
Xw/sYAQdTqbkLOlnXZ1quf764xBHjb8dNdgcy2XfFuTNviHVXr0Gn8TdvQIaxHuTRsu5nsYCgnMmSJ6W
5+JvUI1ONtVjqdtuj1dBIxHnc3c+hgxNO2rhq0VLBzKd0C4uTztiPita0lANU3oU6o5QrWsfE4HwVPQq
le84BEa+fenRlNV8z9/XNw5Ry2eWKDuMzTNQFHLfiyj06zsUiT/3IAizV/Z8U0zuv65ChKkSQwquqV0I
Y8rWyPD+vPS3OIlgpypFgiLYybbh84dz5E6XHoEUunEOwSQKtmY8GDffxxQ+0M+3IcFN0Ph3aVEzhQay
tE4xwtu4cX8DNMXpblRlBiDZWmOg4VAAWt+tUDLlFigFsY4zXke73mcJyLMsXkcepGWREB2XbnlOkrfb
7lBFod/fEfv+UtfeUoZxT42gEAqh8MMFT8EByYMeiHZzi9g7HZl/v+tamju/e/h7fSJD9roFvbFKLf14
8RpNGbYrp0lLo7B92XYIbeuSQFJM4kMNywDs+Np50+rHZokosOxfgIKbdPzYeFoXAbMtzsF1o/CvVy6L
EN2Wa/TvdjmS4oq5ZM1cRVjxkBLZltSi6ufjNAi6tBv4iCDWRTFB4BG3JWs1KBint+Idxlt7ALMwdiO4
GHuVuuXu73+amh8C78X4nMdaPYyrUBL1br/FnWHiMlBfdtOy9dsSlptta7wWZFEVGAXe3Gt04XmAoDnl
v7jYJ7WdMjn4w+KZ52t1dG7inCdMjxyfU5/WAWu9WvgMZUS3sLLSOnfADzs9BIIDzAfDTkYp4EC0tA7h
7IVtUmuW6260ZajSPQ1Xwhmn6KDThoKcLc4yXzWlq1/2sjGqSRXwITmtdqy1OZEmqtcXqOuH/EeWuuYr
CXsk/XK0EECmlcqKeHNQqMUjQZPSFHT4FBuK1zan1HUf7obAydSQsp5pXKi3QL1vNDyWtXjmICWzbxhg
EQxzmUuM4qMdlr4UBT8Q76HjuexyNH2teGpT8kPlzcbMeDecNE4hoWiC9pSj2O5YDgTdDaw3tcj8oWMu
1Uo1iFUrI+NCqp+j5nDUykejGPFF4TjhmjAu6pgx4t6ODTOpjJQCgilzAOCPSXat2CiCsP9vzGBGw9DN
CIvzdiW6rQFAQh8xGwPwMapt0JtVkzDmt4rwhY4cVz8hIAQzlHbzXpcEus8Zd/2y0mNsGvMKbuh2SXfx
DtRZkdc12jB+YU/TV3kXAbV6tpt7yXtJgCwcyRlADCPvdgPf0EXCnxh9G9jB5Pl/NixeOG3J8TJ3x+ts
Lwv6Yx6C4D7kusrPCnonXBuZ1E0g9UQTL9iY+gJEE0UQyVw24CNz3t6cgQN0SgUw4wD/UvPP5i2mtRL5
FsqksgA7JZrUkqoanmU3Jyt/GH6LeR1eDikDYPliXCzkQi152Kj50QC94VVqwu7cDb5fs6oOMULB8hVS
X+MDLvnMTP3W/q2F06TIq8rdrvElU0b0L8cCUwGurzFvWdneMb6/OuRIgROo0LAeid8JDQF/EY+juOL2
4Gnuda/1DvekwT0nEkt3qEcCkomDt0GaE+mrATlN52Dg8xwkqq2GaKgQvxqozUR4eTk3HUMpqBVbvgy4
UhJHYJoZKNk4V0RWHyniCGg2AeSuoXAcovwW1i1Ubv+kj4tbtmhQ255hIEljqBP5gxzkrcOl6w3ToBrl
ouAUGSF9QB1FdhbKx3F6ImKOpC2LwnoaIglCphzPondSyzn8TaPVuOUXSeoN1dqS9zZFXIDTgzNa3HMS
asFrtuMPHO+Cknz8liYN0wHxVfGRzX9Nbx9iTFiBBPCbA0mnDgLIRuWgTbLZ2I6SyhpA/JWqtIhugdXi
vgGfhdBwqtO0OoCnPrkQlxMrdsFo5aCtBx5lQIyx/e8VYnMxrdzFlgN6zfKWncenTqgH1oFCWlgtXXT9
5hKFnGraS20fMeANOIsGLmxU6Lg7fd7GhkDIzPEqSLHRDIRvoaupWoMPzHJjX/IGODyXJwCGyZTEPMiY
yvEkjlKIYul4/JwMOeaM1f5VdyrmBGYG/kzJ+Gi+u/X4P2+wWJ1nFGypepxDmMtcGnl19pEOoSYbkcKL
BeQSZdfN3IcmZ0RCRv/lZMz0I1614lGQErrIMeJSMwOLivdkRCt45lPmjoBOWiP+p7k2WHaw9mxkv/3u
/hWUQoWUXICI8sXGGYLyfdYD2J+E9cn/Z/mUZH2Zc/G7jXgPScE4IuzduEBtSDqD0/+DxaI5z+/4OtUA
PNp27BuX5v+A7p1xtbXBs+CKIZWSktBlZOYyr7oRZoJZfrJZe8wmuvNzOUfB+7B1djP5JLIASbMmoQAE
pgX6kNOetMVjSu/6z5ebOxYxai3nI0F3mPEX5SkyuEpZP6kdVPGzK+AZAZihoGg7j86NXK7RWMFmKjH0
lWAzgbEvu4sJyQGTsOoCkivdcOQOqqZnxPqb+74TuXUjNmrrpUpf2SM7d/xaWAzptzd2RGs75Z8IcXBS
6/ByeB6dmUrV+qwnPPZATKdf76olJ5NZt4XnObvbP/ds+1vECck5WgNfJRG37mGexxAh2qtAhpYP1zBQ
o5tPZHS+E7QXPczBpREcCH7w9egMLH7k7KEGZ7nLC8Mv7TaezqPFK21+h/vuPiPjpeLi3Sh0HsKC71fc
fXn8SSWaWz3znaYlWag0oyoR5TPRP2Cjnz2mGn/5QXWrVNDyM4T95KkROQpQfXLYD53haGRThlAigH68
s7AlQ+rvkHWZwXsiqs/AZn2l+WTqLAbHDmhtUdrM/601qLzNlbpang20HG/a5VcNAhYwj9XOrTiPeHxy
hx54I+M6Qvuge3uGxgeCO0skNpXNclaxFL1g6riCzM7F07xZJ4lQAaDb4VllrGFQwGF7swr4+U8DKuSr
F/rJbAWXXUq1F9tuSRW1g5ZpUt7d20vRG7Wggid1IUQXfBzUxBPsQZ+TqG+SHS8IA+OWzOL7gu3t4QBB
d6jmRAqK57ixZ2svy8V8xDaqUYOWkCbn92lkRtW/rdF+PWVkVouEepBJTt9tTc8fb/oIP2BXNN7AW3wr
jLVed5LSOOoPmhJoFycP/urnbdz9zsdi2hghgfOzLdFjxwfWO+ZPY2oO/3XzPJOcTG+PuYp8sbWrc/sV
3CjoFrEXBFQqMRnzCWVGerXQxcJJBMwvDHM1CkMJOz5RO+eiXei2Ah+t9YGQ2VcK0YearVeJl7c55x1Q
djNpMrHnQho6GMogKdKiPnJqhm5Tcn+BtjfIcsz9xpXtgXIIvx+7RaIYqaYxksJkGHMA6Difp7in4LKY
tYh3J6bFSduCug9gthqTtGQgnOuxQqrRKhQltKwIrQUeQpOZTSjn8JKNcmHluUKj5cbXRK+BaCouPaNS
fzBIU+zCPtXHtphne/l/TGJGrb01VwRYW2BbXP+yLMt5FiE48WKeSZ3Xit4nUBUqpdXtWjkE7Zs/5dLr
rxT44gzdhM2Rhmz3IBFoagZVg+c15D2FGN4riR4d0noq/4N7cJ3vD/a52673EOHsVMQjPlz6HE+2uXsM
pOaLcEp0EHUsM5be540SUimMX62/W/dL0b7YR0SddcCvRkacjx3zUj8UwrCfybRRqmWdD2e4rT0ALNgf
9oekvubVTcBTSUSL5nSSrifU1C6NefKGHX6R+Ol4MEB2X8RX+KYWj4QxweXxXVqW0LPkNoD1BPP6ecvk
PryrWDs3s1qS+urE0nGMhl+qYWXdWvKxUulTkXmZ4/6CnBtkK97Aa5Dsv8rbph9oPc0eP5bJVEhSU0bo
pN1F/Dey6hz0PA2H6W2hd96pFFpLss0mIA+yLche7gcE+CYeWYiuuK0YaKY6G7dpi5B1KlQZCEE/X47P
WAouzUMw2myuZ56CzmHRlLujBGErM1tqM5KFm1NboiAr7xtzyRg06UozZPLN+ykjzGsDsuZFZkJ48gZd
DeQ4W1CBPBxh2IdldyO7Du7fUT41VY7yI4yhQcWJFeUHxkXfyS5c598N3j/cd0qAMOXk8VzN4f8QSj86
lHnXeuK2QIhpCTZK74wFHZUvslICmaayg2lqqSjwPDNBGKflxSxV1pO07tRrD6FagM03fWmf/n9hsJF4
gSAZ6glELea7XODPeD2a64EjY+wjYCZz7UOUwLyh9C+groKxlj7NuMfBzjdA0XyJkRC2jJIx8zuR3Ucq
+u57c+2F1sGeBc4kB+yAfY71dExo/qpqrqXsY8F4LaLtRr0v5hGUrDMVWm4hkDW5ZEA0bqozre3cAkY1
m2e+71NTfaoniZ7N9WyN+vf1geSd0r14GwLgMCkX3zBAHqWuQamSwN/iH/KwwfMbhB75Zhzxud0A6THp
PAI2Gj6iDb3tJLfoog7y8xPBDQB+PPR1yJ6USH7zlgbRX6DpkhKIbvOAR9Pq7qhx78og1uOsOBefaPH7
rbcMq4Jo4/MxSRAxOy0NWLqCvIZMjMPKhh4Jv0Ink4eKwQ/JamVWY1tqdYGNt/bBKea36x69WdvjBOsq
HhHGvzhg1VYfF6mtXV2rXta7GuxLy2Ms/hJTeTFTsbt4X2DyxsSn9AZttbuv2slHKnyL0wcKV9lTv3Ow
XuFZ6pLzW5DTmu7iLii/QZztCU9YD3jT4bUdWHkYuX+En/95i5qHXKLzCNgRh+HE+CReZ3gOBvFjKxvQ
lzCqoyIEtSj2HJOXeELhWMJty650NsE/Sqc3ZIBBRL8RDkAVAnZj5O7q9HiHar7QBAqM6BTLknhU3au6
hjpuaTNTEOdPO/GyTkqgiIvwzVqn2LdNuLe2pXz42nGozY0ZZZcZwqxxCQTrVvIEz35IuH4pGJbnvOQY
NMlL0Ay4hV4Ppk3VR9YlBkqz9/WP5M+ODDcfndi+evpwg40QMPwYh/rUxJCD6LAVrQXY1nuZuD4llHPt
V4bm/7x5Dgd9hDgPJpwY/mGnx3TjoW9vkhww81YbpsGd/D1rXxBYLtExNMMnJx0XC7QqI47JoUaehWf7
hv+X3NB/9lQL5QREgMBQUtJuc+Pf/btpPaSDxSWFprNyUz6vK+q+zsPOgFexrh6OBJjOR06L9KtrFVuQ
JV1TkDbwNrGtrmwrd3MOXv0CLgfuKfIcLsL/sKWqEw9MwA+BRXzCySkeFTjrW7x0TQWZBe0hAAkoPnrR
wx+RR6hcQTym2T0CZHQJ+95ilg2Ur+R1AEVWN6ji0FOl/lGeeOh/xA2YvR3qq448d8cVV42yBR8ZGKQx
ajDhlxfU0n2Bkz9avXAmLe36AAunUuEaIuwnjmiUpPjRY5P3Kq9YBY9UJ9Wf3VtSfMOpYzVgbnt95jxY
hsiHVKhVBsaAK7NvI1RdO06opY8Zk5XqkkExih2mSQ9mJQP3QFNcdP3xlnz43ckg7zH/NAqdZUMrAeYp
jtemLEAaMYBedkM7SGrw+3aC3z0JXLyvXa9FLT1Y2lu47uydHUuQtW75mauIdS2uouWwMUjBVxEoPjiS
GEKO0ZSAft5wPw5SSXaKxgT8UyE+sqP7Rzw4pIgSX/XKs8mB8+hp+BSsoF1Aw3NwE6DEYJatugplIsa5
FjAHifiJ8sYK2jvuRtV1eOKS7wZedUUu/a1vkfjEzsMKykR6wMXSeE5I8Bq59/opq9T0+YjCGC8Bgakq
RLoHqhcOG8FCqxhTYXflGeiiSIZXQrhf+30IwAJhzv6baex7ycKndNrLPuBgakelnvYIDqGejfYhQHtm
DrzArYNr5TOe3GbHcEkGQofY9T4BC0N206w0DI8MUQ3Ir8lhhUcatLK1w6w0vTOskOl8m1xZTSibctX2
1RoAoRST5U2URxWebtDeJ51wDicSAaKrGzs1r6oTh/UdUmaRkg0DRI/xIFW780brAdGyz6dPapqq56ry
8UQCrHlF4apjusT1pF7ky+/PDxRHaEXs5thH7+FJRVXsusfuKTVkYbLHWZ/5aOdapSE4kS8ugcs1Ck/a
d2KpIdmEVfSoU9hE8Jx80x8FXjWN8fzdSbcGlIqd7CIUexiXCvDhg7+eqn5IYUCq8CWq4RYqaM7tCSmW
LJMCeLN/7u/m3Pjy3akaBLimyEeRXorqjOT4E2VYYczhPxRqzraBz9sbMkleVQeKKzqXP8djGF2282se
Y45pN9ZsRagJtw2sL1ztshUOlZ6buBKWvMpToxRRMyjRRI1gYKxvOj7SDue3KBWBq8FYZ+iMlU2G0+Rv
pWjBWIvzHdwDFLN1Yea9HG7tJHGi+qOZBSt9uaRV0cD7E7qkAl1rY4yc0x5Y3egTrfRPSkt6zLwONX6Y
He9fl84QkUTN7NBFsw+mZAjDZKnVNcZuvTo93W4J67Tch8hM8usQqBLK7zL/2f4cZePRt99FvK6kFZVZ
HVGAy8sqTGihkQpVDsOmBHBAeuHy0B6qoYAL67rXLWy9JcSiguiusgSJsbjUAp9olLGYH2oa/UX6jSFl
OBHADZHJGWGTFohJYIRrTBUb8uEBVezSo20oo9UY4eIjL9flkTS/VGEnxgzfqtKfLojME0JeOZSMbX9r
UQzP5Jw1+e+je19DchtzAJtxrcNnvZPYZKM0UwlnN7YpHkM4DY42UdtcZNAwCXf4w3m97/ZttX+Q5jUO
PcZDxvwQiLZyocLsOl1PxenvJkEO3A1eut44N5OTFuyd4I5oH1+rFBkA7Rh5J8/L4U+GRAy9CIP7sg96
Iw7fk/ELz1iPGr9QYwnX3hgKc3GdfhTA+STCqlRLwCOS2O5Wb9o7L15Ir69bwdakibFijW/YnaBdlX8w
Jo8Y/vzjXRWWq0iVnLzB5m3bcuftQ+Mx5jTinn7XFXv2QGnw3XCca5mlNJZacCMc9s3zO+qOujQpWK22
FWdYFuKAfCVlZIjGfpHIMXVOF+ScFG80Nd77a9cw94bUgIlZerKjwZl7Y8TquUdZ5xMwf41IwEMAgy/g
3xgC/rAtMJ/aYWes2cNwIce6eyrp6pBcxB79cy3bihu0ClwBZD7TcbvL/g12f5yJiuWJMV+gjUS+GE2G
EFSeetsiXVHcBtuYyf/a10X50987bPm76DfGS/NEOo32sVKjr7Cixzj1py8/qa9XZpP/bWhUw8fHYSEn
bHXOAkg7Hw2UXVgO70s60Lv1EFTY3HRT+ls30sxJmKvLQMvPXsoYN2LjPPzQ+jVIGWEdDk6ZfM2SFHo8
Z6W5u5qP8Y01wJ5xIBADQnnu6FUN26Tmbw9XOtvupl9ORUSNUNo63iKs/s1ZG0YTM25jGf5K722iVFeL
xYyZLxzZSpnpHqhqgxdCs7fHtg2Gz7HgZpL3z6+wHzzfqcqccQFFgVhYxihHZr+QtsvOyC8VwEXetH2e
5RXCQODJiRQpwiCdUM4QkWf3SFYAONxoRpFEzaJcJfdL1LUfoZ5dwI9gqgeV2H3hgLY7KfDm/CFi9sao
c0tl5DKfw103zG3ZfCZ9yXRCul5nUHXH8lf8j3VVsZDJKliqJrEnemxXZgdDakyAoDhCoDKVdmHzK5aZ
0nU2NmvFeLJxjLwBdgnQ8D+NWjLo6eJB4SAjpF70Yr9ee1OFYUVYBKl3E8o77Jvtq6XpSsGQZxkuOX9q
2BPjgPpzkPimz1yIjWpJNaOJaYnlucjrMtheYnSZaF3OQ2m3AG8DDpiR/uIiiR0ej5+dQLmmQura+6dD
950xNQs590riTQAYI4ZQHXRIvzkvtt+2+K0ZvWTY8XoOY7xjg57IfbpZ6wxOjfeCiejSRA528yeDNNAA
bHorEA5UMXuDHEx4lfY97s5TjnEt+3ilugJzxhuqYsdurT7sf1d4tJpGs4TJM6+kErHnT77KDAPvGPVD
6jzA6m2pGGpEHUUnBfpq/ycTfmbwtEsUGUAuv4WaP7qq41RsqvEOF5eXpPbNzlUefm+V+uCwsEMnlRAD
LaTB/bWRR+PK0vZncZljBm6MaOmZVdKYuzNJKq+tBMDcpuLWGTDJqjsJhye1sFPuD8Id+9O9N4E52/Xw
Al2qYBM1woaeXUYfuvCVwuiWDy8B3fcd3xhNTz/1UOxzKW+gCUyHpce+a37dXWJi5Y7DQ1NaVhBiX+tD
vqhu4Lr8+pcZ5TGQ0YrrJn63iHS7CXyAcQ8QZknZvi9cA+ggu+aVOIBepRqwVQfYkmzOORqADx9JniUU
tmoZ6hjoL9Y1r8Bz4MzLUSWzJS5xg4QMVFFEoKXRfGvx9PRSZVhJRCY4C/KaizGDDNvKI1X2SnzS2sfE
OQJU5FAqfOsH4B0ke3EMpRbHDBHMCFo1V5nr+mnSBgnQV11MZU7RpzmFkWDOreLbyFqR4nH2AQHM+0UT
p5hFO1Dy3GAS2BYKTvAVK0+lWIojIk4122w7py7s/SrCHC5XzJMH7kEgq9nonLFgJFi6lJ0uUy3DKlM8
ir8z6LmOwpKZNV8+rJ/wenMcql/chLrFTYVw9irR6HnrCJsBTtlL+6AliWn3IFrhwxd2xFGz5tiIeXDL
AhSBKVsmYO7CqWK3GfPcrnOySr+khApxZNFQQ0AiQqVQ5ipYWjM+oQUPhSb7bbBb0raF9ygQZQNGCp3B
hJ2P+sxx20L0rfhpBkH5E0/bKiAZ06lJLsmibiODTOjylYx7qvVwrMnzkmgSTdx0iXF4MRdQBXszArtb
RvsXhPZKTIK4IyavDiqgXYvdc3R8kMNUHK5e4YwWWgxxNG2dhIrCiQLjfuWngaQahlC/Ta5oFvVmm6EN
mgfjCHFGnQMXZLIA9q0UawEZWNFI7JPwn/EClSEnzZPWLAidm9vhMyDpoj8X2QPjKIyuEzFWw4n+PYx4
TtmlssY2XAI78pqQcJqlXxpJ3o4ARfJTrsdyS5T8dpPUVBumwKuvd1O1PNRyeWIk+lxr9BWTr00vLohb
Rhe8bWZITRLF/BExpVtrU7l2pU6k67VuvfP27JN0K7qp5i/moth49NUBzBOmf75EF+ENG1qhhvxf+/73
qk8v0CkeSfJPp2x+Oibc1p2AOGAFtvCpgpMm1SRYhqS8e7BDJUJiYvnHg4lel+ynWHff1RVtQSecr5Sz
P48HFpghVGHmJDD4JCa7k4NnbTeTIrzatEej3u5iKhh4h/mchkbuKCpynCJSIF2rHtXP+SSWTXs+zkku
gSSyTHl4IETTJDgY6Ic07Kyw/+XTvju3JQbO8+Jvg7+/+w1jr78DolLlRi5e3jf/D7zvFOsSyo2zOFoW
IYAKCZ5e2/2ehHQdiQDkTFhKPuMuK63RO+hPTRU8723Sf9z1wdW3pDkfXZUXpQFRtLjz/fMEVT+2r2tj
NFkjN3ytgAj/B3PAfLgxQ1qgv4LB+hUMJexRUreJFa6GyRns+YcSsqLw6JWjLEjqorsLdH2g4aINkSRK
daitwDmQbidcMOFcXb+DC5ZximuDr8yxsLffmJdC26pM2hE7+Cgu3VEyZIs3xVGsgIEn8ViQiU5PtV8g
I5QTyLFDI+3ZsMaxKBThH+K+mtn8rygbXhUOHqHzH32tHTRVZJtbb/Ih0AsEocz3nKMJ51FBtemAfLWk
rfg1UG/RC76stIsemStknH8ZuN3m6GTIoQFQ6IHa6aG6aReOAbL50n1GGRcZx0NDedSD44JymYyBquUt
6e2mFBZqcyTn4hKU/iXldyYv/eLp2i/8r0ACwIC2gR18iAhTPLCqjFzg/KxiHLCEjtLcCsk78PRbbUNs
NnLysE568gMcYwXWBntguAZ5qdPxaUB/3lQ6gC2GZBpopJUnS2JxF7utukxYgR11TcPNYb1iNfGKAXVg
CwPxYfO63vvXUpn2oaNi2d33i5jF9CBq55dXdeiOSY59SYMq9UbPDeK+PrtrIx+GEDvmdTByuYO/l4Z7
m0g31DhBBCeql8khyhXAByxbRnLm77DnncECWufw3haBbdu2AO6SlOQtAo9o1qmsQZ8Ie+jZDphAWchC
xMbyY9kiDPyqyZ6Ev3/et2YW2BeMmFz42F4Nwrm35ehnULwrEzFS8vf9jytpD1Fsqc/4KR+5Tigl6XBt
2EYsVmOHS0WeoIhmR7JM31o3TCiDoZBY54xBtWMwFFW+86uu1KuuroP59arVBwmSK8TNjO6Bb8QfrGKN
0tFsbrAj4DOqC1xo5KKArudU7HnsyU8ZgWOppV7YhL2Qc13NpD49DyrjPK4J6MROf7i7SL5I4eEiOskH
G3CBADkbEnEPXkBiyctdu76+D+xEcpoez17PErTsg8NJVMLMK62zFt/5AnmSXTvTXClJPhySIGJC9A6C
V3a6NNl3ONOV2hDVnqFz83RZhH410WWOVa7QxpVLfxv39mSZk0eHFC2oJifpiFhZUSipmmYiys1649LE
oCNC/vQy2xIx4z0I57pyinPHo8qq0HxVCG3nk+pKjHD+KZQwGNTokVTZ6Lu2HOFu4FwR5L33Qt4NJF6L
afOAOxBVd0VCE7iC3dqYB+Jn9Cwvsr5MKWdjqP9UqYt0jmrojUpygq5PVSzOazmcg/9WgqLZLuc2V3A2
x7/O90XAqF0+z/fesgr+McYrAq5o6awdQFFm7wbjU4ZuuMzPw3f9V9NnVmk3JgIolyE2i/CC9PggEyre
ENV+UH6cQ29CcVHR0ZiiPowM/ZiqoRcYXLp6RnLuI6k9MDctJAyPKS7iHMAY2vyhgBnAcb7IKZb4Lq4A
kKc6Q8Zxg1021CVZTICQjv2MTF68/RtjesT6tbERP4cxIzU3LwXcSWLw50EMteU09oTqsNHlOq5Dq92q
ovI6gzNIUEh8fwUsjvVnoCEEvQHx8mcHgkvCmX1oafr/utT3nFqQpUcBToAUo2kW5e00ywczBh0WImvi
S80v/UEe1EGKz1dllCoVJoAF716lmDnBfBvJg2EZ1+UglQQBG0dpjWc/GejR30u6esKxRcveYrFnj5Je
cT4OdgHoWq2ruxD0xHvQ3iphWGlfoWC1Uby8iOciaPAZu/jpO9c+aw/dCBodD63pf2gth8jwnEDdjXvS
7h+e0OTzI/0lvV4vvcJqQ/Qs/sZURNvS0Yp1HvaZtHdp0XQQmP9Y3vKyYET2+tyIX7+ThtqzsyBAC5m0
gLJNIQDoRqD4mcXxfvDSBWXyXJO4oeJTZIqHzHMwyJfEB7c3mcbmdbTLDihxu9+EiDRls7l9CSZZn9M1
l2yEwmjRyjDyZpERw664OqWoajfy+gYfGf4jK/+fiuamnxti0EFhsVR/DrkQDV3chKc+Orytt40AvfLt
uWbTia9/Eq2GymxwFAbK/5yGGDfR/j9JOy3r6aevklQzhCqeGuUlZiT6vE7Q1ugSW25eBXrlbmUk70Jq
oh9SpURVsZgCdWcxxxvmJ1G1CSA3NkU1Yrb86sRId9/YT9A3a6+BwQwVkpxvGxDSurq1g/DRBlkGG4x6
PSrtxnJPnOHr42/aHVRjc3A1r4xR0vPdzlttf69EBiDQ9CzAXlIay6tDiQTDrceS5TCi/BOy1c3KNRR1
FEjq6np+xPLH6sUdLunxR74XiUyel9oN/OfgFaudKrhtJV6FEZAo2D8eMydx/viY47YG4Ki4O2t5EKJ+
C3ERN7Ip+F3JnDg/wJbOjDmLnkhKNctH72QWpcdku8A13sFjAw07n5/9pdVdNYFI1ktuGi6ifEmT+QUg
ejnKYhK3XQ3yTJf7TrXEDARbRAIGn6YR4gDCQ3+70jQ7JmwSSSB2MYAP5geNSqnXT5rYLSxN+IrcAF5Z
CxP3AOkM7oTM4To6lrhSSWEKmS1fv7K32tYF2ncDTR+DE30DElbKySJEH9Rj6kQrxOk0BAJkJblqCsNz
1shkt8HWJAm9KwG3F1txNC2RjuAFGwnc722JBu16R1qjt+5j9HhYic5ZZUMWJlJwYSAHKJSU96KtgNJW
TPtg727Cc5sTVGxinlyyK07odIRZrMDY+NUGWSAQ2XG6PMlDC6zr+LeEfggjO/h8kqtSfz/Hxe3sGyhk
SvbBLRyE2t9VkJuyAsvOoerRtFqJJh/qzIJE7a2HGaQK4tVVq2ofBM7ykkHSqbh5mSKRG6DbkIv7QRGt
0O3X4BVXPmVcf28PJRFv1aAiZ0tWObCOSJB2yFt7yuojR1MBT1iYySO0I/0785LrnwZ8IVvAutg67cLZ
dmDLnbeDV5BpvhTYCk9lUUcaV256SJvm/51tRogYUwiTNKA2Wz05POAmtRymqJDT+TDBT5wyH4T1X2fn
sX3tF6+ZS6uwHJOKUjhZP87HDCEzbP2KtPWekXF1HGQg719DRhyRJCZeXlHm2e4E0wC5kbcFRVBsyVsd
84cWjMngQ4qvp7LLwR44/kLpuXd9EltSctja7iV/Sray1ypZT1PEAb1zhId4GR0OGYx99srL9yjZ9Wqm
Bx1ET2aUqBkIWlfqlLxaJNB3OLz2QqRK0G7lHAY1+4zTDVl+GLMyTHnmaTXQ7eMe3eRgrx8Ht0Ns23cA
v98ekyzO0GyKT7y4Mt586Q1zptlOWUZWpE+voIDfVuecTDYVaV5i47ckuS+FbLA5Kslijl2FzrUE6qzF
mA3gc72VYJc+SdziPFgwH36Bmr0g0vMJwuT0GZKHAzCoR9ws+I1SS+EKDgkNC7ANt10RPh7KnAvsg1wt
lN9yvNUW2te+w+61Cfwj/hGVXeOitm7xWt05LF2rgXL4mABjByjmkUmvXDA5uNuwR+IenIm5Wm6uPQlw
pom71t4c+Abc1E5XRSv0miEistlxxpWuOXjAkMZ67ih1kBwkMHZj3+CLSB0CUJPZ8y8zNv/WISIq6O7f
6GQVK+KVhBGfo4GYekrFtbw3+ViGX2IgJRmr9IOeZ9m2DW3PriNOyGrZjirrXH2ZOJEUp+GMaKNiM7Tq
q9tZD5QQb76lzMLeGhfona/n7QvpfIvTA4p8AGrMbbPfxaIxVOYojW95DZAQOyH/H9qqEjNjxtXJM5Yi
UUqbzaRmYOAnnSideOAVhSsV8dffwqmVy2twe7ht2y54BCetCloeFqFvAAJGWCZIx+xh4wIBtjlyQAH/
SyQaHCpeR4PhXdffr69jX0kFzaCJ8nJUMjrj3gR8y2g9DBpEIoFBtVyOIdhlAYP3SOc6duIVP92IdQl0
zMXeLVxIboYA7hfw4t/7V4TeVD2qOgdE103oz6lMACu8Ze0mx7oYuBBdyGyRf0Ar/fAXjlproUczEWs4
rmwwbayzvRmyKCdRtZ6skmozzCEyvv/gyRwc9hbuhH1yv/BBxPzs0iT/omM08gsgo7DvbKI9jxcgVZTP
/mpS+Tt58xCwq65KCivQ/T3TSe6JGVKWn8aTuhhmCK/tJcXtUH2Dw9vHPRoSfu3SRDgmvxv2GwLSlt+S
7ewrQFUQtmhdYOWPzkug8tDEg1BG7AwELM1dtlS15IvjxoDMJ09kV1tCg6uOCcwkJIjzHVPDnOXwDbUE
+KD8+SmpW/qXU9vTTVCzygYuot3zDHRiqYAlkKmPfKp9bdwj70/Ba7KfWcPvjbQJKjn5wRWtYWgJH2Ek
eBm77OYCciucJpL1nG32Pv2IZf9nt7dV9ywewrTMQD0mdT4I/NAfXa+wicqJyjBrvMLQgv+Pb5wsNtN8
cWddDmsiAPQY8ppdnep1jDn4vaHdZWW5s5JS9tQ7i9wAUpZEbQ0AHYfc0manxSeH6mr6ZdJoF9sYTHFL
I2t+RRhexPG9cSRmgqqSANtSFq4/R1ZrqEgd8qXiQ1X2+r0J+LNoaqTEJ7AX7v4P/PtAKXtVxNfikHYQ
z5UV8tH5xZ/jDq7zZiHycLOD3mVz/cL9BmTHzVNpUzfKBfWLpNgEUula+si2oqkLUrWF5lwSYda9wTqU
AfSKWYOt+M3rvfDUdd3Sy+CF0ccfVXVM7l9punRZCSvE7sQrQM3vHxTMlazNVtiyh0Q8rCT9ajUVmah4
MqU24xn26t1KRuZuMxD5lKuK/IBEENkSIzryB/nZ975MQLDFKW57t5oZMMTFIty+L5hHMwnhI43jnMp9
ytXCmUSx0l4PUtCkZpwbzEHsQMBPZQ0KVzDlFKhC8MbzzsiA3kw1NXL4txGxEZxXzDVWtCyu/yHMj7Pn
Qg9MycbR1FlA9WxCW8Ucsm1PT5wj3srSAnbTNwQ8mXPWxTYFP//0UvDRp0yw6iHoFcsA2uKUeoW9z/K6
cTgN8h9JTEY4DYFSWrH8GEInGiUi07IqTPfOSQjMZYtdzhhzH/j7CSdH1InEDPkEjiUWyin3IuHmVUH5
zsVSjZkAVpNJ74ywySj+kUrbRY1mSrq7rX4xqAK01EKK3Vk7iS54d6jaDLGai+JibNVB14b9owBTDpxY
3rKZgC76RMeVo/R9/P8jRIZPCtLSu8AXsMwewCgA6ydorw8eOQyAvIqBAvQ56L+hAYAmOZ2hVD27vYyk
llQm7isDjkeEOLEkpwLHsJOGwikUT/ykDyIrsE5nvZxeqPfoDRRxDuNKzmsHvWcYK6Ru7dPFoI4bYVxF
q2WuowwYI0cxS4ra9IuWCxQI2xQwn/Gw5QRYgrj/niBTy2uTFOidykis7wFzSt7TYjVEoO5HCRe3qLTz
nKZjT2DwxxK0hYsUT5ZzPON6/J3YX0J5/F41BBgsjq6WjIBHQ1ccpYu3cQUWCBMHO4UQqbD2Iye8OeN9
EkhJeN3Nk3s3oLLgpojHwXUGaW1mt7etnje3Gw9lIqoOFSaOxXHIejiloRYmoU0jhB2SU/dHIwwhU6bp
vZ+nrEKyQdOtcYrhi+XnTJQukQiO2eOyEW7neBfEoo3YBM1HA2O5f+6k7TZF5JVtFx3JFqQlq9C3M3OW
BieaCDfa8tew+lDPHYGrwMO6WsCQe5Hx4fKqIM0cybKZbF+TJ2xCFoSIpRm9mWqbnDjeYvWHxw/iuJey
hN28KWbhVJzUGRfka1yRuungfzjZ/eNvTYFPAZqW1+fEbasgO0yhtTHgvH3jWnzgDCKIm938HHt0W8ja
00mpKKQfL0HQkVN80xGOI+uUyyys/dFN3/0PMd7m1BSfSxkPBPVu/biXpTK7RkE0hHk9H2Mv/8GAvO2U
BuSkMjyfuJtb6xXKEb1NXBCYHtrqlcpSzrnPwCoUT5oTXg8cSy4hIX9eiJcM0vWD7WIZoSsh2lGnI/nM
irmTk2rM7qHh9A84ZLpjqpNNw3MEUYv5g9h/tR0R+r3mzAkcOSHL2o3YT/SwfKUoUx+6WDUXU2maqR4q
dyk1larnSemScFje+eTA6rZYodBESZz/DnRxWuxx6lWbxDDSsWEDH4O81lELARP/u/lAhNN8xTFMKga2
AMitdD3PykmvYx1AK5lbuXmsmvWaRjO71k+NwH1MXPfC5Tb4tqmCxXwTg+cofvMPTQYrFYTRPymoDpam
ip0MbCSksUbqlNs3mi2GEdxUooT90xb6TBYUEhgXGk7OeidVy57jUM1kOhg2/YEg1YRyTnX9U5UUC9z3
PI8cETcjzogSLz45gn+Mm5+ce3Y3DWpG9cYt13S9+8R2+spTiIfk0K6eKpbmalrd/RuuN2hVvZTEANhO
eOsI6W6nw+SWhtbiR1fwf7qufga7MqX8HO99kvmIyHm9dm3MFiiojhqr0l9xVIiqlw5Vf/Fk8QL9iNPL
UF5F3KHZb8f03DBwUObY5yePk15RNa2sMy7PvuHqWToQcIcR/IG7o+hrkQrV4GOEtTgEHmYSNOGEb8Os
dCdFH1aYQPJIkfcAJ4yYBLExq6B0w7Ac7wR0mrXGbo/pJrm4+cuhal5CmRvL018NtYr7Qvq+776PE+yl
at4UQaKJK6Ovd83pcEjZ23LL/aWTv48/G0omnSchumRG0jjJnToLsGpsMnyXFjbD7nQgEAuuRPhYKMNl
oG8SSBS4YcZKWcEUpu6X/KyQK0zGckFjYOulP7ygZamtlgYEBkSQaOaZc3c/JrSmAA808DTnwOMwSvIf
sG4b0Yz03Z0+Xp0zJsN9AueFVFacveLo2VFLR1fghDqmh0+hH5i4/dXA5lEnTip0NvxIjCiv92XI0JLT
tb/X4pHvj5FBtM1Kvp135nWs8hITRB9DZogtjYSwYQ+AomS8upDwEeXcwNINl5Ioz7RzXbY+OOe4pphi
1dyf7MpY0S+OJc+yR0kK5tw4w7k6SIcU8thQopVdcWelJDLreuTZ7hptuT/sybo+wtIKRKgyAH6NJBgq
8RJ19PqPnsguVFChRquTRASWl0QVKGAQukUEZyL65ws6mO9PGX6O5aV9kclx2M//h9dr76bC6A4eZy9Z
++tExa36YpV4yDMfMRnfiHKxNGgPFQJVDywR6HnfAOV2nBTYMmJuOEMTpm6i81ttUDMSLuILVO+QC3fO
UylxtfHwdJocau7D90ctcWqyuXnj5AUtREGSXMFHPuN0m+V/di04SEI6jLmKuFux/CR1UBCBGeaLdZCd
tPthMn3HwpIfGiKRIT/xANcnK45dQAMRjQfILN7dIaDFBmvbPrJLG5CGc/FYF30mR2wpWHMYlf65lBOI
+rri4oRoMelg32DD1rL4LuLAx5PwT7KJ8x+LQStMbYjPVpsbnj2M+Fymtcumm2rr+0e00/b/oFq7pars
W+mpSlis1xz6JF0uBHCqzrK//3a7SzntCR439VlXbcIBhk/lqn6atRxEVC9wyzjpohl1X6tt9Neb0Vha
ab/IIyWedIWYZVRxx4Wi6s8PN9nt+Zj6uU/KmBL0gb1475+1p1vlXoFHt3/b6QaNiN6LMDZg+Aoo9NwJ
hxLlJv8cIRFGVpFjFhXZDI6DmItnUspZRQI6JNznYafHsbk9cl7d6liZxPloD7zNEwdxTTe0O1nIgDXE
D7SJ24vELfyb2fwquCFcWkEgmLelerpGa6CIO3dHSILnfCvfqHsHQzRapWYt1LeEWOCeH+bzeojQkNfN
fJTOb/M+0CBosImSYo/kYaMuBLzxRUYsz5vFr6tVaasQC62Wtk66UAMPwQCW7CFvhzOORQXnvBNyJaCB
WYRE3RRM3tiYCBHwBUhTDphYEcpgX+j23ARab+aLOUiQKHeBTNdylKYtXsqtD4wIhVITIe+xewj/ia5p
CRePW6avx/naWk5ZOqoyRm/68H9Qo3EVqkIGpEnGQKJCACGMvc/LR9ISJgdNzqqAiSohQoIaAfol/Wy7
HykX9l5k22aVg1XWUwLLuPNQtu3fU0IUrubxdx3D5LdzLs2xz2igPpIjpeVFCqGdwdPHQDb8Zbzo2fpg
XbnSR2wqxNe8DWxM4xum13yiv6cH3fEqjDulv7dFkzCCcqHK5Zhklri4XYb4bytM60J4yZHLn0Tm8cts
z2NyI99uU8k0SlQsRvX4w0HXMZL20bkkcnvDfxQV0jHli77jPvp1+26I9eeMrvmQxKplvO2NmtGsIfAg
XQczeqej76z6dUjuhDmzSOwdcWQEFCJMGIojSFh10q+Qy+qQtOyjcwfjsIQguMpdVbgLgxxnTbspB9t4
pmK35SxS+2cOxrmhNaaf79HomV/CW8hc4ZUhb958R6gzWS8CYIzAmQliy677djqu9wJGRhukn1C/b0n6
T/eUE7rxR/niRnMCrTuO/mSE35ibBmaWWQ29vYH9hcpdsJSMmgLAlQ5K1dkhMOGRUXFrIqk8Q/cvCd/6
UB/2KFhcYrBYh9vNm1+dVLwIpGNfDtzqkyVr4+W7f766wrDWp+o/MhLADpmqR4YL/QgEr4gfZRLofT6O
E9nVU3BTNLiOkLkvVOiWS/sK3Jcu7zgz5txs3MuccNJo/QgLefQqKV2zCDOZVCBYoGQHD8WqtAWbJBc6
veAQr8mo+QLnPIK/ghkWfMHmxjfj/ru2rTHurrYg4J/sw+fekL/3joSU2KNVs0ya6ZJM0d9dqNZJVHNp
7qJNR9nCI1oJ8NY9BWBD973GUYrH22Eaoe7BMZrM0P8ZTyUd22CyuFcaL10gwnNQ2kPQTImO+iEeM9B0
U1Pe3BMSeUu1MI9RbbH6ixOH05EmDNZIW6EjZ9wL+1xPf1k64rt8Hl04FWVGKNDoTNKwSnX1AjiM8X//
zJEK7Ai4/Wtu7zaFRxf9aegpAMwM3Q5kcG9dAeB5/AhaBcQYMm8syrWigeQ9xBn3jPPYL2EuNr5N0zd/
gLlJpz3Pz9WpBh1KS7xj/Iuhe6mYPrhDd5Nx9dqtbb/x38o+AnInKO6eFyAslIFUcqMAU2jN7GTY/Hmm
I5byjBeQqHNmHcynHMMqgupKehgNlskreQBKkvG9CYuFsFzcFU47LCWZOh2tzn3A8ze3ZYYleIxd9NB+
0bHfIOmGoDm3C8V5D4ujmRH8j7EOOcU5Nbe+oaDqUeiFlTT5MJXaLWZ6V5BbIjdf2qjdEgaWEDzUT1Dh
lVRt0zuxxqjdryuDm9pbk2RL/0EMdTimJculPDDMQg46yADNZa608HmsB7wUYkewUmrktVlc3246E4C2
ZHRioXlJSiqRPxFoO0vla07l55F4Hb7BcFhPr6hficLlzCxHpKiZPdML4lUwSfHWC41hpjAAgqEvaGrp
1LMFm5+H2DK3Kq6GOnXMAjeOLfF9to/wORNwl4yiyQWEuui3/jwevMLLFhqSZuqpR1RAoteAy+HtADO0
pbVzu6+oxCJ7HE2rn7R2OJ4s6EAW3c4A2yIH2lVE5wIYiTh9PsBbjDJUS/L9BN1Wqb0/CMUmcr2otPmq
KB869bB7h8Q8mbAiW8R8XonTPLHN4V2yS5yiYs4tjlYPnaLsHstNk+izjdcHs4WuD+jVYW1uP4JB7+d4
ImQEaC5+8dm3RJIabs7qEDTX4/H2vplc8T7xM6rKR2Fw7ueK6G2PxPxcjwcxGYsV/0nZ9yqz68sQCehk
VId//WHWfkhYThOA2rJm/Par17tekIuvUdJo0cC4p+XiOS7CDEM2NaPKM0qTvmB5NiwEJFrlSwOnzoJ6
P48sif/3kll7D6UgDwt5shJ1PeDoLkARcHT+csFynlHhl6d9AAf2wf9lGRT39E/YWjQdYvqK/2wSq3df
UmA9pG+PNUvKFNRlDi+JWo2SeNqjk0xZQqit4J7V+VLhnWVmhyAtBFpJevQir/BEpcl7K8KqMrjg0Tm+
mvBxWQiaVIKnU1+ce0SJXkFPTVgcu770DAmjSDSJAP03QgiYp5JfxJbsbAQ7znQ3MpjVdM/fpfm40zWp
iwevnjCbxDsD+wyygS0gcAS+9+KnagOQ014IYBYGeUqG1+zm/lDMds9jOTfZ4CFnPhSlpXxfQh0d9xAu
UV2rtxA10ckBTs8GUnguVy0G8RPl9ggw6ONsrg4P5zVEsTzmt/ffQb7bqCXEELGHlQ90DXOxuxJFOxKO
NY2Jfs0E0SKwv8QsMtpha44yNksPZRIlEAQB+q5dXTaV9mym0JkVjRegHsnRQl73v0nBkop/6zRrbwGG
9mz/qeqDnAwCfyg632gEok7wI2IBmy3xwLhvGfbobvr4XGr+8V5VI112SKfxuO4O5PMZCWkd15W08OX5
RG9R3R/3HM0/rhbH2vRp6XL44ZJNKghq1UBKhWY3pSh83lAqajG+7XpDJq5MhxnWBG6dX+P2L4kaMl4k
8TfvmL6jy6qL82wl4FWbj8Fs3RqaYzhxywuBkKrjSTX0xhII3FHjDbzIddDIJl712lMbE9LTAvOsR7th
f0fK18DXxfwCFE5xokPFAljlhLX0H7OOUQtxkqI2SJkPrVH9Ep9TouhnQwXluvD2IM6MG3bJITc3AWUT
FzfZiDZPrvcdoxEr/IHIv9PGjj5Eqhm92J+KpFHLkuuurSbAp7WSTwXTTl7eOznDXXrFULv+9SQcDXsq
TcbIzhyQEcBLJ1XydRA8+P1J4JOns24QhEFUM6f/IqvzxZ0oJoeT65JCw8X7y19prPj2XYQzNBBFrfgk
2uucpaKyG7UkRrS2Ak/NjzMQicMz/vXBPjvc4iqcmsatIC/PLmGJmn8D1N+ITSDqf0GbsVx760sUsa13
KO03y2XdTkAcotzcTmEyllIoGYdQCaEW8sdda7cWN47Msoko3U8EckOCxQnp5SZ+k6t4cIyk7IPn3cCk
3VEsBy+RgfboYb+3slZzjqgQ7xr+ZeRDJiDPg7PYpXpUhQh4lyTZHtgb1KuX7ZiPeRdFlL5agNQB04Ze
EOaOjSJEFILuBDwFogrTOgVIwK6/sX3ZCnXnDP7I/wckg23EzSlUm2enUSIrsk+POjhucyMtkbejf6nD
lyUrEJhIbloE31COU5U4ny2ga7upc6A4HIEXmDyhmBtOekR87v1I12bSgWzECcUaQ+YtOj11IK1nkjNl
hRYmum+iZcFG4vHophkzngkmDh+zatfoiEpwcPHIzg54A8EoAj061TRVVu+JOHgX65VjikOiATJ8Zt/P
ebtCj2nzQHYNlm0DlvmbOWKFQtQjAda3oVX86yGf0ji8ntTkWAyfk/l46B3m+aJdZ58YYoLDw78GmqpK
fvUKHZoFUcGy4uQmSL8Z5sq7TPOHA6FbmBhhXBpIQMhzeazQkWeiLdOGwNOpwLnyJinqEKTOq+Oy+Tjz
rtfjwXwaz3fyBzygSW2iWXVlAv9Oq5gadPFhS97hMj9/fJCuLygA8ATW3RT583HQPAp3Cv2qtanOmUCb
Ghm6Jz6p3N5VqBdZR+u5WfK5mOD4jj7uq3TeV4IPFPIcLSxeGRJGhUDmglQbQAVjRmB1FkROX5104Poq
ELThDUgQxB+jQWen5edh6oRqXuJ9vb/evv+MYU68EanxH4V5HpMMYaaSU5jwwFe/G+hHAOwRThyv3ml/
2syy37bOmoFDC6BB7cgYmdroWzzCQNWmaoDJd/DL5Yp6AhjUJAHZUsKNta04zzzmqZtwZRnCPF/3zRvU
W3GelO2mL+F+v9HdEXgb2DKwab2C5lQ1NIDhUaHeemDAyYMJy+FuXujeKlHrV0sLQhMFymTMwxLOx6DX
AnvCj4OznaZIacvN2jjFFb69ou25a/rJW30dlchAf+Hzs5aylKoJJX6ZBZDq29Z7ErdDnOreLRVmZxPV
07BimOh0zPINQYWkEht2GSnozS2ucOseFDLW6mN/55QJtMjBxxoANOrCXgEglM4J5yTw/MbiKvYpGuJM
z7Z/xJVid14T9r/uPLnoKsVZENyeQ7JYP04Jmj5wLbRWnuhk+XDKsdZ9MUGbtn1n6QrkydQEYT5vNYjl
sCEFLey+BBAHBm9YnNk7y2dRSP/7n25TQRMTXCP9CRJXL08RjuTC5jyCWU+MawwUszp6kBxiPplDFiCG
lqXlEvXgLJNE+BzzuzwMOkg+N8rWJkfU3bb6shhyqjO7tqoJtxs9rf2UbhDIWf6h543wf6pTrwh9xqGu
7OJAI4wxZLHutkToyQn8BprQSIUKxcbAozZDy6i071iY1XXyKWN7clFGoW1wFwhKS82Je7JIH4wPSI1w
1NnDh3eMijk4y+tM6cTf6p4af4SH+u61m9/nqnPQJaq+WjmS/+1quyaQjedukffqPbOqJcM9H8Md0Byy
875cKR0EzVQ8+g9ddGecALSRYHruzIPhNCOq57oaFUmeoRT2AvatlC0Qaw8LQmnDHXw+7Yku0d1/dxG8
/VnzW0pBrUPSk0+tfTuwckbXqWNGVAQkY731pnr5ZJ101eppt8KUndV9ESaqwNx7PaV75A1C1BpY1Te/
QHDtjsjP/cDQxSMCbNHUasN3smZUqOZx+lke5Sujzz4bKDAPKparaunl7oanlrUDzfYG45SPtj8yBIfg
n6zr4brGxAr6RTbPTT63/MbcaeIxBChCQqo9tlHe2l31hyo+QbK/+XU7Vra7tNVPtu5CPBKNf/r4pOnQ
bRFsCCdft8QK4sjU5x+mo4rkSlN7X3P040fbGeCxOX4AzyIx6Mm5wJ4q2IZg7wAe4sox+2QTBoE28GJz
Yxy+crCkgFoR7xTDys/RSR5r8A+uxnRmMTtEyHrhk+7JOv41Mxm3lyl1SzEmYpR7km5PZ9GjHz2emv4n
lgWL8NjVi88uLz3s9qARbxr65MKxFN2Acv1GSZycU29VZb1rzCMzjN/noYO9StSbJwc/lCPvCJyMfvqq
eu+2gZLFvc4lRcNAmm7d7+P6Lo98az/1OiIoeSzcnyLa0NwYUFCQdqdnzxvCbaTrdzkNhtaHGUYpMHsw
jJ4gql4Qq0yVyfvUnigst+myImlfdEriulrtBrVGrI6ZxG76PxhuqEGQR1ANPqrWp+anYJZyyB/ZYXe4
TkQBdtfRpEb6U9JKhsmJpC4G1aQ/u1M3cSdTBu1TpcPwKjRGM4usE5l12mX6PyhUglbtLsI9mRWZHTNp
DoflayZ/7WuM3LeDWzgqzcQexQsJmnFO/6zOKgUxDfZIbVxzZ25X8BBs3mx8Kb4ZYPbD7dBaq0g5QOLr
MSoMmxfVUPlq90LZ/nUjB0nQaKjLrNjkm8LGMrfkHDF/oHgXpkHKlDiS6gQ7vwb7MBchrkKbr/fV0rSK
fmN+eZnOn8XEogcwrkgorTh+7SwOvHFQ1E4zySwRl38/4AC3qbpAzBd/Wx79KAfcFgjFPetoVKEu4JIG
f3X/exndCKC/ABdCv+w3V7c8M1V/9xL6xsMbrQpMqQD1oGKbgP6HjD8SVss/tsoR9X7vuaynuIldzdbZ
IoPOvuBA2D1VeOuGEgCF7MrJxmNg/t83jrFIzpdvNey3f/LPuae93fAzJVPDbXvFmNrv3DJ4IROJONzt
pN+4IjX86cVd1saVYAtsJLjKN/d8H7aB/2y4kl+K8g0gaalKq/8WLRp6lcqlz9zGsG+N5DKaUclKJlp3
Qyv1FPNpNLrO24zStHrTzy9MHaydciQDX1S5MnoKhrpY3Nf/Pj7tu7ggY1E+TxxFiI19M4vdm8wyp5zd
Kf7xlvaKdDPI6TsGnc343EauQsauFarhZfFdp7fKCAZDWcHWDO7fKn7OKVn3llw7vGzbkPpnHuRkiE2z
ugFHmSg+HdM8vPetMrLUPnoDoiXq195q7mTfyne36iT4u4SP0SP4Yib0Get+fgJezJ0Nbf17fvhID9Ui
kfKSUAeLWUswac3c9UK0oxgH2nBNVBLzZfpIynbe6BVz0+TG1sqLFxy4otxXTq+EIPKHB6nK8in+lSgP
H4Ye4ybNddjcIDW1qPzWpG/km7JGAe9gMzbW5/TJtTWI93XoitEg8JMWhkoLq8jhS6Lfu8qfqfFFvZdi
xsSWmh96fe52Oo9yul/zBi7nhzsF0ADkz4zh5aD4BZnKBKdquCaX5x3EcO+cBs0cbTXVPZQWFU/binjm
5ABHbhBdAXMdWGG4slqH5gbajcvTFmxNaO85dWZqHNSZC4SC4ESpK5kNUmgEDCFgsc26TXbjWhzHXiGt
GpJ2pTtX3jXgIyFuqrzbKiZXnjQAz1ftk1LiyV7Juri4eQerJHdK8crlc6JV+fAAXElF9samaeYMduXC
lj5p2cDAfiUr8LPdJwXX8DnN9oUZozzcxPQc5xGR7BQ7gVUuOEa/1bPP54rGUikPwN7aoz1dvgjG8miA
CGCz3w4Hm4RL6M5D6WaFU2GkP223qmobuzZLaJnLmjg1KTG5wGyl07XW83vPendYIItjWDUWHt74llxA
SxGvi12K+Z797dO5fOTeulLpEHaV+iZTZUrf5DBP0/lH0dnJc6FxlCaa2jDcfApl7Vhrt614l4oI6ZM0
pcn6tBkai0AQOW0F6twJzo21iVZv/1wVxbNfp/MDmlBlM/u1muIHb8tpJTW/65Aed4/RPK6GruiH8zd/
uyIeeIpQwlZvroQMGhSShH9knIhlGbR8Hy+YpfoeH1aNPW5oLDKkw1axJ0tnSsrtSNsNLuDnPdEX4u0Z
DM+4OKho+1YzviHJMWDa4Fj2kYqhLZ5vHfG+GrP4dDCphB6140ugV9GeH6axXMZJYeZYjNP9mH8vwjMi
LQJJjmEJDR5sL2I3y+kyx0GxqPpoIDXIDHZbha/Q3rsH3cwFrLO6BIDvaw6uqSl5P+LRbFC2EiYotmP4
CXD1HhaquGQxgw8vfgTXHnjmWP/z5aWKoMXly04andZ83cMzjUakzysmTHCsRc7Gtza/pLaW7arzsILq
4s0y1kw/BgDVwKubs8rDJhedCeDSGmmVsIlj0v2xA7lEmGlbU0KQ3S1db6md81Mko6ezwYoQfLI4/BM4
0KeT8SmiCkdnme8aWCD+F3FWju3Zx4sP/QaYy4NfmJ8oGftH+dbsKqJlhXDSdyHmzDhW8b1NkUiUlycO
U0ltl217XerDQsjAeL9NcCHhxI7X+Y69XotiqCLGGKlLw1TfMpZfBcGGI3OtCcH8ypizbLsA3iYcTbLj
ztfEE4No9EJ/cLR8CngCmIUb7YCF8ka6GJ4u25NukUCuuJyfb+xLjyikmdi7nPoRq/HkLBuvPPc2eg/D
L5aWKaws+IQY9XF0+9oGWshetbviaDu6mD/yVsaYd6d3GUKqkVJ1Br2FFleyjmvCXICf2zo+HcC2PeiD
CujmiRiLjKNQsFu+Gi0w54kBTW4sysjTPusC2Cyuwxlom09SkU11q+ST9sIR0E0trnMV1zswQ2rnYGLF
td1OcVBaqCnI8+dV4Z43I26/vPV/MbF+N088+ptsVyWDXVf41ECu5IMVsb0WID8NGoYW5vcnwcfYkpN5
CoSsniiWEvCOdeSLF8uTXL0fEW47hCif5CPo+PjRMu4H1gzWd1AwfHgXBZYUMmsLUdumI3xl96ivDGX3
VOTT/0Ao+CjONwrz/dGeAyYzuLAcYQoo6c9Lkee3nEw9iUPneM1GDCpWBOzuD3MJNMusHcqEwA8ztHLd
tnUwn8ul1QSVD0z+YkrEYqGGtByfIo37z3uv8v6HGtchkKoTWb7NTL3E99kl4riNT1lIAKkbhWlXK00c
+krU+QRO1buX0SW7yPTRhHtw5F3AsVzbKdp25c2CjD+79d5orVKpRVjyZoHTXcmWwnLs9VLEAv7rZNWX
ETQ8tK0WomN3b+IPcMt/XOMQYoAtyvQLy/sBdnKCF5qzRTrShqaknkKcKKIzMnNI7vvu0Ch6BogbOwYo
FpLoRX2IHM1P5VrKw+6Nzxx5A/OSowhlzXEcUt4es8cuZFwPr2kCI4QzzSQWBPGfhMC7aHksKNc/TlJ4
BPFgHMOdtrLcPJCAq/YMehz95n+q0mbYBHkA2AXsddJZ701W3txxz0EZkFm/sKR2uAvyaFgwx0tdrCud
wFAKYs4YeoLOX5TAzTxRjdP9PQzntkCRHrGWdz4nvZFcAvS7H5YP7uYoYrMQX8tq9wJwhB7mfAbBHk97
Opf/310XM9JzXqagtKIqu1LTOhjNY1BFmkKQ05oR+kyeMBC/kc2st0TT/nWO22XbFP0malCsYPxqO0Ko
F7NcX28LgF56MrWrldJBFKjMTu9XrioCMVHcJ7B+YiK8A2N9CUI3gNHpwpLIJkHBWpM7qr3F+1mEKqHD
+bD1UhsHLG/H0BLvrHxfx2gPFEC69LeZFd2ZOvwegb6cAHtvTlqY/QRoP/c3VF0DrJWCieBEmJ7xkLyu
rnqHwUL+z9SiOyh9By5Hng5qvua3uLrI/ym5xnGu5mDOdtmN93N+ZYm/ifpsBO7jQmsC7syy4WZfahAq
EdHx5I1OQ9vjNa5MtVYZ7nh19vqpDtBzFXZZSV9KSDa6ME70GPVGojF39+sExucqq80TT1R1a9sQm0Aj
Tx2xXIM1JZt3dQ1mSNGAvAkrDxIyV4gjeuNHCk7b8+0rJufPF+S2ao2vHyYgT8dXi1rJxogC0DanfxWm
DFLpZ66Xdnz5z2BdMEwfnSPNii7wGwLkb1e3pnVD+e8lbHP0IwUJFExDbXDLu1ucuC9cWGIBlfsPhtV+
CrRskYarYUm9CrUvvXjrhxRx0K/0zHsFwusPopKQB5/L9WSRlWukMe+KTbewcPoxkJAbeljq5W6gf4rL
LQ4/UzdJ1ho4HKTwB+G7HanzVYfcW2gF3fhm27lyDV4SahIxE9vOYGvHPyVs0HbL8hwRHTMVkQFSPszo
INHAcMPa8Q01Lo9vBrXFH366bRqxjjalwYR2W/R62yHj0oiUZYEni5Thgl6Vuby6YC4BUCriVe5Fc2MJ
HY1Ii7/KNFn/ogHjyNaqjxZDGFiWgBmT/2+rI0x2+Wfpu0GWjBQTYaNvfwihJGMp7nMlYvhOelJ2fKvQ
ELl1TRLH6cQLN3liNezLWtQAeAAdb+9/O9ADSRBeIByvOJQO4pcHna8Vq8DLk1upT7l7oe12019Rsl8E
rdXMqB40IUHiM9roZGY0wDuV+uYi8toDFiyajBsfCfVA0qB65ocqecPPOedj+z5/zmV5hX4Kf+nGPYI0
WLMsj18j3wvu+kQtyWaBFU+AOTG7o/AmRW+dZFztKE8yFvip11vKojKFInRo7wF2qgVFsvyptPu0T7zi
spMaK4QGtXuc6CLFRKIdzBfGyUfwJMzXHgl8MnFXhF+Q68rWO+nGYtuUwrnFp1iLxJS3JuTPzeWO1F9Y
Atq5fbVB3kbBzrhWMkLnsdaxDo3yfKln</Doc></Experiment>
