# Supplementary material for: Can Social Norms Promote Recycled Water Use on Campus? The Evidence From Event-Related Potentials
Source: Front Psychol. 2022 Feb 4;13:818292. doi: 10.3389/fpsyg.2022.818292 (PMC8856723; doi:10.3389/fpsyg.2022.818292)
Supplement: Supplementary file 1 [file Data_Sheet_1.ZIP › Experimental Procedure/experimental procedure.wndpos]

[Object0]
Name=List2
WindowState=0
Left=32
Top=32
Width=524
Height=315
[Object1]
Name=zhidaoyu
WindowState=0
Left=32
Top=32
Width=930
Height=483
[Object2]
Name=SessionProc
WindowState=0
Left=112
Top=135
Width=863
Height=282
[Object3]
Name=BlockList
WindowState=0
Left=156
Top=156
Width=1254
Height=501
[Object4]
Name=Blank
WindowState=0
Left=0
Top=0
Width=524
Height=315
[Object5]
Name=List4
WindowState=0
Left=96
Top=96
Width=930
Height=483
[Object6]
Name=one
WindowState=0
Left=64
Top=64
Width=930
Height=483
[Object7]
Name=two
WindowState=0
Left=160
Top=160
Width=930
Height=483
[Object8]
Name=three
WindowState=0
Left=192
Top=192
Width=930
Height=483
[Object9]
Name=four
WindowState=0
Left=224
Top=224
Width=930
Height=483
[Object10]
Name=zhuyi
WindowState=0
Left=0
Top=0
Width=930
Height=483
[Object11]
Name=ExPro
WindowState=0
Left=9
Top=38
Width=506
Height=268
[Object12]
Name=InLine5
WindowState=2
